# Supplementary material for: Valence and Intensity of Video Stimuli of Dogs and Conspecifics in Sheep: Approach-Avoidance, Operant Response, and Attention
Source: Animals (Basel). 2018 Jul 17;8(7):121. doi: 10.3390/ani8070121 (PMC6070861; doi:10.3390/ani8070121)
Supplement: Supplementary file 1 [file animals-08-00121-s001.zip]

Archive with 8 entries (8 files):
- ApproachAvoidanceRawData_Raoult-Gygax.csv
- ApproachAvoidanceDefinitions_Raoult-Gygax.txt
- AttentionTestMovTrackRawData_Raoult-Gygax.csv
- AttentionTestMovTrackDefinitions_Raoult-Gygax.txt
- AttentionTestfNIRSRawData_Raoult-Gygax.csv
- AttentionTestfNIRSDefinitions_Raoult-Gygax.txt
- OperantCondRawData_Raoult-Gygax.csv
- OperantCondDefinitions_Raoult-Gygax.txt
