# Supplementary material for: Valence and Intensity of Video Stimuli of Dogs and Conspecifics in Sheep: Approach-Avoidance, Operant Response, and Attention
Source: Animals (Basel). 2018 Jul 17;8(7):121. doi: 10.3390/ani8070121 (PMC6070861; doi:10.3390/ani8070121)
Supplement: Supplementary file 1 [file animals-08-00121-s001.zip › ApproachAvoidanceRawData_Raoult-Gygax.csv]

LeaveStartB	AttNeg	AttPos	SmellScreenNeg	SmellScreenPos	Cross1st	Cross2nd	Recross2nd	DogIntens	SheepIntens	GroupNo	PairNo	AnimalID	TrialID	DogID	dvID	svID
0.011111111	0.311111111	0.477777778	0	0	0	1	1	1	1	1	1	18304045	1 1 1	Eden	6 1	14 1
0.011111111	0.133333333	0.555555556	0	0	0	1	1	2	1	1	1	18304045	1 1 2	Eden	4 2	9 1
0.01	0.055555556	0.444444444	0	1	0	0	0	3	1	1	1	18304045	1 1 3	Eden	10 3	15 1
0.011111111	0.211111111	0.222222222	1	0	0	0	0	4	1	1	1	18304045	1 1 4	Eden	8 4	3 1
0.022222222	0.088888889	0.255555556	0	0	0	0	0	3	1	1	1	18304045	2 1 1	Eden	8 3	4 1
0.011111111	0.133333333	0.1	0	0	0	1	1	1	1	1	1	18304045	2 1 2	Eden	9 1	1 1
0.011111111	0.055555556	0.344444444	0	0	0	1	1	2	1	1	1	18304045	2 1 3	Eden	1 2	13 1
0.022222222	0.088888889	0.122222222	0	0	0	1	1	4	1	1	1	18304045	2 1 4	Eden	7 4	6 1
0.011111111	0.077777778	0.166666667	0	0	0	1	1	2	2	1	1	18304045	3 1 1	Tara	1 2	5 2
0.022222222	0.055555556	0.188888889	0	0	0	1	1	1	2	1	1	18304045	3 1 2	Tara	1 1	2 2
0.022222222	0.233333333	0.122222222	0	1	0	0	0	3	2	1	1	18304045	3 1 3	Tara	1 3	9 2
0.111111111	0.144444444	0.111111111	0	0	0	0	0	4	2	1	1	18304045	3 1 4	Tara	1 4	11 2
0.011111111	0.077777778	0.188888889	0	0	0	0	0	1	2	1	1	18304045	4 1 1	Morita	1 1	8 2
0.011111111	0.088888889	0.122222222	0	0	0	0	0	4	2	1	1	18304045	4 1 2	Morita	1 4	10 2
0.01	0.155555556	0.066666667	0	0	0	1	1	2	2	1	1	18304045	4 1 3	Morita	1 2	1 2
0.011111111	0.088888889	0.066666667	0	0	0	1	1	3	2	1	1	18304045	4 1 4	Morita	1 3	6 2
0.01	0.433333333	0.411111111	0	0	1	1	1	1	1	1	1	18304086	1 1 1	Eden	6 1	14 1
0.011111111	0.266666667	0.377777778	0	0	0	1	1	2	1	1	1	18304086	1 1 2	Eden	4 2	9 1
0.01	0.1	0.477777778	1	0	0	0	0	3	1	1	1	18304086	1 1 3	Eden	10 3	15 1
0.011111111	0.211111111	0.2	0	0	0	0	0	4	1	1	1	18304086	1 1 4	Eden	8 4	3 1
0.011111111	0.044444444	0.255555556	0	1	0	0	0	3	1	1	1	18304086	2 1 1	Eden	8 3	4 1
0.011111111	0.055555556	0.233333333	0	0	0	1	1	1	1	1	1	18304086	2 1 2	Eden	9 1	1 1
0.011111111	0.044444444	0.355555556	0	0	0	1	1	2	1	1	1	18304086	2 1 3	Eden	1 2	13 1
0.011111111	0.111111111	0.266666667	0	0	0	1	1	4	1	1	1	18304086	2 1 4	Eden	7 4	6 1
0.011111111	0.066666667	0.288888889	0	0	0	0	0	2	2	1	1	18304086	3 1 1	Tara	1 2	5 2
0.011111111	0.1	0.333333333	0	0	0	1	1	1	2	1	1	18304086	3 1 2	Tara	1 1	2 2
0.011111111	0.366666667	0.344444444	0	0	0	0	0	3	2	1	1	18304086	3 1 3	Tara	1 3	9 2
0.011111111	0.166666667	0.233333333	0	1	0	0	0	4	2	1	1	18304086	3 1 4	Tara	1 4	11 2
0.011111111	0.088888889	0.2	0	0	0	0	0	1	2	1	1	18304086	4 1 1	Morita	1 1	8 2
0.022222222	0.088888889	0.233333333	0	0	0	0	0	4	2	1	1	18304086	4 1 2	Morita	1 4	10 2
0.01	0.066666667	0.166666667	0	0	0	1	1	2	2	1	1	18304086	4 1 3	Morita	1 2	1 2
0.011111111	0.077777778	0.233333333	0	0	0	0	0	3	2	1	1	18304086	4 1 4	Morita	1 3	6 2
0.011111111	0.277777778	0.077777778	0	0	0	1	1	2	1	1	2	18304197	1 2 1	Tara	2 2	4 1
0.022222222	0.2	0.066666667	0	0	1	1	1	4	1	1	2	18304197	1 2 2	Tara	2 4	9 1
0.011111111	0.1	0.177777778	1	0	0	0	0	3	1	1	2	18304197	1 2 3	Tara	3 3	2 1
0.033333333	0.177777778	0.055555556	1	0	0	1	1	1	1	1	2	18304197	1 2 4	Tara	2 1	16 1
0.011111111	0.077777778	0.211111111	0	0	0	0	0	4	2	1	2	18304197	2 2 1	Eden	5 4	9 2
0.011111111	0.044444444	0.022222222	0	0	1	1	1	3	2	1	2	18304197	2 2 2	Eden	4 3	1 2
0.011111111	0.055555556	0.077777778	0	0	1	1	1	2	2	1	2	18304197	2 2 3	Eden	3 2	2 2
0.011111111	0.1	0.033333333	1	0	0	1	1	1	2	1	2	18304197	2 2 4	Eden	2 1	3 2
0.022222222	0.155555556	0.133333333	1	0	0	1	1	3	1	1	2	18304197	3 2 1	Eden	5 3	5 1
0.011111111	0.166666667	0.044444444	1	0	0	1	1	2	1	1	2	18304197	3 2 2	Eden	6 2	7 1
0.011111111	0.011111111	0.177777778	0	1	0	0	0	1	1	1	2	18304197	3 2 3	Eden	1 1	6 1
0.011111111	0.077777778	0.166666667	0	0	0	1	1	4	1	1	2	18304197	3 2 4	Eden	6 4	13 1
0.011111111	0.066666667	0.055555556	0	0	0	1	1	4	2	1	2	18304197	4 2 1	Tara	3 4	6 2
0.011111111	0.133333333	0.077777778	0	1	0	0	0	1	2	1	2	18304197	4 2 2	Tara	3 1	11 2
0.011111111	0.066666667	0.1	0	0	0	0	0	2	2	1	2	18304197	4 2 3	Tara	3 2	4 2
0.011111111	0.111111111	0.1	0	0	1	1	1	3	2	1	2	18304197	4 2 4	Tara	4 3	10 2
0.011111111	0.344444444	0.233333333	0	0	0	1	1	2	1	1	2	18304145	1 2 1	Tara	2 2	4 1
0.01	0.388888889	0.222222222	1	0	0	1	1	4	1	1	2	18304145	1 2 2	Tara	2 4	9 1
0.022222222	0.188888889	0.444444444	0	1	0	0	0	3	1	1	2	18304145	1 2 3	Tara	3 3	2 1
0.011111111	0.155555556	0.266666667	0	1	0	0	0	1	1	1	2	18304145	1 2 4	Tara	2 1	16 1
0.011111111	0.122222222	0.244444444	0	0	0	0	0	4	2	1	2	18304145	2 2 1	Eden	5 4	9 2
0.011111111	0.188888889	0.1	0	0	1	1	1	3	2	1	2	18304145	2 2 2	Eden	4 3	1 2
0.011111111	0.133333333	0.088888889	0	0	1	1	1	2	2	1	2	18304145	2 2 3	Eden	3 2	2 2
0.011111111	0.155555556	0.088888889	0	0	0	0	0	1	2	1	2	18304145	2 2 4	Eden	2 1	3 2
0.011111111	0.122222222	0.211111111	0	0	0	0	0	3	1	1	2	18304145	3 2 1	Eden	5 3	5 1
0.077777778	0.177777778	0.133333333	1	0	0	1	1	2	1	1	2	18304145	3 2 2	Eden	6 2	7 1
0.033333333	0.044444444	0.188888889	0	0	0	1	1	1	1	1	2	18304145	3 2 3	Eden	1 1	6 1
0.011111111	0.1	0.166666667	0	0	0	1	1	4	1	1	2	18304145	3 2 4	Eden	6 4	13 1
0.011111111	0.077777778	0.144444444	0	0	0	0	0	4	2	1	2	18304145	4 2 1	Tara	3 4	6 2
0.022222222	0.088888889	0.111111111	0	0	0	0	0	1	2	1	2	18304145	4 2 2	Tara	3 1	11 2
0.011111111	0.122222222	0.166666667	0	0	0	1	1	2	2	1	2	18304145	4 2 3	Tara	3 2	4 2
0.011111111	0.111111111	0.1	0	0	0	1	1	3	2	1	2	18304145	4 2 4	Tara	4 3	10 2
0.011111111	0.1	0.355555556	0	1	0	0	0	3	1	2	3	18304194	1 3 1	Tara	6 3	9 1
0.011111111	0.111111111	0.244444444	0	0	0	0	0	1	1	2	3	18304194	1 3 2	Tara	4 1	15 1
0.01	0.266666667	0.122222222	0	0	0	0	0	2	1	2	3	18304194	1 3 3	Tara	4 2	6 1
0.022222222	0.155555556	0.144444444	0	0	0	1	1	4	1	2	3	18304194	1 3 4	Tara	4 4	8 1
0.022222222	0.1	0.111111111	0	0	0	1	1	3	2	2	3	18304194	2 3 1	Tara	7 3	2 2
0.011111111	0.055555556	0.01	0	0	1	1	1	4	2	2	3	18304194	2 3 2	Tara	5 4	5 2
0.011111111	0.122222222	0.055555556	1	0	1	1	1	1	2	2	3	18304194	2 3 3	Tara	5 1	1 2
0.011111111	0.077777778	0.077777778	0	0	1	1	1	2	2	2	3	18304194	2 3 4	Tara	5 2	8 2
0.011111111	0.133333333	0.155555556	0	0	1	1	1	2	2	2	3	18304194	3 3 1	Eden	9 2	7 2
0.011111111	0.111111111	0.144444444	0	0	0	1	1	4	2	2	3	18304194	3 3 2	Eden	3 4	3 2
0.011111111	0.133333333	0.1	1	0	0	1	1	1	2	2	3	18304194	3 3 3	Eden	4 1	10 2
0.022222222	0.177777778	0.077777778	0	0	0	1	1	3	2	2	3	18304194	3 3 4	Eden	7 3	11 2
0.011111111	0.122222222	0.133333333	0	0	0	1	1	2	1	2	3	18304194	4 3 1	Morita	2 2	14 1
0.011111111	0.133333333	0.211111111	0	0	0	0	0	3	1	2	3	18304194	4 3 2	Morita	5 3	1 1
0.011111111	0.144444444	0.155555556	0	0	0	1	1	1	1	2	3	18304194	4 3 3	Morita	5 1	3 1
0.011111111	0.066666667	0.166666667	0	0	0	0	0	4	1	2	3	18304194	4 3 4	Morita	5 4	5 1
0.011111111	0.088888889	0.4	0	1	0	0	0	3	1	2	3	18304171	1 3 1	Tara	6 3	9 1
0.022222222	0.155555556	0.388888889	0	0	0	0	0	1	1	2	3	18304171	1 3 2	Tara	4 1	15 1
0.011111111	0.233333333	0.277777778	0	0	0	0	0	2	1	2	3	18304171	1 3 3	Tara	4 2	6 1
0.011111111	0.188888889	0.122222222	0	0	0	1	1	4	1	2	3	18304171	1 3 4	Tara	4 4	8 1
0.011111111	0.133333333	0.111111111	0	0	0	1	1	3	2	2	3	18304171	2 3 1	Tara	7 3	2 2
0.011111111	0.155555556	0.177777778	0	0	1	1	1	4	2	2	3	18304171	2 3 2	Tara	5 4	5 2
0.011111111	0.188888889	0.033333333	0	0	1	1	1	1	2	2	3	18304171	2 3 3	Tara	5 1	1 2
0.011111111	0.066666667	0.166666667	0	0	0	1	1	2	2	2	3	18304171	2 3 4	Tara	5 2	8 2
0.011111111	0.144444444	0.166666667	0	0	0	0	0	2	2	2	3	18304171	3 3 1	Eden	9 2	7 2
0.022222222	0.144444444	0.188888889	0	0	0	0	0	4	2	2	3	18304171	3 3 2	Eden	3 4	3 2
0.011111111	0.244444444	0.211111111	1	0	0	0	0	1	2	2	3	18304171	3 3 3	Eden	4 1	10 2
0.011111111	0.088888889	0.133333333	0	1	0	0	0	3	2	2	3	18304171	3 3 4	Eden	7 3	11 2
0.011111111	0.1	0.144444444	0	0	0	0	0	2	1	2	3	18304171	4 3 1	Morita	2 2	14 1
0.011111111	0.133333333	0.2	0	1	0	0	0	3	1	2	3	18304171	4 3 2	Morita	5 3	1 1
0.011111111	0.211111111	0.111111111	1	0	0	1	1	1	1	2	3	18304171	4 3 3	Morita	5 1	3 1
0.022222222	0.1	0.111111111	1	0	0	0	0	4	1	2	3	18304171	4 3 4	Morita	5 4	5 1
0.022222222	0.3	0.111111111	0	0	0	0	0	4	2	2	4	18304193	1 4 1	Tara	6 4	10 2
0.022222222	0.033333333	0.311111111	0	1	0	0	0	3	2	2	4	18304193	1 4 2	Tara	8 3	6 2
0.011111111	0.044444444	0.211111111	0	0	0	0	0	1	2	2	4	18304193	1 4 3	Tara	6 1	5 2
0.022222222	0.088888889	0.033333333	0	0	1	1	1	2	2	2	4	18304193	1 4 4	Tara	6 2	1 2
0.011111111	0.055555556	0.022222222	0	0	0	1	1	1	1	2	4	18304193	2 4 1	Eden	10 1	8 1
0.011111111	0.055555556	0.011111111	0	0	1	1	1	2	1	2	4	18304193	2 4 2	Eden	8 2	1 1
0.3	0.044444444	0.022222222	0	0	0	1	1	4	1	2	4	18304193	2 4 3	Eden	1 4	5 1
0.022222222	0.066666667	0.022222222	1	0	0	1	1	3	1	2	4	18304193	2 4 4	Eden	3 3	15 1
0.033333333	0.033333333	0.011111111	0	0	0	1	1	3	1	2	4	18304193	3 4 1	Eden	11 3	11 1
0.066666667	0.066666667	0.011111111	0	0	0	1	1	1	1	2	4	18304193	3 4 2	Eden	5 1	13 1
0.188888889	0.1	0.077777778	0	0	0	1	1	2	1	2	4	18304193	3 4 3	Eden	10 2	10 1
0.011111111	0.066666667	0.044444444	0	0	0	1	1	4	1	2	4	18304193	3 4 4	Eden	2 4	12 1
0.011111111	0.077777778	0.077777778	0	0	0	1	1	1	2	2	4	18304193	4 4 1	Tara	4 1	9 2
0.011111111	0.055555556	0.055555556	0	0	0	1	1	3	2	2	4	18304193	4 4 2	Tara	10 3	7 2
0.022222222	0.022222222	0.033333333	0	0	1	1	1	4	2	2	4	18304193	4 4 3	Tara	8 4	11 2
0.122222222	0.011111111	0.022222222	0	0	1	1	1	2	2	2	4	18304193	4 4 4	Tara	8 2	3 2
0.011111111	0.177777778	0.444444444	0	1	0	0	0	4	2	2	4	18304090	1 4 1	Tara	6 4	10 2
0.022222222	0.088888889	0.244444444	0	1	0	0	0	3	2	2	4	18304090	1 4 2	Tara	8 3	6 2
0.022222222	0.111111111	0.222222222	1	0	0	0	0	1	2	2	4	18304090	1 4 3	Tara	6 1	5 2
0.011111111	0.033333333	0.077777778	0	0	1	1	1	2	2	2	4	18304090	1 4 4	Tara	6 2	1 2
0.011111111	0.155555556	0.077777778	0	0	0	1	1	1	1	2	4	18304090	2 4 1	Eden	10 1	8 1
0.011111111	0.333333333	0.1	0	0	0	1	1	2	1	2	4	18304090	2 4 2	Eden	8 2	1 1
0.011111111	0.222222222	0.055555556	0	0	0	1	1	4	1	2	4	18304090	2 4 3	Eden	1 4	5 1
0.011111111	0.133333333	0.255555556	1	0	0	1	1	3	1	2	4	18304090	2 4 4	Eden	3 3	15 1
0.022222222	0.077777778	0.188888889	0	0	0	1	1	3	1	2	4	18304090	3 4 1	Eden	11 3	11 1
0.011111111	0.077777778	0.133333333	0	0	0	1	1	1	1	2	4	18304090	3 4 2	Eden	5 1	13 1
0.011111111	0.322222222	0.3	1	0	0	1	1	2	1	2	4	18304090	3 4 3	Eden	10 2	10 1
0.01	0.111111111	0.133333333	0	0	0	1	1	4	1	2	4	18304090	3 4 4	Eden	2 4	12 1
0.022222222	0.088888889	0.222222222	0	0	0	1	1	1	2	2	4	18304090	4 4 1	Tara	4 1	9 2
0.01	0.111111111	0.177777778	0	0	0	1	1	3	2	2	4	18304090	4 4 2	Tara	10 3	7 2
0.011111111	0.033333333	0.055555556	0	0	1	1	1	4	2	2	4	18304090	4 4 3	Tara	8 4	11 2
0.277777778	0.022222222	0.022222222	0	0	1	1	1	2	2	2	4	18304090	4 4 4	Tara	8 2	3 2
0.022222222	0.311111111	0.466666667	0	0	1	1	1	2	2	3	5	17611119	1 5 1	Tara	7 2	2 2
0.111111111	0.477777778	0.166666667	0	0	1	1	1	4	2	3	5	17611119	1 5 2	Tara	7 4	3 2
0.011111111	0.477777778	0.177777778	0	0	1	1	1	3	2	3	5	17611119	1 5 3	Tara	9 3	6 2
0.011111111	0.2	0.322222222	0	0	0	0	0	1	2	3	5	17611119	1 5 4	Tara	7 1	8 2
0.011111111	0.188888889	0.166666667	0	0	0	0	0	1	1	3	5	17611119	2 5 1	Morita	2 1	9 1
0.022222222	0.155555556	0.211111111	0	0	0	1	1	4	1	3	5	17611119	2 5 2	Morita	5 4	14 1
0.022222222	0.044444444	0.355555556	0	1	0	0	0	3	1	3	5	17611119	2 5 3	Morita	3 3	13 1
0.011111111	0.455555556	0.166666667	0	0	0	1	1	2	1	3	5	17611119	2 5 4	Morita	3 2	1 1
0.011111111	0.044444444	0.455555556	0	0	1	1	1	3	2	3	5	17611119	3 5 1	Eden	1 3	9 2
0.022222222	0.155555556	0.144444444	0	0	0	1	1	1	2	3	5	17611119	3 5 2	Eden	3 1	4 2
0.022222222	0.055555556	0.111111111	0	0	0	1	1	2	2	3	5	17611119	3 5 3	Eden	7 2	10 2
0.022222222	0.055555556	0.011111111	0	0	1	1	1	4	2	3	5	17611119	3 5 4	Eden	7 4	5 2
0.011111111	0.077777778	0.111111111	0	0	0	0	0	4	1	3	5	17611119	4 5 1	Eden	2 4	6 1
0.033333333	0.066666667	0.111111111	0	0	1	1	1	2	1	3	5	17611119	4 5 2	Eden	2 2	2 1
0.022222222	0.144444444	0.188888889	0	0	0	1	1	1	1	3	5	17611119	4 5 3	Eden	8 1	7 1
0.144444444	0.155555556	0.2	0	0	0	1	1	3	1	3	5	17611119	4 5 4	Eden	6 3	15 1
0.011111111	0.422222222	0.188888889	0	0	1	1	1	2	2	3	5	17613982	1 5 1	Tara	7 2	2 2
0.01	0.222222222	0.077777778	0	0	1	1	1	4	2	3	5	17613982	1 5 2	Tara	7 4	3 2
0.011111111	0.144444444	0.077777778	0	0	1	1	1	3	2	3	5	17613982	1 5 3	Tara	9 3	6 2
0.011111111	0.044444444	0.311111111	0	0	0	0	0	1	2	3	5	17613982	1 5 4	Tara	7 1	8 2
0.011111111	0.055555556	0.111111111	0	0	0	0	0	1	1	3	5	17613982	2 5 1	Morita	2 1	9 1
0.011111111	0.144444444	0.122222222	0	0	0	1	1	4	1	3	5	17613982	2 5 2	Morita	5 4	14 1
0.033333333	0.066666667	0.188888889	0	0	0	0	0	3	1	3	5	17613982	2 5 3	Morita	3 3	13 1
0.011111111	0.088888889	0.055555556	0	0	0	1	1	2	1	3	5	17613982	2 5 4	Morita	3 2	1 1
0.011111111	0.066666667	0.155555556	0	0	1	1	1	3	2	3	5	17613982	3 5 1	Eden	1 3	9 2
0.011111111	0.077777778	0.055555556	0	0	0	1	1	1	2	3	5	17613982	3 5 2	Eden	3 1	4 2
0.011111111	0.022222222	0.111111111	0	0	0	0	0	2	2	3	5	17613982	3 5 3	Eden	7 2	10 2
0.022222222	0.111111111	0.088888889	0	0	1	1	1	4	2	3	5	17613982	3 5 4	Eden	7 4	5 2
0.011111111	0.077777778	0.122222222	0	0	0	1	1	4	1	3	5	17613982	4 5 1	Eden	2 4	6 1
0.022222222	0.055555556	0.066666667	0	0	1	1	1	2	1	3	5	17613982	4 5 2	Eden	2 2	2 1
0.044444444	0.077777778	0.144444444	0	0	0	1	1	1	1	3	5	17613982	4 5 3	Eden	8 1	7 1
0.166666667	0.188888889	0.055555556	0	0	0	1	1	3	1	3	5	17613982	4 5 4	Eden	6 3	15 1
0.011111111	0.022222222	0.533333333	0	0	0	0	0	2	2	3	6	17611247	1 6 1	Eden	5 2	5 2
0.066666667	0.044444444	0.288888889	0	1	0	0	0	1	2	3	6	17611247	1 6 2	Eden	7 1	6 2
0.01	0.111111111	0.222222222	0	0	0	0	0	3	2	3	6	17611247	1 6 3	Eden	2 3	4 2
0.01	0.055555556	0.111111111	0	0	0	1	1	4	2	3	6	17611247	1 6 4	Eden	4 4	10 2
0.022222222	0.111111111	0.088888889	1	0	0	0	0	4	2	3	6	17611247	2 6 1	Tara	9 4	7 2
0.022222222	0.044444444	0.122222222	0	0	0	1	1	1	2	3	6	17611247	2 6 2	Tara	2 1	3 2
0.022222222	0.1	0.055555556	0	0	0	1	1	2	2	3	6	17611247	2 6 3	Tara	9 2	1 2
0.022222222	0.111111111	0.233333333	0	0	0	1	1	3	2	3	6	17611247	2 6 4	Tara	11 3	9 2
0.033333333	0.088888889	0.244444444	0	0	0	1	1	1	1	3	6	17611247	3 6 1	Eden	1 1	6 1
0.022222222	0.077777778	0.066666667	0	0	0	1	1	4	1	3	6	17611247	3 6 2	Eden	5 4	10 1
0.022222222	0.011111111	0.1	0	0	0	0	0	2	1	3	6	17611247	3 6 3	Eden	2 2	9 1
0.022222222	0.022222222	0.1	0	0	0	0	0	3	1	3	6	17611247	3 6 4	Eden	9 3	11 1
0.022222222	0.022222222	0.133333333	0	0	0	0	0	4	1	3	6	17611247	4 6 1	Tara	10 4	4 1
0.022222222	0.033333333	0.088888889	0	0	0	1	1	3	1	3	6	17611247	4 6 2	Tara	2 3	3 1
0.011111111	0.066666667	0.066666667	0	0	0	1	1	2	1	3	6	17611247	4 6 3	Tara	10 2	16 1
0.01	0.044444444	0.022222222	0	0	0	1	1	1	1	3	6	17611247	4 6 4	Tara	6 1	5 1
0.022222222	0.211111111	0.522222222	0	0	0	1	1	2	2	3	6	17611148	1 6 1	Eden	5 2	5 2
0.022222222	0.177777778	0.277777778	0	0	0	1	1	1	2	3	6	17611148	1 6 2	Eden	7 1	6 2
0.011111111	0.277777778	0.2	0	0	1	1	1	3	2	3	6	17611148	1 6 3	Eden	2 3	4 2
0.011111111	0.122222222	0.166666667	0	0	0	1	1	4	2	3	6	17611148	1 6 4	Eden	4 4	10 2
0.033333333	0.255555556	0.2	0	0	0	0	0	4	2	3	6	17611148	2 6 1	Tara	9 4	7 2
0.011111111	0.144444444	0.144444444	0	0	0	1	1	1	2	3	6	17611148	2 6 2	Tara	2 1	3 2
0.011111111	0.211111111	0.177777778	0	0	0	1	1	2	2	3	6	17611148	2 6 3	Tara	9 2	1 2
0.011111111	0.188888889	0.277777778	0	0	0	1	1	3	2	3	6	17611148	2 6 4	Tara	11 3	9 2
0.011111111	0.133333333	0.266666667	0	0	0	1	1	1	1	3	6	17611148	3 6 1	Eden	1 1	6 1
0.011111111	0.077777778	0.166666667	0	0	0	0	0	4	1	3	6	17611148	3 6 2	Eden	5 4	10 1
0.011111111	0.088888889	0.222222222	0	0	0	0	0	2	1	3	6	17611148	3 6 3	Eden	2 2	9 1
0.011111111	0.022222222	0.277777778	0	0	0	0	0	3	1	3	6	17611148	3 6 4	Eden	9 3	11 1
0.011111111	0.122222222	0.222222222	0	1	0	0	0	4	1	3	6	17611148	4 6 1	Tara	10 4	4 1
0.033333333	0.044444444	0.155555556	0	0	0	0	0	3	1	3	6	17611148	4 6 2	Tara	2 3	3 1
0.011111111	0.111111111	0.2	0	0	0	0	0	2	1	3	6	17611148	4 6 3	Tara	10 2	16 1
0.011111111	0.055555556	0.155555556	0	0	0	0	0	1	1	3	6	17611148	4 6 4	Tara	6 1	5 1
0.63	0.455555556	0.166666667	0	0	1	1	1	2	1	4	7	18304005	1 7 1	Tara	2 2	14 1
0.366666667	0.455555556	0.144444444	0	0	1	1	1	1	1	4	7	18304005	1 7 2	Tara	4 1	15 1
0.022222222	0.366666667	0.077777778	0	0	0	1	1	3	1	4	7	18304005	1 7 3	Tara	9 3	16 1
0.022222222	0.344444444	0.122222222	0	0	0	1	1	4	1	4	7	18304005	1 7 4	Tara	3 4	1 1
0.011111111	0.177777778	0.111111111	0	0	0	1	1	4	1	4	7	18304005	2 7 1	Eden	4 4	11 1
0.011111111	0.144444444	0.066666667	0	0	1	1	1	3	1	4	7	18304005	2 7 2	Eden	9 3	7 1
0.022222222	0.377777778	0.133333333	0	0	1	1	1	1	1	4	7	18304005	2 7 3	Eden	8 1	8 1
0.01	0.1	0.177777778	0	0	1	1	1	2	1	4	7	18304005	2 7 4	Eden	4 2	10 1
0.011111111	0.188888889	0.111111111	0	0	1	1	1	3	2	4	7	18304005	3 7 1	Eden	10 3	11 2
0.033333333	0.133333333	0.033333333	0	0	1	1	1	2	2	4	7	18304005	3 7 2	Eden	3 2	4 2
0.011111111	0.311111111	0.066666667	0	0	1	1	1	1	2	4	7	18304005	3 7 3	Eden	6 1	3 2
0.011111111	0.211111111	0.255555556	0	0	1	1	1	4	2	4	7	18304005	3 7 4	Eden	1 4	2 2
0.011111111	0.155555556	0.122222222	0	0	0	1	1	4	2	4	7	18304005	4 7 1	Tara	7 4	8 2
0.011111111	0.111111111	0.144444444	0	0	1	1	1	2	2	4	7	18304005	4 7 2	Tara	9 2	7 2
0.011111111	0.222222222	0.033333333	0	0	1	1	1	1	2	4	7	18304005	4 7 3	Tara	1 1	6 2
0.011111111	0.155555556	0.144444444	0	0	1	1	1	3	2	4	7	18304005	4 7 4	Tara	8 3	9 2
0.01	0.377777778	0.088888889	0	0	1	1	1	2	1	4	7	18306682	1 7 1	Tara	2 2	14 1
0.011111111	0.4	0.277777778	0	0	1	1	1	1	1	4	7	18306682	1 7 2	Tara	4 1	15 1
0.022222222	0.566666667	0.133333333	1	0	0	1	1	3	1	4	7	18306682	1 7 3	Tara	9 3	16 1
0.011111111	0.477777778	0.111111111	1	0	0	1	1	4	1	4	7	18306682	1 7 4	Tara	3 4	1 1
0.011111111	0.122222222	0.1	1	0	0	1	1	4	1	4	7	18306682	2 7 1	Eden	4 4	11 1
0.011111111	0.177777778	0.022222222	0	0	1	1	1	3	1	4	7	18306682	2 7 2	Eden	9 3	7 1
0.011111111	0.188888889	0.155555556	1	0	0	1	1	1	1	4	7	18306682	2 7 3	Eden	8 1	8 1
0.011111111	0.088888889	0.1	0	0	0	1	1	2	1	4	7	18306682	2 7 4	Eden	4 2	10 1
0.011111111	0.1	0.155555556	0	0	0	0	0	3	2	4	7	18306682	3 7 1	Eden	10 3	11 2
0.011111111	0.1	0.066666667	0	0	0	0	0	2	2	4	7	18306682	3 7 2	Eden	3 2	4 2
0.011111111	0.155555556	0.066666667	0	0	0	1	1	1	2	4	7	18306682	3 7 3	Eden	6 1	3 2
0.011111111	0.166666667	0.088888889	0	0	0	1	1	4	2	4	7	18306682	3 7 4	Eden	1 4	2 2
0.01	0.077777778	0.211111111	0	1	0	0	0	4	2	4	7	18306682	4 7 1	Tara	7 4	8 2
0.01	0.088888889	0.166666667	0	0	0	1	1	2	2	4	7	18306682	4 7 2	Tara	9 2	7 2
0.011111111	0.066666667	0.077777778	0	0	0	1	1	1	2	4	7	18306682	4 7 3	Tara	1 1	6 2
0.01	0.122222222	0.222222222	0	0	0	1	1	3	2	4	7	18306682	4 7 4	Tara	8 3	9 2
0.011111111	0.233333333	0.077777778	0	0	1	1	1	2	1	4	8	18304087	1 8 1	Morita	1 2	2 1
0.022222222	0.155555556	0.01	0	0	1	1	1	1	1	4	8	18304087	1 8 2	Morita	4 1	5 1
0.011111111	0.111111111	0.01	0	0	1	1	1	4	1	4	8	18304087	1 8 3	Morita	3 4	10 1
0.011111111	0.133333333	0.044444444	0	0	1	1	1	3	1	4	8	18304087	1 8 4	Morita	6 3	13 1
0.022222222	0.133333333	0.188888889	0	0	0	1	1	1	2	4	8	18304087	2 8 1	Eden	3 1	7 2
0.011111111	0.266666667	0.088888889	0	0	0	1	1	3	2	4	8	18304087	2 8 2	Eden	8 3	6 2
0.011111111	0.155555556	0.144444444	0	0	0	1	1	4	2	4	8	18304087	2 8 3	Eden	2 4	5 2
0.011111111	0.066666667	0.133333333	0	0	0	1	1	2	2	4	8	18304087	2 8 4	Eden	8 2	8 2
0.011111111	0.177777778	0.044444444	0	0	1	1	1	3	1	4	8	18304087	3 8 1	Eden	4 3	7 1
0.011111111	0.066666667	0.077777778	0	0	1	1	1	4	1	4	8	18304087	3 8 2	Eden	5 4	3 1
0.011111111	0.2	0.044444444	0	0	1	1	1	1	1	4	8	18304087	3 8 3	Eden	10 1	12 1
0.033333333	0.166666667	0.044444444	0	0	1	1	1	2	1	4	8	18304087	3 8 4	Eden	9 2	14 1
0.011111111	0.222222222	0.088888889	0	0	1	1	1	3	2	4	8	18304087	4 8 1	Tara	4 3	4 2
0.011111111	0.155555556	0.066666667	1	0	1	1	1	1	2	4	8	18304087	4 8 2	Tara	2 1	3 2
0.022222222	0.133333333	0.122222222	1	0	0	0	0	4	2	4	8	18304087	4 8 3	Tara	5 4	1 2
0.022222222	0.1	0.111111111	0	0	1	1	1	2	2	4	8	18304087	4 8 4	Tara	1 2	10 2
0.011111111	0.355555556	0.211111111	0	0	1	1	1	2	1	4	8	17611280	1 8 1	Morita	1 2	2 1
0.588888889	0.444444444	0.166666667	0	0	1	1	1	1	1	4	8	17611280	1 8 2	Morita	4 1	5 1
0.233333333	0.311111111	0.288888889	0	0	1	1	1	4	1	4	8	17611280	1 8 3	Morita	3 4	10 1
0.1	0.333333333	0.044444444	0	0	1	1	1	3	1	4	8	17611280	1 8 4	Morita	6 3	13 1
0.011111111	0.2	0.222222222	0	0	1	1	1	1	2	4	8	17611280	2 8 1	Eden	3 1	7 2
0.011111111	0.266666667	0.088888889	0	0	0	1	1	3	2	4	8	17611280	2 8 2	Eden	8 3	6 2
0.2	0.155555556	0.133333333	0	0	1	1	1	4	2	4	8	17611280	2 8 3	Eden	2 4	5 2
0.011111111	0.144444444	0.111111111	0	0	1	1	1	2	2	4	8	17611280	2 8 4	Eden	8 2	8 2
0.022222222	0.188888889	0.111111111	0	0	1	1	1	3	1	4	8	17611280	3 8 1	Eden	4 3	7 1
0.033333333	0.311111111	0.111111111	0	0	1	1	1	4	1	4	8	17611280	3 8 2	Eden	5 4	3 1
0.044444444	0.555555556	0.055555556	0	0	1	1	1	1	1	4	8	17611280	3 8 3	Eden	10 1	12 1
0.088888889	0.322222222	0.066666667	0	0	1	1	1	2	1	4	8	17611280	3 8 4	Eden	9 2	14 1
0.033333333	0.488888889	0.066666667	1	0	1	1	1	3	2	4	8	17611280	4 8 1	Tara	4 3	4 2
0.022222222	0.188888889	0.255555556	0	0	0	1	1	1	2	4	8	17611280	4 8 2	Tara	2 1	3 2
0.044444444	0.166666667	0.255555556	1	0	0	0	0	4	2	4	8	17611280	4 8 3	Tara	5 4	1 2
0.055555556	0.233333333	0.222222222	0	0	1	1	1	2	2	4	8	17611280	4 8 4	Tara	1 2	10 2
0.044444444	0.488888889	0.2	0	0	1	1	1	2	1	5	9	17611310	1 9 1	Eden	1 2	3 1
0.333333333	0.366666667	0.244444444	0	0	0	1	1	4	1	5	9	17611310	1 9 2	Eden	8 4	2 1
0.055555556	0.244444444	0.177777778	0	0	0	1	1	3	1	5	9	17611310	1 9 3	Eden	11 3	4 1
0.011111111	0.2	0.122222222	0	0	1	1	1	1	1	5	9	17611310	1 9 4	Eden	5 1	8 1
0.022222222	0.277777778	0.244444444	0	0	1	1	1	1	2	5	9	17611310	2 9 1	Tara	7 1	1 2
0.033333333	0.433333333	0.111111111	0	0	1	1	1	4	2	5	9	17611310	2 9 2	Tara	4 4	7 2
0.022222222	0.222222222	0.033333333	0	0	1	1	1	3	2	5	9	17611310	2 9 3	Tara	5 3	6 2
0.044444444	0.122222222	0.011111111	0	0	1	1	1	2	2	5	9	17611310	2 9 4	Tara	4 2	11 2
0.033333333	0.211111111	0.177777778	0	0	1	1	1	3	2	5	9	17611310	3 9 1	Morita	4 3	2 2
0.01	0.222222222	0.144444444	0	0	0	0	1	1	2	5	9	17611310	3 9 2	Morita	1 1	5 2
0.055555556	0.255555556	0.177777778	0	0	0	1	1	2	2	5	9	17611310	3 9 3	Morita	3 2	4 2
0.022222222	0.477777778	0.322222222	0	0	1	1	1	4	2	5	9	17611310	3 9 4	Morita	4 4	9 2
0.022222222	0.233333333	0.177777778	0	0	0	1	1	1	1	5	9	17611310	4 9 1	Tara	5 1	12 1
0.011111111	0.244444444	0.111111111	0	0	1	1	1	4	1	5	9	17611310	4 9 2	Tara	6 4	6 1
0.1	0.111111111	0.211111111	1	0	0	1	1	2	1	5	9	17611310	4 9 3	Tara	5 2	16 1
0.011111111	0.144444444	0.166666667	0	0	0	1	1	3	1	5	9	17611310	4 9 4	Tara	6 3	11 1
0.022222222	0.211111111	0.055555556	0	0	1	1	1	2	1	5	9	18304089	1 9 1	Eden	1 2	3 1
0.411111111	0.1	0.066666667	0	0	0	1	1	4	1	5	9	18304089	1 9 2	Eden	8 4	2 1
0.055555556	0.222222222	0.211111111	0	0	0	1	1	3	1	5	9	18304089	1 9 3	Eden	11 3	4 1
0.011111111	0.088888889	0.144444444	0	0	1	1	1	1	1	5	9	18304089	1 9 4	Eden	5 1	8 1
0.022222222	0.144444444	0.1	0	0	1	1	1	1	2	5	9	18304089	2 9 1	Tara	7 1	1 2
0.033333333	0.133333333	0.055555556	0	0	0	1	1	4	2	5	9	18304089	2 9 2	Tara	4 4	7 2
0.011111111	0.066666667	0.033333333	0	0	0	1	1	3	2	5	9	18304089	2 9 3	Tara	5 3	6 2
0.3	0.1	0.011111111	0	0	1	1	1	2	2	5	9	18304089	2 9 4	Tara	4 2	11 2
0.022222222	0.188888889	0.033333333	0	0	1	1	1	3	2	5	9	18304089	3 9 1	Morita	4 3	2 2
0.011111111	0.177777778	0.055555556	0	0	0	1	1	1	2	5	9	18304089	3 9 2	Morita	1 1	5 2
0.011111111	0.233333333	0.133333333	0	0	0	1	1	2	2	5	9	18304089	3 9 3	Morita	3 2	4 2
0.022222222	0.2	0.088888889	0	0	0	1	1	4	2	5	9	18304089	3 9 4	Morita	4 4	9 2
0.011111111	0.2	0.133333333	0	0	0	1	1	1	1	5	9	18304089	4 9 1	Tara	5 1	12 1
0.033333333	0.144444444	0.055555556	0	0	1	1	1	4	1	5	9	18304089	4 9 2	Tara	6 4	6 1
0.1	0.133333333	0.111111111	0	0	0	1	1	2	1	5	9	18304089	4 9 3	Tara	5 2	16 1
0.033333333	0.066666667	0.088888889	0	0	0	1	1	3	1	5	9	18304089	4 9 4	Tara	6 3	11 1
0.011111111	0.033333333	0.577777778	0	1	0	0	0	1	2	5	10	17611238	1 10 1	Tara	6 1	7 2
0.022222222	0.188888889	0.477777778	0	1	0	0	0	2	2	5	10	17611238	1 10 2	Tara	3 2	4 2
0.033333333	0.133333333	0.233333333	1	1	0	0	0	3	2	5	10	17611238	1 10 3	Tara	10 3	11 2
0.011111111	0.133333333	0.311111111	1	0	0	0	0	4	2	5	10	17611238	1 10 4	Tara	8 4	10 2
0.011111111	0.2	0.333333333	0	0	0	0	0	4	1	5	10	17611238	2 10 1	Morita	6 4	1 1
0.011111111	0.122222222	0.4	1	1	0	0	0	2	1	5	10	17611238	2 10 2	Morita	2 2	15 1
0.011111111	0.377777778	0.322222222	0	0	0	1	1	1	1	5	10	17611238	2 10 3	Morita	3 1	8 1
0.011111111	0.166666667	0.255555556	0	0	0	1	1	3	1	5	10	17611238	2 10 4	Morita	2 3	7 1
0.011111111	0.144444444	0.266666667	0	1	0	0	0	3	1	5	10	17611238	3 10 1	Tara	11 3	10 1
0.011111111	0.111111111	0.277777778	0	0	0	0	0	1	1	5	10	17611238	3 10 2	Tara	3 1	3 1
0.011111111	0.177777778	0.1	0	0	0	1	1	4	1	5	10	17611238	3 10 3	Tara	9 4	4 1
0.011111111	0.222222222	0.122222222	0	0	0	1	1	2	1	5	10	17611238	3 10 4	Tara	7 2	12 1
0.011111111	0.1	0.233333333	0	0	0	0	0	2	2	5	10	17611238	4 10 1	Eden	6 2	1 2
0.022222222	0.133333333	0.177777778	0	0	0	1	1	4	2	5	10	17611238	4 10 2	Eden	7 4	3 2
0.011111111	0.166666667	0.266666667	0	0	0	1	1	1	2	5	10	17611238	4 10 3	Eden	9 1	9 2
0.01	0.488888889	0.122222222	0	0	0	1	1	3	2	5	10	17611238	4 10 4	Eden	5 3	8 2
0.022222222	0.01	0.522222222	0	1	0	0	0	1	2	5	10	17611265	1 10 1	Tara	6 1	7 2
0.033333333	0.066666667	0.6	0	0	0	0	0	2	2	5	10	17611265	1 10 2	Tara	3 2	4 2
0.011111111	0.122222222	0.355555556	1	1	0	0	0	3	2	5	10	17611265	1 10 3	Tara	10 3	11 2
0.011111111	0.144444444	0.355555556	1	1	0	0	0	4	2	5	10	17611265	1 10 4	Tara	8 4	10 2
0.011111111	0.166666667	0.155555556	0	0	0	0	0	4	1	5	10	17611265	2 10 1	Morita	6 4	1 1
0.011111111	0.122222222	0.255555556	1	0	0	1	1	2	1	5	10	17611265	2 10 2	Morita	2 2	15 1
0.022222222	0.177777778	0.355555556	1	0	0	0	0	1	1	5	10	17611265	2 10 3	Morita	3 1	8 1
0.022222222	0.222222222	0.277777778	0	0	0	1	1	3	1	5	10	17611265	2 10 4	Morita	2 3	7 1
0.011111111	0.033333333	0.266666667	0	1	0	0	0	3	1	5	10	17611265	3 10 1	Tara	11 3	10 1
0.011111111	0.1	0.166666667	0	0	0	0	0	1	1	5	10	17611265	3 10 2	Tara	3 1	3 1
0.011111111	0.244444444	0.077777778	0	0	0	0	0	4	1	5	10	17611265	3 10 3	Tara	9 4	4 1
0.011111111	0.077777778	0.077777778	0	0	0	1	1	2	1	5	10	17611265	3 10 4	Tara	7 2	12 1
0.022222222	0.122222222	0.144444444	0	0	0	0	0	2	2	5	10	17611265	4 10 1	Eden	6 2	1 2
0.044444444	0.133333333	0.177777778	0	0	0	0	0	4	2	5	10	17611265	4 10 2	Eden	7 4	3 2
0.022222222	0.155555556	0.188888889	0	0	1	1	1	1	2	5	10	17611265	4 10 3	Eden	9 1	9 2
0.066666667	0.322222222	0.133333333	0	0	0	1	1	3	2	5	10	17611265	4 10 4	Eden	5 3	8 2
0.011111111	0.277777778	0.01	0	0	1	1	1	3	2	6	11	17611239	1 11 1	Eden	2 3	6 2
0.63	0.377777778	0.222222222	0	0	1	1	1	1	2	6	11	17611239	1 11 2	Eden	2 1	11 2
0.466666667	0.322222222	0.1	0	0	1	1	1	4	2	6	11	17611239	1 11 3	Eden	3 4	5 2
0.011111111	0.411111111	0.133333333	0	0	1	1	1	2	2	6	11	17611239	1 11 4	Eden	7 2	2 2
0.011111111	0.111111111	0.044444444	0	0	0	1	1	4	1	6	11	17611239	2 11 1	Eden	6 4	5 1
0.166666667	0.111111111	0.033333333	0	0	1	1	1	3	1	6	11	17611239	2 11 2	Eden	1 3	8 1
0.022222222	0.122222222	0.033333333	0	0	1	1	1	2	1	6	11	17611239	2 11 3	Eden	5 2	12 1
0.088888889	0.188888889	0.044444444	0	0	1	1	1	1	1	6	11	17611239	2 11 4	Eden	4 1	10 1
0.033333333	0.244444444	0.177777778	1	0	0	1	1	2	2	6	11	17611239	3 11 1	Tara	10 2	7 2
0.033333333	0.244444444	0.177777778	0	0	0	0	0	4	2	6	11	17611239	3 11 2	Tara	2 4	1 2
0.033333333	0.1	0.277777778	0	0	0	0	0	3	2	6	11	17611239	3 11 3	Tara	2 3	4 2
0.022222222	0.088888889	0.044444444	0	0	1	1	1	1	2	6	11	17611239	3 11 4	Tara	5 1	8 2
0.011111111	0.088888889	0.188888889	0	0	0	1	1	1	1	6	11	17611239	4 11 1	Tara	6 1	11 1
0.288888889	0.077777778	0.01	0	0	1	1	1	4	1	6	11	17611239	4 11 2	Tara	1 4	2 1
0.055555556	0.033333333	0.144444444	0	0	0	0	0	2	1	6	11	17611239	4 11 3	Tara	8 2	4 1
0.011111111	0.044444444	0.1	0	0	0	1	1	3	1	6	11	17611239	4 11 4	Tara	7 3	16 1
0.011111111	0.377777778	0.077777778	0	0	1	1	1	3	2	6	11	17611176	1 11 1	Eden	2 3	6 2
0.022222222	0.344444444	0.088888889	0	0	1	1	1	1	2	6	11	17611176	1 11 2	Eden	2 1	11 2
0.4	0.566666667	0.088888889	0	0	1	1	1	4	2	6	11	17611176	1 11 3	Eden	3 4	5 2
0.066666667	0.388888889	0.255555556	0	0	1	1	1	2	2	6	11	17611176	1 11 4	Eden	7 2	2 2
0.011111111	0.444444444	0.166666667	0	0	0	1	1	4	1	6	11	17611176	2 11 1	Eden	6 4	5 1
0.144444444	0.188888889	0.255555556	0	0	1	1	1	3	1	6	11	17611176	2 11 2	Eden	1 3	8 1
0.022222222	0.255555556	0.166666667	0	0	1	1	1	2	1	6	11	17611176	2 11 3	Eden	5 2	12 1
0.011111111	0.477777778	0.211111111	0	0	1	1	1	1	1	6	11	17611176	2 11 4	Eden	4 1	10 1
0.011111111	0.1	0.511111111	0	1	0	0	0	2	2	6	11	17611176	3 11 1	Tara	10 2	7 2
0.011111111	0.266666667	0.344444444	1	1	0	0	0	4	2	6	11	17611176	3 11 2	Tara	2 4	1 2
0.022222222	0.166666667	0.244444444	1	0	0	0	0	3	2	6	11	17611176	3 11 3	Tara	2 3	4 2
0.011111111	0.133333333	0.233333333	1	0	0	1	1	1	2	6	11	17611176	3 11 4	Tara	5 1	8 2
0.011111111	0.066666667	0.255555556	0	0	0	1	1	1	1	6	11	17611176	4 11 1	Tara	6 1	11 1
0.011111111	0.211111111	0.266666667	1	0	1	1	1	4	1	6	11	17611176	4 11 2	Tara	1 4	2 1
0.011111111	0.022222222	0.344444444	0	1	0	0	0	2	1	6	11	17611176	4 11 3	Tara	8 2	4 1
0.1	0.133333333	0.177777778	0	0	0	1	1	3	1	6	11	17611176	4 11 4	Tara	7 3	16 1
0.011111111	0.311111111	0.366666667	0	0	0	0	0	3	2	6	12	18304030	1 12 1	Eden	3 3	2 2
0.022222222	0.111111111	0.377777778	0	0	0	0	0	2	2	6	12	18304030	1 12 2	Eden	2 2	9 2
0.022222222	0.144444444	0.155555556	0	0	0	0	0	1	2	6	12	18304030	1 12 3	Eden	1 1	3 2
0.011111111	0.177777778	0.2	1	0	0	0	0	4	2	6	12	18304030	1 12 4	Eden	1 4	5 2
0.022222222	0.111111111	0.188888889	0	0	0	0	0	1	2	6	12	18304030	2 12 1	Tara	3 1	7 2
0.011111111	0.133333333	0.122222222	0	0	0	1	1	2	2	6	12	18304030	2 12 2	Tara	6 2	8 2
0.011111111	0.1	0.188888889	0	0	0	1	1	4	2	6	12	18304030	2 12 3	Tara	10 4	10 2
0.011111111	0.311111111	0.088888889	0	0	0	1	1	3	2	6	12	18304030	2 12 4	Tara	3 3	11 2
0.022222222	0.111111111	0.2	1	0	0	0	0	2	1	6	12	18304030	3 12 1	Eden	10 2	2 1
0.011111111	0.155555556	0.166666667	1	0	0	0	0	3	1	6	12	18304030	3 12 2	Eden	6 3	7 1
0.022222222	0.2	0.088888889	0	0	0	1	1	1	1	6	12	18304030	3 12 3	Eden	7 1	11 1
0.011111111	0.088888889	0.177777778	0	1	0	0	0	4	1	6	12	18304030	3 12 4	Eden	3 4	9 1
0.011111111	0.066666667	0.155555556	0	0	0	0	0	4	1	6	12	18304030	4 12 1	Tara	5 4	12 1
0.022222222	0.177777778	0.133333333	0	0	0	1	1	1	1	6	12	18304030	4 12 2	Tara	7 1	13 1
0.011111111	0.233333333	0.144444444	0	0	0	0	1	3	1	6	12	18304030	4 12 3	Tara	1 3	16 1
0.011111111	0.066666667	0.155555556	0	0	0	0	0	2	1	6	12	18304030	4 12 4	Tara	8 2	14 1
0.011111111	0.333333333	0.444444444	0	1	0	0	0	3	2	6	12	17611232	1 12 1	Eden	3 3	2 2
0.011111111	0.055555556	0.477777778	0	1	0	0	0	2	2	6	12	17611232	1 12 2	Eden	2 2	9 2
0.011111111	0.188888889	0.233333333	0	0	0	0	0	1	2	6	12	17611232	1 12 3	Eden	1 1	3 2
0.011111111	0.344444444	0.255555556	0	0	0	0	0	4	2	6	12	17611232	1 12 4	Eden	1 4	5 2
0.011111111	0.122222222	0.266666667	0	0	0	0	0	1	2	6	12	17611232	2 12 1	Tara	3 1	7 2
0.01	0.133333333	0.244444444	0	0	0	0	0	2	2	6	12	17611232	2 12 2	Tara	6 2	8 2
0.011111111	0.3	0.211111111	0	0	0	0	0	4	2	6	12	17611232	2 12 3	Tara	10 4	10 2
0.011111111	0.233333333	0.2	0	1	0	0	0	3	2	6	12	17611232	2 12 4	Tara	3 3	11 2
0.011111111	0.166666667	0.233333333	0	0	0	0	0	2	1	6	12	17611232	3 12 1	Eden	10 2	2 1
0.022222222	0.144444444	0.166666667	0	0	0	0	0	3	1	6	12	17611232	3 12 2	Eden	6 3	7 1
0.011111111	0.077777778	0.133333333	1	0	0	1	1	1	1	6	12	17611232	3 12 3	Eden	7 1	11 1
0.011111111	0.1	0.177777778	0	0	0	1	1	4	1	6	12	17611232	3 12 4	Eden	3 4	9 1
0.011111111	0.055555556	0.122222222	0	0	0	0	0	4	1	6	12	17611232	4 12 1	Tara	5 4	12 1
0.011111111	0.055555556	0.066666667	0	0	0	1	1	1	1	6	12	17611232	4 12 2	Tara	7 1	13 1
0.011111111	0.166666667	0.122222222	0	0	0	0	0	3	1	6	12	17611232	4 12 3	Tara	1 3	16 1
0.022222222	0.022222222	0.111111111	0	0	0	0	0	2	1	6	12	17611232	4 12 4	Tara	8 2	14 1
