# Supplementary material for: Valence and Intensity of Video Stimuli of Dogs and Conspecifics in Sheep: Approach-Avoidance, Operant Response, and Attention
Source: Animals (Basel). 2018 Jul 17;8(7):121. doi: 10.3390/ani8070121 (PMC6070861; doi:10.3390/ani8070121)
Supplement: Supplementary file 1 [file animals-08-00121-s001.zip › ApproachAvoidanceDefinitions_Raoult-Gygax.txt]

Description of the data set 'ApproachAvoidanceRawData_Raoult-Gygax.csv':

Outcome variables:

LeaveStartB
Latency to leave the start box (i.e. both front legs outside)
in proportion of trial duration.

Cross1st
Probability that the 1st line was crossed (i.e. both front legs outside).

Cross2nd
Probability that the 2nd line was crossed (i.e. both front legs outside).

Recross2nd
Probability that the 2nd line was re-crossed (no front legs beyond this line).

AttNeg
Proportion of trial duration with sheep�s attention toward the negative
screens (i.e. when the head of a sheep was up with the ears forward and
a view angle matching to the screen watched, that is, the nose
pointed towards the screen).

AttPos
Proportion of trial duration with sheep�s attention toward the positive
screen (i.e. when the head of a sheep was up with the ears forward and
a view angle matching to the screen watched, that is, the nose
pointed towards the screen).

SmellScreenNeg
Probability that the negative screens were smelled.

SmellScreenPos
Probability that the positive screen was smelled.


Fixed effects:

DogIntens
Presumed intensity of the dog video stimuli: 1= one dog lying calmly;
2= one dog sitting; 3= one dog moving and eventually barking;
4= two dogs moving and eventually barking.

SheepIntens
Presumed intensity of the sheep video stimuli: 1= one sheep; 2= several sheep.


Random effects:

GroupNo
Identificator for each sheep group.

PairNo
Identificator for each sheep pair.

AnimalID
Identificator for each sheep.

TrialID
Identificator for each trial within PairNo within test day (1-4) with PairNo coded
as described above.

DogID
Identificator for each dog used for the video stimuli.

dvID
Different dog videos: numbered within DogIntens within DogID with
DogIntens and DogID coded as described above.

svID
Different sheep videos: numbered within SheepIntens with
sheepIntens coded as described above.
