# Supplementary material for: Valence and Intensity of Video Stimuli of Dogs and Conspecifics in Sheep: Approach-Avoidance, Operant Response, and Attention
Source: Animals (Basel). 2018 Jul 17;8(7):121. doi: 10.3390/ani8070121 (PMC6070861; doi:10.3390/ani8070121)
Supplement: Supplementary file 1 [file animals-08-00121-s001.zip › AttentionTestMovTrackRawData_Raoult-Gygax.csv]

activRel	earMovB	leftForT	bForwT	bPass	propRightT	siChaRel	phase	nT	VrS	dd.lin	sd.lin	di	si	dd.sqa	sd.sqa	AnimalID	session	block	trial
609.0679877	112.9841645	0.75	0.005	1	0.361111111	1.666666667	pre	0	Dog	1	1	L	O	1	1	S10	S10D1	D	1
301.5885081	74.48999144	0.125	0.625	1	0.083333333	1	pre	0	Dog	1	-1	L	O	1	1	S10	S10D1	D	2
151.0602959	47.96660814	0.870967742	0.935483871	1	0.388888889	0.833333333	pre	0	Dog	1	0	L	O	1	0	S10	S10D1	D	3
49.96070059	34.96521368	0.861111111	0.944444444	1	0.222222222	0.666666667	pre	0	Dog	-1	1	L	O	1	1	S10	S10D1	D	7
183.400535	70.36081873	0.571428571	0.892857143	1	0.111111111	0.333333333	pre	0	Dog	-1	-1	L	O	1	1	S10	S10D1	D	8
89.73034292	40.19454864	0.818181818	0.818181818	1	0.416666667	0.166666667	pre	0	Dog	-1	0	L	O	1	0	S10	S10D1	D	9
157.923547	69.97031414	0.161290323	0.709677419	1	0.888888889	0.333333333	pre	0	Dog	0	1	L	O	0	1	S10	S10D1	D	13
76.83747866	53.38125399	0.277777778	0.861111111	1	0.25	0.333333333	pre	0	Dog	0	-1	L	O	0	1	S10	S10D1	D	14
44.33971245	23.2668359	0.083333333	0.694444444	1	0.194444444	0.5	pre	0	Dog	0	0	L	O	0	0	S10	S10D1	D	15
120.0509093	57.68358942	0.647058824	0.205882353	1	0.999	0	pre	0	Sheep	1	1	L	O	1	1	S10	S10D1	S	37
314.2026918	96.81026858	0.083333333	0.166666667	1	0.333333333	1	pre	0	Sheep	1	-1	L	O	1	1	S10	S10D1	S	38
471.3821446	107.1744995	0.1	0.35	1	0.444444444	1.5	pre	0	Sheep	1	0	L	O	1	0	S10	S10D1	S	39
75.67278427	33.18918382	0.285714286	0.085714286	1	0.055555556	0.166666667	pre	0	Sheep	-1	1	L	O	1	1	S10	S10D1	S	43
555.07735	137.8717765	0.636363636	0.272727273	1	0.805555556	1	pre	0	Sheep	-1	-1	L	O	1	1	S10	S10D1	S	44
137.3241838	36.86536077	0.005	0.005	1	0.083333333	0.333333333	pre	0	Sheep	-1	0	L	O	1	0	S10	S10D1	S	45
244.7464959	67.41312408	0.24137931	0.206896552	1	0.305555556	1	pre	0	Sheep	0	1	L	O	0	1	S10	S10D1	S	49
128.7161249	45.74732109	0.1875	0.90625	1	0.861111111	0.5	pre	0	Sheep	0	-1	L	O	0	1	S10	S10D1	S	50
118.842948	42.93727038	0.151515152	0.393939394	1	0.277777778	0.333333333	pre	0	Sheep	0	0	L	O	0	0	S10	S10D1	S	51
121.5893838	57.11803243	0.675	0.8625	1	0.127777778	0.4	stim	0	Dog	1	1	L	O	1	1	S10	S10D1	D	1
153.292791	58.68157864	0.945945946	0.918918919	1	0.066666667	0.366666667	stim	0	Dog	1	-1	L	O	1	1	S10	S10D1	D	2
102.561269	46.18769382	0.398809524	0.964285714	1	0.338888889	0.266666667	stim	0	Dog	1	0	L	O	1	0	S10	S10D1	D	3
123.4965543	62.39985564	0.331325301	0.909638554	1	0.65	0.333333333	stim	0	Dog	-1	1	L	O	1	1	S10	S10D1	D	7
130.2711292	72.67095634	0.438596491	0.923976608	1	0.35	0.333333333	stim	0	Dog	-1	-1	L	O	1	1	S10	S10D1	D	8
26.93168917	10.89572362	0.238888889	0.994444444	1	0.327777778	0.1	stim	0	Dog	-1	0	L	O	1	0	S10	S10D1	D	9
39.47242777	22.0820169	0.453488372	0.941860465	1	0.416666667	0.1	stim	0	Dog	0	1	L	O	0	1	S10	S10D1	D	13
109.9629411	54.22285027	0.229813665	0.832298137	1	0.138888889	0.266666667	stim	0	Dog	0	-1	L	O	0	1	S10	S10D1	D	14
117.717739	44.63865428	0.448484848	0.56969697	1	0.311111111	0.566666667	stim	0	Dog	0	0	L	O	0	0	S10	S10D1	D	15
129.0325229	49.74458897	0.353293413	0.778443114	1	0.4	0.366666667	stim	0	Sheep	1	1	L	O	1	1	S10	S10D1	S	37
128.3656813	55.54332766	0.403846154	0.608974359	1	0.388888889	0.466666667	stim	0	Sheep	1	-1	L	O	1	1	S10	S10D1	S	38
139.7020561	51.6622138	0.664516129	0.535483871	1	0.216666667	0.533333333	stim	0	Sheep	1	0	L	O	1	0	S10	S10D1	S	39
67.93823713	35.0098367	0.278409091	0.693181818	1	0.377777778	0.466666667	stim	0	Sheep	-1	1	L	O	1	1	S10	S10D1	S	43
114.9040396	50.65423278	0.104166667	0.125	1	0.688888889	0.2	stim	0	Sheep	-1	-1	L	O	1	1	S10	S10D1	S	44
79.67058889	21.9891738	0.018987342	0.151898734	1	0.061111111	0.166666667	stim	0	Sheep	-1	0	L	O	1	0	S10	S10D1	S	45
149.2889596	57.51839457	0.510948905	0.160583942	1	0.288888889	0.366666667	stim	0	Sheep	0	1	L	O	0	1	S10	S10D1	S	49
355.2019156	108.0277616	0.215909091	0.625	1	0.688888889	0.533333333	stim	0	Sheep	0	-1	L	O	0	1	S10	S10D1	S	50
114.6625033	24.21956403	0.216049383	0.802469136	1	0.694444444	0.4	stim	0	Sheep	0	0	L	O	0	0	S10	S10D1	S	51
160.842515	107.0759709	0.696969697	0.848484848	1	0.027777778	0.333333333	post	0	Dog	1	1	L	O	1	1	S10	S10D1	D	1
21.00876887	10.9158197	0.999	0.171428571	1	0.999	0	post	0	Dog	1	-1	L	O	1	1	S10	S10D1	D	2
211.5299371	70.71004355	0.516129032	0.838709677	1	0.111111111	0.333333333	post	0	Dog	1	0	L	O	1	0	S10	S10D1	D	3
199.9270445	63.39646808	0.818181818	0.863636364	1	0.138888889	0.833333333	post	0	Dog	-1	1	L	O	1	1	S10	S10D1	D	7
323.1721643	168.4644893	0.625	0.75	1	0.277777778	1	post	0	Dog	-1	-1	L	O	1	1	S10	S10D1	D	8
33.56756205	14.02545554	0.305555556	0.944444444	1	0.611111111	0.166666667	post	0	Dog	-1	0	L	O	1	0	S10	S10D1	D	9
118.7019588	28.27522936	0.303030303	0.909090909	1	0.25	0.5	post	0	Dog	0	1	L	O	0	1	S10	S10D1	D	13
109.2223502	71.52015435	0.5	0.9375	1	0.277777778	0.166666667	post	0	Dog	0	-1	L	O	0	1	S10	S10D1	D	14
44.49115395	21.10391119	0.194444444	0.083333333	1	0.472222222	0.166666667	post	0	Dog	0	0	L	O	0	0	S10	S10D1	D	15
116.7134302	61.65581127	0.685714286	0.514285714	1	0.027777778	0.333333333	post	0	Sheep	1	1	L	O	1	1	S10	S10D1	S	37
103.628135	53.30463026	0.555555556	0.833333333	1	0.111111111	0.666666667	post	0	Sheep	1	-1	L	O	1	1	S10	S10D1	S	38
80.59091343	17.51774191	0.999	0.230769231	1	0.472222222	0.333333333	post	0	Sheep	1	0	L	O	1	0	S10	S10D1	S	39
62.71516971	48.53065245	0.005	0.323529412	1	0.638888889	1	post	0	Sheep	-1	1	L	O	1	1	S10	S10D1	S	43
18.6478807	6.711259651	0.485714286	0.999	1	0.527777778	0.166666667	post	0	Sheep	-1	-1	L	O	1	1	S10	S10D1	S	44
40.5801463	18.42370272	0.005	0.111111111	1	0.005	0	post	0	Sheep	-1	0	L	O	1	0	S10	S10D1	S	45
95.28976388	11.18150819	0.999	0.05	1	0.083333333	0.333333333	post	0	Sheep	0	1	L	O	0	1	S10	S10D1	S	49
448.9913798	101.4028701	0.181818182	0.272727273	1	0.527777778	0.666666667	post	0	Sheep	0	-1	L	O	0	1	S10	S10D1	S	50
474.7069712	147.8881518	0.714285714	0.285714286	1	0.416666667	1.666666667	post	0	Sheep	0	0	L	O	0	0	S10	S10D1	S	51
123.8934582	92.87741809	0.583333333	0.5	1	0.055555556	0.666666667	pre	0	Dog	1	1	W	O	1	1	S10	S10D2	D	19
68.38292045	55.07085038	0.888888889	0.972222222	1	0.805555556	1.166666667	pre	0	Dog	1	-1	W	O	1	1	S10	S10D2	D	20
108.107596	69.26151065	0.916666667	0.777777778	1	0.194444444	0.5	pre	0	Dog	1	0	W	O	1	0	S10	S10D2	D	21
169.6589628	145.4566216	0.787878788	0.363636364	1	0.005	0	pre	0	Dog	-1	1	W	O	1	1	S10	S10D2	D	25
113.2913539	58.04275678	0.722222222	0.805555556	1	0.277777778	0.166666667	pre	0	Dog	-1	-1	W	O	1	1	S10	S10D2	D	26
48.07267757	27.86077174	0.583333333	0.999	1	0.333333333	0.166666667	pre	0	Dog	-1	0	W	O	1	0	S10	S10D2	D	27
64.94673606	41.12067102	0.444444444	0.777777778	1	0.194444444	0.5	pre	0	Dog	0	1	W	O	0	1	S10	S10D2	D	31
75.37040881	47.07672438	0.916666667	0.861111111	1	0.666666667	0.5	pre	0	Dog	0	-1	W	O	0	1	S10	S10D2	D	32
86.47940809	38.62591794	0.8	0.942857143	1	0.005	0	pre	0	Dog	0	0	W	O	0	0	S10	S10D2	D	33
84.82901049	56.73999043	0.638888889	0.916666667	1	0.005	0	pre	0	Sheep	1	1	W	O	1	1	S10	S10D2	S	55
180.5628509	103.668811	0.939393939	0.787878788	1	0.005	0	pre	0	Sheep	1	-1	W	O	1	1	S10	S10D2	S	56
55.57239099	48.07360871	0.305555556	0.888888889	1	0.083333333	0.5	pre	0	Sheep	1	0	W	O	1	0	S10	S10D2	S	57
117.7173897	64.24213035	0.555555556	0.555555556	1	0.138888889	0.166666667	pre	0	Sheep	-1	1	W	O	1	1	S10	S10D2	S	61
455.3784507	219.858375	0.833333333	0.458333333	1	0.005	0	pre	0	Sheep	-1	-1	W	O	1	1	S10	S10D2	S	62
64.39661489	47.32783436	0.805555556	0.916666667	1	0.138888889	0.333333333	pre	0	Sheep	-1	0	W	O	1	0	S10	S10D2	S	63
96.75849111	72.56714	0.722222222	0.861111111	1	0.005	0	pre	0	Sheep	0	1	W	O	0	1	S10	S10D2	S	67
85.25449693	63.14399751	0.882352941	0.882352941	1	0.005	0	pre	0	Sheep	0	-1	W	O	0	1	S10	S10D2	S	68
79.80742701	46.3920277	0.305555556	0.861111111	1	0.005	0	pre	0	Sheep	0	0	W	O	0	0	S10	S10D2	S	69
108.2165736	72.8283468	0.84180791	0.638418079	1	0.144444444	0.2	stim	0	Dog	1	1	W	O	1	1	S10	S10D2	D	19
52.90578299	37.19643918	0.788888889	0.816666667	1	0.388888889	0.233333333	stim	0	Dog	1	-1	W	O	1	1	S10	S10D2	D	20
74.97753618	51.13090259	0.855555556	0.9	1	0.238888889	0.133333333	stim	0	Dog	1	0	W	O	1	0	S10	S10D2	D	21
114.7185699	76.59763461	0.693181818	0.642045455	1	0.483333333	0.466666667	stim	0	Dog	-1	1	W	O	1	1	S10	S10D2	D	25
69.53253051	48.60734411	0.899441341	0.854748603	1	0.127777778	0.266666667	stim	0	Dog	-1	-1	W	O	1	1	S10	S10D2	D	26
59.13815718	42.17084515	0.94972067	0.603351955	1	0.183333333	0.266666667	stim	0	Dog	-1	0	W	O	1	0	S10	S10D2	D	27
53.20399795	34.01529743	0.754189944	0.916201117	1	0.327777778	0.2	stim	0	Dog	0	1	W	O	0	1	S10	S10D2	D	31
80.13680918	64.3670327	0.909090909	0.721590909	1	0.127777778	0.4	stim	0	Dog	0	-1	W	O	0	1	S10	S10D2	D	32
42.61848772	30.16715929	0.74301676	0.927374302	1	0.35	0.2	stim	0	Dog	0	0	W	O	0	0	S10	S10D2	D	33
79.29659115	68.51428674	0.859550562	0.758426966	1	0.033333333	0.066666667	stim	0	Sheep	1	1	W	O	1	1	S10	S10D2	S	55
84.98407704	60.49658569	0.813559322	0.853107345	1	0.172222222	0.3	stim	0	Sheep	1	-1	W	O	1	1	S10	S10D2	S	56
117.8196621	89.91610873	0.664804469	0.715083799	1	0.022222222	0.066666667	stim	0	Sheep	1	0	W	O	1	0	S10	S10D2	S	57
96.44570104	57.62866855	0.662921348	0.741573034	1	0.111111111	0.366666667	stim	0	Sheep	-1	1	W	O	1	1	S10	S10D2	S	61
82.5876012	63.20515099	0.726256983	0.709497207	1	0.1	0.2	stim	0	Sheep	-1	-1	W	O	1	1	S10	S10D2	S	62
142.0520018	102.8875559	0.69273743	0.731843575	1	0.072222222	0.2	stim	0	Sheep	-1	0	W	O	1	0	S10	S10D2	S	63
150.7660709	105.2200303	0.625698324	0.659217877	1	0.144444444	0.333333333	stim	0	Sheep	0	1	W	O	0	1	S10	S10D2	S	67
205.3643761	112.1210376	0.840490798	0.496932515	1	0.005	0	stim	0	Sheep	0	-1	W	O	0	1	S10	S10D2	S	68
98.3882451	68.03831416	0.679775281	0.752808989	1	0.144444444	0.333333333	stim	0	Sheep	0	0	W	O	0	0	S10	S10D2	S	69
147.4578941	91.84148498	0.694444444	0.638888889	1	0.416666667	0.5	post	0	Dog	1	1	W	O	1	1	S10	S10D2	D	19
8.225256961	9.474275252	0.999	0.444444444	1	0.005	0	post	0	Dog	1	-1	W	O	1	1	S10	S10D2	D	20
120.6843666	69.08096176	0.694444444	0.694444444	1	0.555555556	1.333333333	post	0	Dog	1	0	W	O	1	0	S10	S10D2	D	21
54.75145837	51.5575375	0.805555556	0.833333333	1	0.005	0	post	0	Dog	-1	1	W	O	1	1	S10	S10D2	D	25
167.3434055	91.03519481	0.882352941	0.529411765	1	0.083333333	0.333333333	post	0	Dog	-1	-1	W	O	1	1	S10	S10D2	D	26
162.5280539	106.5897499	0.314285714	0.485714286	1	0.111111111	0.666666667	post	0	Dog	-1	0	W	O	1	0	S10	S10D2	D	27
60.88667486	30.32189133	0.277777778	0.999	1	0.666666667	1	post	0	Dog	0	1	W	O	0	1	S10	S10D2	D	31
72.08575009	44.96570585	0.888888889	0.138888889	1	0.005	0	post	0	Dog	0	-1	W	O	0	1	S10	S10D2	D	32
33.29222583	43.61112533	0.944444444	0.611111111	1	0.305555556	0.166666667	post	0	Dog	0	0	W	O	0	0	S10	S10D2	D	33
45.41661196	35.72982773	0.75	0.916666667	1	0.005	0	post	0	Sheep	1	1	W	O	1	1	S10	S10D2	S	55
88.74362294	62.24495017	0.75	0.777777778	1	0.083333333	0.166666667	post	0	Sheep	1	-1	W	O	1	1	S10	S10D2	S	56
115.9110036	79.91902008	0.794117647	0.705882353	1	0.005	0	post	0	Sheep	1	0	W	O	1	0	S10	S10D2	S	57
38.76876854	20.57130663	0.944444444	0.777777778	1	0.083333333	0.333333333	post	0	Sheep	-1	1	W	O	1	1	S10	S10D2	S	61
87.65376836	73.50085326	0.583333333	0.861111111	1	0.005	0	post	0	Sheep	-1	-1	W	O	1	1	S10	S10D2	S	62
121.4945133	107.0722046	0.833333333	0.472222222	1	0.005	0	post	0	Sheep	-1	0	W	O	1	0	S10	S10D2	S	63
69.71597427	50.51703844	0.361111111	0.916666667	1	0.027777778	0.333333333	post	0	Sheep	0	1	W	O	0	1	S10	S10D2	S	67
179.5379392	116.8282803	0.875	0.3125	1	0.005	0	post	0	Sheep	0	-1	W	O	0	1	S10	S10D2	S	68
18.15685006	20.91716176	0.916666667	0.916666667	1	0.005	0	post	0	Sheep	0	0	W	O	0	0	S10	S10D2	S	69
166.9648572	71.30853925	0.272727273	0.696969697	1	0.75	0.166666667	pre	0	Dog	1	1	L	S	1	1	S10	S10D3	D	4
94.09929456	57.56888928	0.027777778	0.194444444	1	0.999	0	pre	0	Dog	1	-1	L	S	1	1	S10	S10D3	D	5
88.18527258	55.21042128	0.083333333	0.444444444	1	0.777777778	0.166666667	pre	0	Dog	1	0	L	S	1	0	S10	S10D3	D	6
89.51100456	51.7040147	0.027777778	0.166666667	1	0.999	0	pre	0	Dog	-1	1	L	S	1	1	S10	S10D3	D	10
36.64291045	26.63125018	0.055555556	0.111111111	1	0.999	0	pre	0	Dog	-1	-1	L	S	1	1	S10	S10D3	D	11
112.0026738	68.55062297	0.083333333	0.25	1	0.999	0	pre	0	Dog	-1	0	L	S	1	0	S10	S10D3	D	12
63.74844549	42.67506002	0.055555556	0.694444444	1	0.999	0	pre	0	Dog	0	1	L	S	0	1	S10	S10D3	D	16
50.25788692	39.41641501	0.083333333	0.25	1	0.916666667	0.333333333	pre	0	Dog	0	-1	L	S	0	1	S10	S10D3	D	17
84.84194397	49.46001013	0.005	0.388888889	1	0.999	0	pre	0	Dog	0	0	L	S	0	0	S10	S10D3	D	18
304.951604	133.2268745	0.185185185	0.666666667	1	0.138888889	0.333333333	pre	0	Sheep	1	1	L	S	1	1	S10	S10D3	S	40
28.31482624	17.91740284	0.083333333	0.416666667	1	0.005	0	pre	0	Sheep	1	-1	L	S	1	1	S10	S10D3	S	41
112.1963403	75.92962481	0.005	0.888888889	1	0.722222222	0.333333333	pre	0	Sheep	1	0	L	S	1	0	S10	S10D3	S	42
109.6951372	78.10638609	0.222222222	0.722222222	1	0.805555556	0.333333333	pre	0	Sheep	-1	1	L	S	1	1	S10	S10D3	S	46
131.5207208	91.26950653	0.228571429	0.371428571	1	0.75	0.333333333	pre	0	Sheep	-1	-1	L	S	1	1	S10	S10D3	S	47
67.3164566	40.70009807	0.111111111	0.833333333	1	0.722222222	0.166666667	pre	0	Sheep	-1	0	L	S	1	0	S10	S10D3	S	48
112.2016214	75.08612712	0.083333333	0.833333333	1	0.75	0.666666667	pre	0	Sheep	0	1	L	S	0	1	S10	S10D3	S	52
118.6106092	56.1440202	0.194444444	0.555555556	1	0.722222222	0.333333333	pre	0	Sheep	0	-1	L	S	0	1	S10	S10D3	S	53
116.3031812	59.48712036	0.277777778	0.75	1	0.75	0.166666667	pre	0	Sheep	0	0	L	S	0	0	S10	S10D3	S	54
77.06029589	42.7770539	0.117318436	0.324022346	1	0.761111111	0.233333333	stim	0	Dog	1	1	L	S	1	1	S10	S10D3	D	4
111.2256591	70.02128909	0.11299435	0.570621469	1	0.911111111	0.3	stim	0	Dog	1	-1	L	S	1	1	S10	S10D3	D	5
62.60517828	40.21709437	0.296089385	0.754189944	1	0.727777778	0.133333333	stim	0	Dog	1	0	L	S	1	0	S10	S10D3	D	6
94.96604773	51.88631994	0.095505618	0.404494382	1	0.916666667	0.133333333	stim	0	Dog	-1	1	L	S	1	1	S10	S10D3	D	10
80.32107479	44.51402067	0.224719101	0.752808989	1	0.916666667	0.166666667	stim	0	Dog	-1	-1	L	S	1	1	S10	S10D3	D	11
65.17572638	40.71933501	0.146067416	0.651685393	1	0.705555556	0.133333333	stim	0	Dog	-1	0	L	S	1	0	S10	S10D3	D	12
57.27269132	40.97847419	0.357541899	0.664804469	1	0.505555556	0.133333333	stim	0	Dog	0	1	L	S	0	1	S10	S10D3	D	16
70.3541663	41.05185321	0.073033708	0.713483146	1	0.944444444	0.1	stim	0	Dog	0	-1	L	S	0	1	S10	S10D3	D	17
67.92065975	39.00998613	0.299435028	0.694915254	1	0.738888889	0.066666667	stim	0	Dog	0	0	L	S	0	0	S10	S10D3	D	18
96.49413572	48.51956105	0.104651163	0.86627907	1	0.166666667	0.066666667	stim	0	Sheep	1	1	L	S	1	1	S10	S10D3	S	40
82.84585922	63.87542447	0.155555556	0.35	1	0.45	0.366666667	stim	0	Sheep	1	-1	L	S	1	1	S10	S10D3	S	41
41.8436081	24.65685923	0.240223464	0.944134078	1	0.372222222	0.166666667	stim	0	Sheep	1	0	L	S	1	0	S10	S10D3	S	42
114.3799491	61.55297421	0.11627907	0.784883721	1	0.783333333	0.266666667	stim	0	Sheep	-1	1	L	S	1	1	S10	S10D3	S	46
107.7527419	55.54201332	0.091954023	0.568965517	1	0.688888889	0.266666667	stim	0	Sheep	-1	-1	L	S	1	1	S10	S10D3	S	47
165.952172	88.47751489	0.261904762	0.69047619	1	0.166666667	0.2	stim	0	Sheep	-1	0	L	S	1	0	S10	S10D3	S	48
150.7984149	69.87820954	0.161676647	0.682634731	1	0.45	0.366666667	stim	0	Sheep	0	1	L	S	0	1	S10	S10D3	S	52
82.48654034	53.79351427	0.095505618	0.617977528	1	0.522222222	0.333333333	stim	0	Sheep	0	-1	L	S	0	1	S10	S10D3	S	53
73.54673731	50.4268376	0.094444444	0.538888889	1	0.838888889	0.133333333	stim	0	Sheep	0	0	L	S	0	0	S10	S10D3	S	54
56.22866283	32.33728972	0.055555556	0.111111111	1	0.999	0	post	0	Dog	1	1	L	S	1	1	S10	S10D3	D	4
50.65827571	31.2644723	0.027777778	0.611111111	1	0.305555556	0.166666667	post	0	Dog	1	-1	L	S	1	1	S10	S10D3	D	5
70.83555632	39.62763238	0.111111111	0.138888889	1	0.999	0	post	0	Dog	1	0	L	S	1	0	S10	S10D3	D	6
53.80299964	38.66496919	0.277777778	0.583333333	1	0.999	0	post	0	Dog	-1	1	L	S	1	1	S10	S10D3	D	10
47.39646849	25.94110433	0.694444444	0.972222222	1	0.005	0	post	0	Dog	-1	-1	L	S	1	1	S10	S10D3	D	11
57.742855	46.58422039	0.222222222	0.333333333	1	0.722222222	0.333333333	post	0	Dog	-1	0	L	S	1	0	S10	S10D3	D	12
66.1336778	36.14743713	0.028571429	0.171428571	1	0.999	0	post	0	Dog	0	1	L	S	0	1	S10	S10D3	D	16
63.10767601	51.56857593	0.055555556	0.25	1	0.944444444	0.166666667	post	0	Dog	0	-1	L	S	0	1	S10	S10D3	D	17
95.29488208	58.06826749	0.138888889	0.416666667	1	0.999	0	post	0	Dog	0	0	L	S	0	0	S10	S10D3	D	18
145.8750584	94.92846542	0.193548387	0.838709677	1	0.005	0	post	0	Sheep	1	1	L	S	1	1	S10	S10D3	S	40
88.13355027	52.08271277	0.027777778	0.916666667	1	0.999	0	post	0	Sheep	1	-1	L	S	1	1	S10	S10D3	S	41
77.9826301	54.47051433	0.138888889	0.472222222	1	0.888888889	0.666666667	post	0	Sheep	1	0	L	S	1	0	S10	S10D3	S	42
65.93785324	49.99926193	0.083333333	0.472222222	1	0.999	0	post	0	Sheep	-1	1	L	S	1	1	S10	S10D3	S	46
33.39715362	22.14083599	0.111111111	0.972222222	1	0.055555556	0.166666667	post	0	Sheep	-1	-1	L	S	1	1	S10	S10D3	S	47
148.0033627	75.33516742	0.2	0.742857143	1	0.75	0.5	post	0	Sheep	-1	0	L	S	1	0	S10	S10D3	S	48
173.903157	90.69259752	0.685714286	0.714285714	1	0.055555556	0.333333333	post	0	Sheep	0	1	L	S	0	1	S10	S10D3	S	52
84.5973364	65.49921061	0.194444444	0.861111111	1	0.416666667	0.333333333	post	0	Sheep	0	-1	L	S	0	1	S10	S10D3	S	53
86.82677322	75.48059639	0.138888889	0.5	1	0.999	0	post	0	Sheep	0	0	L	S	0	0	S10	S10D3	S	54
116.0512335	67.94482804	0.972222222	0.777777778	1	0.75	0.833333333	pre	0	Dog	1	1	W	S	1	1	S10	S10D4	D	22
23.27529485	12.33880976	0.999	0.999	0	0.638888889	0.166666667	pre	0	Dog	1	-1	W	S	1	1	S10	S10D4	D	23
123.5887173	74.3114527	0.944444444	0.777777778	1	0.75	0.666666667	pre	0	Dog	1	0	W	S	1	0	S10	S10D4	D	24
106.7446137	41.1929925	0.972222222	0.916666667	1	0.527777778	0.833333333	pre	0	Dog	-1	1	W	S	1	1	S10	S10D4	D	28
117.2468615	63.17421341	0.999	0.885714286	1	0.361111111	0.666666667	pre	0	Dog	-1	-1	W	S	1	1	S10	S10D4	D	29
70.27603016	40.52203012	0.972222222	0.472222222	0	0.111111111	0.333333333	pre	0	Dog	-1	0	W	S	1	0	S10	S10D4	D	30
111.8392904	56.14023684	0.916666667	0.861111111	1	0.777777778	0.166666667	pre	0	Dog	0	1	W	S	0	1	S10	S10D4	D	34
53.8546903	39.87843001	0.972222222	0.944444444	1	0.138888889	0.666666667	pre	0	Dog	0	-1	W	S	0	1	S10	S10D4	D	35
83.01119441	40.34798862	0.999	0.805555556	1	0.388888889	0.5	pre	0	Dog	0	0	W	S	0	0	S10	S10D4	D	36
103.4743061	69.18119113	0.972222222	0.305555556	1	0.005	0	pre	0	Sheep	1	1	W	S	1	1	S10	S10D4	S	58
32.46045207	21.14155545	0.999	0.138888889	1	0.999	0	pre	0	Sheep	1	-1	W	S	1	1	S10	S10D4	S	59
54.30674394	36.28595726	0.944444444	0.083333333	1	0.111111111	0.333333333	pre	0	Sheep	1	0	W	S	1	0	S10	S10D4	S	60
23.30412961	11.38701378	0.999	0.916666667	0	0.999	0	pre	0	Sheep	-1	1	W	S	1	1	S10	S10D4	S	64
172.7384614	63.35955304	0.885714286	0.657142857	1	0.833333333	0.333333333	pre	0	Sheep	-1	-1	W	S	1	1	S10	S10D4	S	65
107.6089775	57.30317823	0.916666667	0.583333333	1	0.694444444	0.666666667	pre	0	Sheep	-1	0	W	S	1	0	S10	S10D4	S	66
117.1131073	79.83013155	0.944444444	0.75	1	0.305555556	1.166666667	pre	0	Sheep	0	1	W	S	0	1	S10	S10D4	S	70
94.483099	54.82632373	0.888888889	0.666666667	1	0.305555556	0.333333333	pre	0	Sheep	0	-1	W	S	0	1	S10	S10D4	S	71
115.2536646	65.51194929	0.944444444	0.944444444	1	0.388888889	0.833333333	pre	0	Sheep	0	0	W	S	0	0	S10	S10D4	S	72
66.85687811	36.83245008	0.955555556	0.877777778	1	0.472222222	0.3	stim	0	Dog	1	1	W	S	1	1	S10	S10D4	D	22
97.22987061	55.94216571	0.972067039	0.698324022	1	0.466666667	0.366666667	stim	0	Dog	1	-1	W	S	1	1	S10	S10D4	D	23
126.9850953	73.70474997	0.927374302	0.553072626	1	0.516666667	0.533333333	stim	0	Dog	1	0	W	S	1	0	S10	S10D4	D	24
82.80851733	39.80382487	0.944444444	0.516666667	1	0.588888889	0.6	stim	0	Dog	-1	1	W	S	1	1	S10	S10D4	D	28
93.37549831	45.3298099	0.983333333	0.472222222	1	0.527777778	0.333333333	stim	0	Dog	-1	-1	W	S	1	1	S10	S10D4	D	29
77.97774502	44.14796908	0.966666667	0.316666667	1	0.188888889	0.666666667	stim	0	Dog	-1	0	W	S	1	0	S10	S10D4	D	30
50.89989223	25.52808296	0.983240223	0.759776536	1	0.727777778	0.2	stim	0	Dog	0	1	W	S	0	1	S10	S10D4	D	34
54.42179517	28.68474474	0.994444444	0.144444444	1	0.416666667	0.3	stim	0	Dog	0	-1	W	S	0	1	S10	S10D4	D	35
56.31178503	36.7290277	0.961111111	0.333333333	1	0.283333333	0.333333333	stim	0	Dog	0	0	W	S	0	0	S10	S10D4	D	36
62.88940233	42.7800349	0.955555556	0.672222222	1	0.111111111	0.133333333	stim	0	Sheep	1	1	W	S	1	1	S10	S10D4	S	58
99.59720318	48.01428041	0.943820225	0.353932584	1	0.7	0.733333333	stim	0	Sheep	1	-1	W	S	1	1	S10	S10D4	S	59
105.3046214	55.73219901	0.95505618	0.634831461	1	0.65	0.433333333	stim	0	Sheep	1	0	W	S	1	0	S10	S10D4	S	60
64.98808193	36.83083471	0.966480447	0.541899441	1	0.483333333	0.233333333	stim	0	Sheep	-1	1	W	S	1	1	S10	S10D4	S	64
106.0487535	57.49488925	0.93220339	0.576271186	1	0.616666667	0.433333333	stim	0	Sheep	-1	-1	W	S	1	1	S10	S10D4	S	65
79.0371783	49.30366515	0.960674157	0.696629213	1	0.261111111	0.466666667	stim	0	Sheep	-1	0	W	S	1	0	S10	S10D4	S	66
35.06776375	26.47629077	0.977777778	0.166666667	1	0.7	0.233333333	stim	0	Sheep	0	1	W	S	0	1	S10	S10D4	S	70
79.84314774	44.83371041	0.955307263	0.82122905	1	0.511111111	0.533333333	stim	0	Sheep	0	-1	W	S	0	1	S10	S10D4	S	71
125.6174555	74.4337293	0.920454545	0.846590909	1	0.355555556	0.666666667	stim	0	Sheep	0	0	W	S	0	0	S10	S10D4	S	72
118.8621357	51.63251016	0.999	0.583333333	1	0.555555556	0.833333333	post	0	Dog	1	1	W	S	1	1	S10	S10D4	D	22
107.3898926	84.40255439	0.916666667	0.777777778	1	0.638888889	0.5	post	0	Dog	1	-1	W	S	1	1	S10	S10D4	D	23
118.6597895	63.64176749	0.972222222	0.722222222	1	0.722222222	0.833333333	post	0	Dog	1	0	W	S	1	0	S10	S10D4	D	24
64.6309812	34.30236275	0.916666667	0.833333333	1	0.305555556	0.5	post	0	Dog	-1	1	W	S	1	1	S10	S10D4	D	28
123.5933605	61.84120907	0.944444444	0.777777778	1	0.222222222	0.5	post	0	Dog	-1	-1	W	S	1	1	S10	S10D4	D	29
99.64090988	56.29174331	0.885714286	0.942857143	1	0.555555556	0.5	post	0	Dog	-1	0	W	S	1	0	S10	S10D4	D	30
103.8748896	64.67103003	0.972222222	0.472222222	1	0.361111111	0.666666667	post	0	Dog	0	1	W	S	0	1	S10	S10D4	D	34
92.00716443	47.9774239	0.999	0.361111111	1	0.527777778	0.666666667	post	0	Dog	0	-1	W	S	0	1	S10	S10D4	D	35
55.30402412	43.78869665	0.944444444	0.027777778	1	0.055555556	0.166666667	post	0	Dog	0	0	W	S	0	0	S10	S10D4	D	36
188.6672462	95.69895835	0.914285714	0.657142857	1	0.527777778	1.5	post	0	Sheep	1	1	W	S	1	1	S10	S10D4	S	58
109.6669754	55.24004143	0.861111111	0.805555556	1	0.777777778	0.5	post	0	Sheep	1	-1	W	S	1	1	S10	S10D4	S	59
102.1593551	49.48428935	0.942857143	0.914285714	1	0.555555556	1	post	0	Sheep	1	0	W	S	1	0	S10	S10D4	S	60
73.28783272	35.54693839	0.999	0.277777778	1	0.361111111	0.833333333	post	0	Sheep	-1	1	W	S	1	1	S10	S10D4	S	64
83.73964339	43.76707182	0.999	0.305555556	1	0.111111111	0.666666667	post	0	Sheep	-1	-1	W	S	1	1	S10	S10D4	S	65
27.08650964	18.9073658	0.999	0.944444444	0	0.138888889	0.166666667	post	0	Sheep	-1	0	W	S	1	0	S10	S10D4	S	66
71.10424986	51.32521326	0.944444444	0.166666667	1	0.861111111	0.666666667	post	0	Sheep	0	1	W	S	0	1	S10	S10D4	S	70
118.0865337	72.81687455	0.861111111	0.666666667	1	0.388888889	1.5	post	0	Sheep	0	-1	W	S	0	1	S10	S10D4	S	71
235.4930559	129.0115788	0.878787879	0.515151515	1	0.416666667	0.833333333	post	0	Sheep	0	0	W	S	0	0	S10	S10D4	S	72
3.981305119	1.425760364	0.999	0.999	0	0.005	0	pre	0	Dog	1	1	L	S	1	1	S11	S11D1	D	4
27.22063822	9.148993379	0.999	0.909090909	0	0.005	0	pre	0	Dog	1	-1	L	S	1	1	S11	S11D1	D	5
2.543957843	0.959578451	NA	NA	NA	0.005	0	pre	0	Dog	1	0	L	S	1	0	S11	S11D1	D	6
6.616731618	1.4187896	NA	NA	NA	0.005	0	pre	0	Dog	-1	1	L	S	1	1	S11	S11D1	D	10
76.98822005	12.56260652	0.999	0.5	1	0.005	0	pre	0	Dog	-1	-1	L	S	1	1	S11	S11D1	D	11
48.10194304	12.85904574	NA	NA	NA	0.005	0	pre	0	Dog	-1	0	L	S	1	0	S11	S11D1	D	12
40.33460052	9.614023648	0.999	0.005	1	0.5	0.166666667	pre	0	Dog	0	1	L	S	0	1	S11	S11D1	D	16
9.717142532	2.030711555	0.999	0.005	0	0.005	0	pre	0	Dog	0	-1	L	S	0	1	S11	S11D1	D	17
117.9287596	62.72149325	0.999	0.896551724	1	0.555555556	1	pre	0	Dog	0	0	L	S	0	0	S11	S11D1	D	18
6.248490532	1.912034069	0.999	0.005	1	0.005	0	pre	0	Sheep	1	1	L	S	1	1	S11	S11D1	S	40
3.094437198	0.720990721	0.999	0.005	1	0.005	0	pre	0	Sheep	1	-1	L	S	1	1	S11	S11D1	S	41
168.6513471	42.26586014	0.999	0.2	1	0.027777778	0.166666667	pre	0	Sheep	1	0	L	S	1	0	S11	S11D1	S	42
4.129818327	2.345807151	0.999	0.076923077	1	0.005	0	pre	0	Sheep	-1	1	L	S	1	1	S11	S11D1	S	46
25.48491094	6.634641548	0.999	0.105263158	1	0.005	0	pre	0	Sheep	-1	-1	L	S	1	1	S11	S11D1	S	47
4.188542616	2.12368495	0.999	0.005	1	0.005	0	pre	0	Sheep	-1	0	L	S	1	0	S11	S11D1	S	48
14.7471398	3.01721323	NA	NA	NA	0.005	0	pre	0	Sheep	0	1	L	S	0	1	S11	S11D1	S	52
8.446842201	4.121048187	0.999	0.166666667	1	0.005	0	pre	0	Sheep	0	-1	L	S	0	1	S11	S11D1	S	53
6.634969234	2.466396421	0.999	0.005	1	0.005	0	pre	0	Sheep	0	0	L	S	0	0	S11	S11D1	S	54
92.05705417	39.43809377	0.999	0.8671875	1	0.1	0.2	stim	0	Dog	1	1	L	S	1	1	S11	S11D1	D	4
23.42673294	10.55594827	0.994219653	0.988439306	1	0.094444444	0.066666667	stim	0	Dog	1	-1	L	S	1	1	S11	S11D1	D	5
3.15013665	1.03623616	0.999	0.005	1	0.005	0	stim	0	Dog	1	0	L	S	1	0	S11	S11D1	D	6
216.6928682	50.27531008	0.851851852	0.851851852	1	0.255555556	0.5	stim	0	Dog	-1	1	L	S	1	1	S11	S11D1	D	10
50.24843818	12.03493661	0.999	0.946236559	1	0.033333333	0.133333333	stim	0	Dog	-1	-1	L	S	1	1	S11	S11D1	D	11
7.242715724	1.384894864	NA	NA	NA	0.005	0	stim	0	Dog	-1	0	L	S	1	0	S11	S11D1	D	12
16.58315357	5.83484079	0.999	0.674698795	1	0.005	0	stim	0	Dog	0	1	L	S	0	1	S11	S11D1	D	16
37.33874967	11.02317564	0.999	0.822580645	1	0.027777778	0.133333333	stim	0	Dog	0	-1	L	S	0	1	S11	S11D1	D	17
25.4530356	9.037781456	0.999	0.339449541	1	0.261111111	0.166666667	stim	0	Dog	0	0	L	S	0	0	S11	S11D1	D	18
21.35827593	5.260760507	0.999	0.533333333	0	0.005	0	stim	0	Sheep	1	1	L	S	1	1	S11	S11D1	S	40
15.11370859	6.22033323	0.985074627	0.044776119	1	0.005555556	0.066666667	stim	0	Sheep	1	-1	L	S	1	1	S11	S11D1	S	41
44.15540887	13.00824421	0.999	0.5	1	0.066666667	0.066666667	stim	0	Sheep	1	0	L	S	1	0	S11	S11D1	S	42
77.23770272	19.9589102	0.972972973	0.459459459	1	0.072222222	0.133333333	stim	0	Sheep	-1	1	L	S	1	1	S11	S11D1	S	46
74.09482354	18.46153618	0.999	0.067307692	1	0.1	0.2	stim	0	Sheep	-1	-1	L	S	1	1	S11	S11D1	S	47
19.28894359	4.540552928	0.999	0.586206897	1	0.077777778	0.066666667	stim	0	Sheep	-1	0	L	S	1	0	S11	S11D1	S	48
69.93494213	14.93665277	0.8	0.3	1	0.072222222	0.133333333	stim	0	Sheep	0	1	L	S	0	1	S11	S11D1	S	52
68.02330504	19.32243758	0.999	0.173913043	1	0.122222222	0.266666667	stim	0	Sheep	0	-1	L	S	0	1	S11	S11D1	S	53
32.70697749	7.030188059	0.999	0.307692308	1	0.011111111	0.066666667	stim	0	Sheep	0	0	L	S	0	0	S11	S11D1	S	54
162.3067118	65.17726905	0.999	0.92	1	0.083333333	0.333333333	post	0	Dog	1	1	L	S	1	1	S11	S11D1	D	4
79.67695462	28.28210533	0.999	0.941176471	1	0.027777778	0.333333333	post	0	Dog	1	-1	L	S	1	1	S11	S11D1	D	5
2.995148255	0.976999754	0.999	0.005	0	0.005	0	post	0	Dog	1	0	L	S	1	0	S11	S11D1	D	6
204.584232	32.30473417	0.999	0.005	1	0.111111111	0.166666667	post	0	Dog	-1	1	L	S	1	1	S11	S11D1	D	10
52.74121081	19.07579861	0.999	0.625	1	0.055555556	0.333333333	post	0	Dog	-1	-1	L	S	1	1	S11	S11D1	D	11
8.119872783	1.619324126	0.999	0.005	1	0.005	0	post	0	Dog	-1	0	L	S	1	0	S11	S11D1	D	12
16.39629141	10.03795355	0.999	0.8	1	0.005	0	post	0	Dog	0	1	L	S	0	1	S11	S11D1	D	16
248.2462168	59.11346431	0.999	0.75	1	0.055555556	0.333333333	post	0	Dog	0	-1	L	S	0	1	S11	S11D1	D	17
9.673331936	4.078069554	0.999	0.999	0	0.005	0	post	0	Dog	0	0	L	S	0	0	S11	S11D1	D	18
113.6252805	12.52478563	0.999	0.005	1	0.083333333	0.333333333	post	0	Sheep	1	1	L	S	1	1	S11	S11D1	S	40
2.798307698	2.012398175	0.999	0.005	1	0.005	0	post	0	Sheep	1	-1	L	S	1	1	S11	S11D1	S	41
2.615952411	0.686304805	0.999	0.005	1	0.005	0	post	0	Sheep	1	0	L	S	1	0	S11	S11D1	S	42
30.35646934	10.77173618	0.999	0.611111111	1	0.005	0	post	0	Sheep	-1	1	L	S	1	1	S11	S11D1	S	46
7.295449108	3.474214086	0.999	0.005	1	0.005	0	post	0	Sheep	-1	-1	L	S	1	1	S11	S11D1	S	47
6.00093962	1.22299289	0.999	0.005	0	0.005	0	post	0	Sheep	-1	0	L	S	1	0	S11	S11D1	S	48
7.334191759	1.193029684	NA	NA	NA	0.005	0	post	0	Sheep	0	1	L	S	0	1	S11	S11D1	S	52
105.6610639	26.6548112	0.999	0.005	1	0.005	0	post	0	Sheep	0	-1	L	S	0	1	S11	S11D1	S	53
3.612333821	0.814008658	0.999	0.999	0	0.005	0	post	0	Sheep	0	0	L	S	0	0	S11	S11D1	S	54
35.5017339	18.65561913	0.999	0.916666667	1	0.972222222	0.333333333	pre	0	Dog	1	1	W	O	1	1	S11	S11D2	D	19
48.47825704	29.18903795	0.999	0.944444444	1	0.083333333	0.5	pre	0	Dog	1	-1	W	O	1	1	S11	S11D2	D	20
2.704773081	1.762954074	0.999	0.999	0	0.005	0	pre	0	Dog	1	0	W	O	1	0	S11	S11D2	D	21
82.33278108	28.11945509	0.999	0.916666667	1	0.222222222	0.333333333	pre	0	Dog	-1	1	W	O	1	1	S11	S11D2	D	25
102.943083	70.60381044	0.916666667	0.666666667	1	0.111111111	0.5	pre	0	Dog	-1	-1	W	O	1	1	S11	S11D2	D	26
46.8510506	17.86319353	0.944444444	0.305555556	1	0.805555556	0.5	pre	0	Dog	-1	0	W	O	1	0	S11	S11D2	D	27
220.2775877	111.287039	0.5	0.923076923	0	0.916666667	0.166666667	pre	0	Dog	0	1	W	O	0	1	S11	S11D2	D	31
121.1520443	50.600862	0.999	0.617647059	1	0.138888889	0.166666667	pre	0	Dog	0	-1	W	O	0	1	S11	S11D2	D	32
44.81307689	29.37824661	0.999	0.916666667	1	0.005	0	pre	0	Dog	0	0	W	O	0	0	S11	S11D2	D	33
83.17646917	32.26132984	0.999	0.857142857	1	0.222222222	0.166666667	pre	0	Sheep	1	1	W	O	1	1	S11	S11D2	S	55
75.96497444	33.9366362	0.999	0.885714286	1	0.138888889	0.333333333	pre	0	Sheep	1	-1	W	O	1	1	S11	S11D2	S	56
192.1495	103.0829509	0.999	0.625	1	0.527777778	0.666666667	pre	0	Sheep	1	0	W	O	1	0	S11	S11D2	S	57
171.2199736	44.7053132	0.999	0.931034483	1	0.083333333	0.666666667	pre	0	Sheep	-1	1	W	O	1	1	S11	S11D2	S	61
10.60270491	5.296303108	0.999	0.972222222	1	0.005	0	pre	0	Sheep	-1	-1	W	O	1	1	S11	S11D2	S	62
45.31892797	20.27374385	0.944444444	0.972222222	1	0.083333333	0.333333333	pre	0	Sheep	-1	0	W	O	1	0	S11	S11D2	S	63
41.48743005	21.65674634	0.999	0.972222222	1	0.111111111	0.333333333	pre	0	Sheep	0	1	W	O	0	1	S11	S11D2	S	67
47.92653727	15.02943917	0.999	0.999	1	0.111111111	0.166666667	pre	0	Sheep	0	-1	W	O	0	1	S11	S11D2	S	68
51.93287212	29.04632573	0.999	0.972222222	1	0.005	0	pre	0	Sheep	0	0	W	O	0	0	S11	S11D2	S	69
190.5499839	75.67717785	0.980263158	0.473684211	1	0.305555556	0.633333333	stim	0	Dog	1	1	W	O	1	1	S11	S11D2	D	19
132.6906149	62.82150641	0.929824561	0.701754386	1	0.133333333	0.666666667	stim	0	Dog	1	-1	W	O	1	1	S11	S11D2	D	20
83.32132671	35.88139337	0.983146067	0.848314607	1	0.105555556	0.4	stim	0	Dog	1	0	W	O	1	0	S11	S11D2	D	21
71.3421133	28.28254674	0.988700565	0.88700565	1	0.044444444	0.2	stim	0	Dog	-1	1	W	O	1	1	S11	S11D2	D	25
96.92575174	55.58251452	0.943181818	0.795454545	1	0.261111111	0.666666667	stim	0	Dog	-1	-1	W	O	1	1	S11	S11D2	D	26
187.8202005	98.56623735	0.78343949	0.796178344	1	NA	NA	stim	0	Dog	-1	0	W	O	1	0	S11	S11D2	D	27
96.48564593	51.60721333	0.888888889	0.801169591	1	0.655555556	0.633333333	stim	0	Dog	0	1	W	O	0	1	S11	S11D2	D	31
66.54225807	32.26043989	0.999	0.881355932	1	0.211111111	0.666666667	stim	0	Dog	0	-1	W	O	0	1	S11	S11D2	D	32
75.67836098	28.71541751	0.966480447	0.944134078	1	0.372222222	0.5	stim	0	Dog	0	0	W	O	0	0	S11	S11D2	D	33
75.4661483	35.76444271	0.999	0.852272727	1	0.172222222	0.233333333	stim	0	Sheep	1	1	W	O	1	1	S11	S11D2	S	55
99.83697701	48.85148539	0.976608187	0.824561404	1	0.205555556	0.533333333	stim	0	Sheep	1	-1	W	O	1	1	S11	S11D2	S	56
186.751591	66.5158787	0.947712418	0.810457516	1	NA	NA	stim	0	Sheep	1	0	W	O	1	0	S11	S11D2	S	57
82.34981949	30.49385816	0.999	0.881987578	1	0.1	0.333333333	stim	0	Sheep	-1	1	W	O	1	1	S11	S11D2	S	61
80.81612127	31.23874118	0.988095238	0.875	1	0.094444444	0.166666667	stim	0	Sheep	-1	-1	W	O	1	1	S11	S11D2	S	62
41.28465737	14.2247367	0.983050847	0.95480226	1	0.055555556	0.133333333	stim	0	Sheep	-1	0	W	O	1	0	S11	S11D2	S	63
106.5842869	43.1376876	0.999	0.86627907	1	0.233333333	0.3	stim	0	Sheep	0	1	W	O	0	1	S11	S11D2	S	67
47.81107891	15.81741875	0.993975904	0.518072289	1	0.166666667	0.3	stim	0	Sheep	0	-1	W	O	0	1	S11	S11D2	S	68
73.50303964	25.84358488	0.999	0.902857143	1	0.127777778	0.2	stim	0	Sheep	0	0	W	O	0	0	S11	S11D2	S	69
4.427177301	3.714437203	0.999	0.005	1	0.005	0	post	0	Dog	1	1	W	O	1	1	S11	S11D2	D	19
84.8160394	42.8872736	0.939393939	0.939393939	1	0.361111111	0.833333333	post	0	Dog	1	-1	W	O	1	1	S11	S11D2	D	20
119.2305553	43.98739247	0.999	0.828571429	1	0.194444444	0.5	post	0	Dog	1	0	W	O	1	0	S11	S11D2	D	21
52.15632154	24.31031958	0.999	0.888888889	1	0.027777778	0.166666667	post	0	Dog	-1	1	W	O	1	1	S11	S11D2	D	25
142.9347719	52.93639102	0.999	0.909090909	1	0.005	0	post	0	Dog	-1	-1	W	O	1	1	S11	S11D2	D	26
98.99516535	47.42531381	0.999	0.914285714	1	0.138888889	0.5	post	0	Dog	-1	0	W	O	1	0	S11	S11D2	D	27
42.81980145	20.04335777	0.944444444	0.972222222	0	0.083333333	0.333333333	post	0	Dog	0	1	W	O	0	1	S11	S11D2	D	31
130.0373118	42.85289462	0.971428571	0.857142857	1	0.25	0.833333333	post	0	Dog	0	-1	W	O	0	1	S11	S11D2	D	32
92.32705044	45.92618022	0.941176471	0.735294118	1	0.694444444	1	post	0	Dog	0	0	W	O	0	0	S11	S11D2	D	33
71.43265604	52.31590983	0.999	0.777777778	1	0.005	0	post	0	Sheep	1	1	W	O	1	1	S11	S11D2	S	55
69.08130438	37.757775	0.999	0.942857143	1	0.194444444	0.333333333	post	0	Sheep	1	-1	W	O	1	1	S11	S11D2	S	56
140.9816392	58.19526472	0.967741935	0.709677419	1	0.194444444	0.166666667	post	0	Sheep	1	0	W	O	1	0	S11	S11D2	S	57
53.63906142	13.0200566	0.999	0.970588235	1	0.055555556	0.333333333	post	0	Sheep	-1	1	W	O	1	1	S11	S11D2	S	61
91.04173374	47.38026449	0.999	0.583333333	1	0.277777778	0.5	post	0	Sheep	-1	-1	W	O	1	1	S11	S11D2	S	62
118.6149613	47.62541006	0.9375	0.71875	1	0.055555556	0.333333333	post	0	Sheep	-1	0	W	O	1	0	S11	S11D2	S	63
77.91688969	20.63112663	0.999	0.999	1	0.055555556	0.166666667	post	0	Sheep	0	1	W	O	0	1	S11	S11D2	S	67
164.855135	67.15064188	0.90625	0.8125	1	0.222222222	0.666666667	post	0	Sheep	0	-1	W	O	0	1	S11	S11D2	S	68
106.2086435	42.46533795	0.999	0.857142857	1	0.111111111	0.666666667	post	0	Sheep	0	0	W	O	0	0	S11	S11D2	S	69
70.87926274	36.78169474	0.999	0.666666667	1	0.472222222	0.666666667	pre	0	Dog	1	1	W	S	1	1	S11	S11D3	D	22
74.12115962	31.20557143	0.999	0.694444444	1	0.027777778	0.166666667	pre	0	Dog	1	-1	W	S	1	1	S11	S11D3	D	23
90.61013762	26.36564582	0.999	0.142857143	1	0.005	0	pre	0	Dog	1	0	W	S	1	0	S11	S11D3	D	24
134.7344346	62.44369421	0.967741935	0.258064516	1	0.388888889	0.5	pre	0	Dog	-1	1	W	S	1	1	S11	S11D3	D	28
77.2018102	31.57375302	0.999	0.166666667	1	0.333333333	0.333333333	pre	0	Dog	-1	-1	W	S	1	1	S11	S11D3	D	29
138.0581685	48.52867035	0.942857143	0.257142857	1	0.305555556	0.666666667	pre	0	Dog	-1	0	W	S	1	0	S11	S11D3	D	30
142.6647193	93.49776391	0.828571429	0.542857143	1	0.666666667	0.333333333	pre	0	Dog	0	1	W	S	0	1	S11	S11D3	D	34
111.4478285	46.54791441	0.916666667	0.861111111	1	0.555555556	0.666666667	pre	0	Dog	0	-1	W	S	0	1	S11	S11D3	D	35
41.71429946	25.78067767	0.972222222	0.305555556	0	0.005	0	pre	0	Dog	0	0	W	S	0	0	S11	S11D3	D	36
69.17088068	15.38732449	0.999	0.138888889	1	0.055555556	0.333333333	pre	0	Sheep	1	1	W	S	1	1	S11	S11D3	S	58
200.0960379	76.58645809	0.999	0.205882353	1	0.25	0.333333333	pre	0	Sheep	1	-1	W	S	1	1	S11	S11D3	S	59
243.3917801	73.26407609	0.999	0.333333333	1	NA	NA	pre	0	Sheep	1	0	W	S	1	0	S11	S11D3	S	60
221.5047937	95.92981708	0.999	0.258064516	1	0.25	1	pre	0	Sheep	-1	1	W	S	1	1	S11	S11D3	S	64
49.72343671	15.34156826	0.999	0.416666667	1	0.277777778	0.666666667	pre	0	Sheep	-1	-1	W	S	1	1	S11	S11D3	S	65
52.21003027	13.82660508	0.999	0.2	1	0.305555556	0.166666667	pre	0	Sheep	-1	0	W	S	1	0	S11	S11D3	S	66
131.421371	65.9833244	0.999	0.457142857	1	0.305555556	0.833333333	pre	0	Sheep	0	1	W	S	0	1	S11	S11D3	S	70
64.79393619	36.93546446	0.972222222	0.083333333	1	0.027777778	0.333333333	pre	0	Sheep	0	-1	W	S	0	1	S11	S11D3	S	71
14.96267371	5.371898435	0.999	0.005	1	0.005	0	pre	0	Sheep	0	0	W	S	0	0	S11	S11D3	S	72
84.03628273	35.90095307	0.999	0.268571429	1	0.183333333	0.233333333	stim	0	Dog	1	1	W	S	1	1	S11	S11D3	D	22
79.60881255	47.19853774	0.905882353	0.611764706	1	0.25	0.5	stim	0	Dog	1	-1	W	S	1	1	S11	S11D3	D	23
103.5475338	34.94063823	0.999	0.28742515	1	0.316666667	0.366666667	stim	0	Dog	1	0	W	S	1	0	S11	S11D3	D	24
123.1258639	46.69130869	0.987878788	0.375757576	1	0.4	0.5	stim	0	Dog	-1	1	W	S	1	1	S11	S11D3	D	28
167.9998162	72.78634545	0.973856209	0.267973856	1	0.338888889	0.733333333	stim	0	Dog	-1	-1	W	S	1	1	S11	S11D3	D	29
91.49934104	44.03397657	0.935294118	0.4	1	0.188888889	0.366666667	stim	0	Dog	-1	0	W	S	1	0	S11	S11D3	D	30
103.0616667	64.01900083	0.902857143	0.577142857	1	0.383333333	0.4	stim	0	Dog	0	1	W	S	0	1	S11	S11D3	D	34
63.99060317	28.26938809	0.977011494	0.32183908	1	0.227777778	0.433333333	stim	0	Dog	0	-1	W	S	0	1	S11	S11D3	D	35
72.89613106	32.06789143	0.988888889	0.633333333	1	0.172222222	0.333333333	stim	0	Dog	0	0	W	S	0	0	S11	S11D3	D	36
115.8208076	36.1818742	0.994152047	0.228070175	1	0.283333333	0.533333333	stim	0	Sheep	1	1	W	S	1	1	S11	S11D3	S	58
237.564543	71.07151027	0.992957746	0.267605634	1	NA	NA	stim	0	Sheep	1	-1	W	S	1	1	S11	S11D3	S	59
148.6686663	60.83847248	0.993197279	0.136054422	1	0.272222222	0.666666667	stim	0	Sheep	1	0	W	S	1	0	S11	S11D3	S	60
131.3912797	39.76843468	0.999	0.340136054	1	0.161111111	0.333333333	stim	0	Sheep	-1	1	W	S	1	1	S11	S11D3	S	64
58.60527981	33.33435224	0.999	0.240223464	1	0.033333333	0.133333333	stim	0	Sheep	-1	-1	W	S	1	1	S11	S11D3	S	65
128.7303287	56.36202296	0.98816568	0.384615385	1	NA	NA	stim	0	Sheep	-1	0	W	S	1	0	S11	S11D3	S	66
151.685555	66.83367267	0.985074627	0.365671642	1	0.361111111	0.6	stim	0	Sheep	0	1	W	S	0	1	S11	S11D3	S	70
96.3248165	32.82582105	0.999	0.177142857	1	0.211111111	0.266666667	stim	0	Sheep	0	-1	W	S	0	1	S11	S11D3	S	71
134.1351867	41.50807736	0.999	0.535483871	1	0.161111111	0.4	stim	0	Sheep	0	0	W	S	0	0	S11	S11D3	S	72
102.8074227	37.35918464	0.999	0.457142857	1	0.222222222	1	post	0	Dog	1	1	W	S	1	1	S11	S11D3	D	22
108.2691542	50.31420108	0.971428571	0.571428571	1	0.166666667	0.333333333	post	0	Dog	1	-1	W	S	1	1	S11	S11D3	D	23
84.63255621	30.48749876	0.999	0.166666667	1	0.583333333	0.833333333	post	0	Dog	1	0	W	S	1	0	S11	S11D3	D	24
20.47764855	17.07943923	0.999	0.083333333	1	0.222222222	0.166666667	post	0	Dog	-1	1	W	S	1	1	S11	S11D3	D	28
69.49823865	22.08282478	0.999	0.529411765	1	0.694444444	0.166666667	post	0	Dog	-1	-1	W	S	1	1	S11	S11D3	D	29
45.92816511	25.14738746	0.999	0.222222222	1	0.444444444	0.833333333	post	0	Dog	-1	0	W	S	1	0	S11	S11D3	D	30
4.459245217	4.783529886	0.999	0.005	0	0.005	0	post	0	Dog	0	1	W	S	0	1	S11	S11D3	D	34
95.8435855	71.47860378	0.611111111	0.527777778	0	0.999	0	post	0	Dog	0	-1	W	S	0	1	S11	S11D3	D	35
62.34184862	33.54975792	0.916666667	0.888888889	0	0.722222222	0.333333333	post	0	Dog	0	0	W	S	0	0	S11	S11D3	D	36
51.30191722	21.85761443	0.999	0.111111111	1	0.111111111	0.333333333	post	0	Sheep	1	1	W	S	1	1	S11	S11D3	S	58
97.53087751	33.96128018	0.999	0.388888889	1	0.055555556	0.166666667	post	0	Sheep	1	-1	W	S	1	1	S11	S11D3	S	59
76.30437669	23.47218576	0.999	0.133333333	1	0.005	0	post	0	Sheep	1	0	W	S	1	0	S11	S11D3	S	60
112.9160229	37.76368922	0.999	0.388888889	1	0.333333333	0.333333333	post	0	Sheep	-1	1	W	S	1	1	S11	S11D3	S	64
129.298412	73.37693099	0.999	0.441176471	1	0.055555556	0.333333333	post	0	Sheep	-1	-1	W	S	1	1	S11	S11D3	S	65
251.0425715	134.5885764	0.851851852	0.703703704	1	0.583333333	1.5	post	0	Sheep	-1	0	W	S	1	0	S11	S11D3	S	66
180.180254	75.57004419	0.999	0.033333333	1	0.305555556	0.5	post	0	Sheep	0	1	W	S	0	1	S11	S11D3	S	70
38.78204828	19.01121868	0.999	0.25	1	0.055555556	0.166666667	post	0	Sheep	0	-1	W	S	0	1	S11	S11D3	S	71
63.37637168	29.35186176	0.999	0.114285714	1	0.055555556	0.333333333	post	0	Sheep	0	0	W	S	0	0	S11	S11D3	S	72
119.2777376	57.42836204	0.972222222	0.527777778	1	0.361111111	0.833333333	pre	0	Dog	1	1	L	O	1	1	S11	S11D4	D	1
121.6813748	43.98274609	0.941176471	0.941176471	1	0.416666667	0.5	pre	0	Dog	1	-1	L	O	1	1	S11	S11D4	D	2
50.47653328	12.00198853	0.571428571	0.428571429	1	0.694444444	0.5	pre	0	Dog	1	0	L	O	1	0	S11	S11D4	D	3
22.21115657	19.96490656	0.916666667	0.916666667	1	0.333333333	0.166666667	pre	0	Dog	-1	1	L	O	1	1	S11	S11D4	D	7
147.6381805	67.8348777	0.9375	0.84375	1	0.005	0	pre	0	Dog	-1	-1	L	O	1	1	S11	S11D4	D	8
71.88393611	23.43527128	0.826086957	0.347826087	1	0.222222222	0.166666667	pre	0	Dog	-1	0	L	O	1	0	S11	S11D4	D	9
6.64263484	3.712257846	0.999	0.005	0	0.999	0	pre	0	Dog	0	1	L	O	0	1	S11	S11D4	D	13
47.53573059	17.78175979	0.935483871	0.161290323	1	0.805555556	0.333333333	pre	0	Dog	0	-1	L	O	0	1	S11	S11D4	D	14
184.5729168	72.7608193	0.911764706	0.647058824	1	0.005	0	pre	0	Dog	0	0	L	O	0	0	S11	S11D4	D	15
2.821364252	3.908088298	0.999	0.999	1	0.005	0	pre	0	Sheep	1	1	L	O	1	1	S11	S11D4	S	37
83.23046216	29.39814871	0.999	0.806451613	1	0.138888889	0.166666667	pre	0	Sheep	1	-1	L	O	1	1	S11	S11D4	S	38
84.94287324	57.99574876	0.916666667	0.138888889	1	0.194444444	0.333333333	pre	0	Sheep	1	0	L	O	1	0	S11	S11D4	S	39
99.17832366	60.56434889	0.999	0.882352941	1	0.005	0	pre	0	Sheep	-1	1	L	O	1	1	S11	S11D4	S	43
113.4167536	26.18614112	0.791666667	0.999	1	0.305555556	0.166666667	pre	0	Sheep	-1	-1	L	O	1	1	S11	S11D4	S	44
121.7942034	47.20432883	0.965517241	0.965517241	1	0.111111111	0.666666667	pre	0	Sheep	-1	0	L	O	1	0	S11	S11D4	S	45
188.1422492	69.71988843	0.935483871	0.903225806	1	0.25	0.666666667	pre	0	Sheep	0	1	L	O	0	1	S11	S11D4	S	49
109.8041282	40.44911977	0.999	0.870967742	1	0.055555556	0.166666667	pre	0	Sheep	0	-1	L	O	0	1	S11	S11D4	S	50
101.8177047	34.99712159	0.75	0.9375	1	0.416666667	0.333333333	pre	0	Sheep	0	0	L	O	0	0	S11	S11D4	S	51
182.235472	80.955949	0.875776398	0.304347826	1	0.377777778	0.733333333	stim	0	Dog	1	1	L	O	1	1	S11	S11D4	D	1
83.59702738	41.50248325	0.905063291	0.930379747	1	0.655555556	0.3	stim	0	Dog	1	-1	L	O	1	1	S11	S11D4	D	2
85.86197195	29.20954537	0.883928571	0.1875	1	0.638888889	0.233333333	stim	0	Dog	1	0	L	O	1	0	S11	S11D4	D	3
143.6211208	58.08961999	0.939393939	0.866666667	1	0.477777778	0.6	stim	0	Dog	-1	1	L	O	1	1	S11	S11D4	D	7
117.5724456	49.37384433	0.976878613	0.901734104	1	0.266666667	0.333333333	stim	0	Dog	-1	-1	L	O	1	1	S11	S11D4	D	8
30.42009288	20.91786204	0.903614458	0.530120482	1	0.694444444	0.133333333	stim	0	Dog	-1	0	L	O	1	0	S11	S11D4	D	9
195.6697998	96.17332299	0.853146853	0.398601399	1	0.383333333	0.9	stim	0	Dog	0	1	L	O	0	1	S11	S11D4	D	13
63.98248286	27.38418897	0.674242424	0.318181818	1	0.416666667	0.333333333	stim	0	Dog	0	-1	L	O	0	1	S11	S11D4	D	14
209.1793843	91.49965422	0.87755102	0.442176871	1	NA	NA	stim	0	Dog	0	0	L	O	0	0	S11	S11D4	D	15
90.01670844	33.11576271	0.962686567	0.701492537	1	0.088888889	0.2	stim	0	Sheep	1	1	L	O	1	1	S11	S11D4	S	37
91.99024191	36.97113293	0.967741935	0.596774194	1	0.066666667	0.233333333	stim	0	Sheep	1	-1	L	O	1	1	S11	S11D4	S	38
66.06376469	33.43731677	0.993670886	0.221518987	1	0.011111111	0.066666667	stim	0	Sheep	1	0	L	O	1	0	S11	S11D4	S	39
107.0267736	44.95018714	0.974683544	0.620253165	1	0.072222222	0.066666667	stim	0	Sheep	-1	1	L	O	1	1	S11	S11D4	S	43
111.5370505	56.55505002	0.84	0.56	1	0.505555556	0.733333333	stim	0	Sheep	-1	-1	L	O	1	1	S11	S11D4	S	44
121.8666464	54.03603933	0.964705882	0.776470588	1	0.077777778	0.333333333	stim	0	Sheep	-1	0	L	O	1	0	S11	S11D4	S	45
147.2571852	60.70469223	0.987730061	0.895705521	1	0.277777778	0.466666667	stim	0	Sheep	0	1	L	O	0	1	S11	S11D4	S	49
175.0965987	60.22667122	0.974025974	0.785714286	1	0.105555556	0.5	stim	0	Sheep	0	-1	L	O	0	1	S11	S11D4	S	50
113.8244351	55.65602922	0.941860465	0.848837209	1	0.227777778	0.433333333	stim	0	Sheep	0	0	L	O	0	0	S11	S11D4	S	51
118.235877	51.80174459	0.806451613	0.806451613	1	0.25	0.333333333	post	0	Dog	1	1	L	O	1	1	S11	S11D4	D	1
125.2656749	43.2729359	0.96969697	0.939393939	1	0.638888889	0.833333333	post	0	Dog	1	-1	L	O	1	1	S11	S11D4	D	2
41.34505682	15.83224355	0.866666667	0.4	1	0.305555556	0.333333333	post	0	Dog	1	0	L	O	1	0	S11	S11D4	D	3
229.1400377	110.1708734	0.827586207	0.551724138	1	0.277777778	0.666666667	post	0	Dog	-1	1	L	O	1	1	S11	S11D4	D	7
53.01164862	30.72245653	0.861111111	0.944444444	1	0.361111111	0.333333333	post	0	Dog	-1	-1	L	O	1	1	S11	S11D4	D	8
11.36034442	3.081594193	0.999	0.005	0	0.999	0	post	0	Dog	-1	0	L	O	1	0	S11	S11D4	D	9
288.3403739	150.9742868	0.866666667	0.666666667	1	0.111111111	0.666666667	post	0	Dog	0	1	L	O	0	1	S11	S11D4	D	13
30.19171656	15.76455846	0.967741935	0.322580645	1	0.944444444	0.166666667	post	0	Dog	0	-1	L	O	0	1	S11	S11D4	D	14
89.92987136	37.70298892	0.305555556	0.722222222	1	0.944444444	0.333333333	post	0	Dog	0	0	L	O	0	0	S11	S11D4	D	15
53.89929814	26.69238341	0.999	0.735294118	1	0.005	0	post	0	Sheep	1	1	L	O	1	1	S11	S11D4	S	37
24.18876339	12.39682446	0.999	0.916666667	1	0.005	0	post	0	Sheep	1	-1	L	O	1	1	S11	S11D4	S	38
108.6188253	60.40940098	0.972222222	0.666666667	1	0.005	0	post	0	Sheep	1	0	L	O	1	0	S11	S11D4	S	39
40.34247775	27.10960444	0.999	0.999	1	0.005	0	post	0	Sheep	-1	1	L	O	1	1	S11	S11D4	S	43
118.8749772	74.36310856	0.805555556	0.722222222	1	0.666666667	0.666666667	post	0	Sheep	-1	-1	L	O	1	1	S11	S11D4	S	44
134.8303078	44.39390186	0.999	0.823529412	1	0.027777778	0.333333333	post	0	Sheep	-1	0	L	O	1	0	S11	S11D4	S	45
129.103307	51.63186457	0.942857143	0.857142857	1	0.333333333	0.333333333	post	0	Sheep	0	1	L	O	0	1	S11	S11D4	S	49
154.8402836	57.26036153	0.999	0.857142857	1	0.25	0.666666667	post	0	Sheep	0	-1	L	O	0	1	S11	S11D4	S	50
85.11863377	47.89970176	0.972222222	0.999	1	0.472222222	0.833333333	post	0	Sheep	0	0	L	O	0	0	S11	S11D4	S	51
2.606577668	3.192294571	0.999	0.999	0	0.005	0	pre	0	Dog	1	1	W	S	1	1	S12	S12D1	D	22
70.13502267	19.62886957	0.970588235	0.999	0	0.916666667	0.333333333	pre	0	Dog	1	-1	W	S	1	1	S12	S12D1	D	23
1.108788003	1.334232903	0.999	0.999	0	0.999	0	pre	0	Dog	1	0	W	S	1	0	S12	S12D1	D	24
14.81477758	4.239135295	0.999	0.999	0	0.75	0.166666667	pre	0	Dog	-1	1	W	S	1	1	S12	S12D1	D	28
1.177696577	1.682378097	0.999	0.999	0	0.005	0	pre	0	Dog	-1	-1	W	S	1	1	S12	S12D1	D	29
44.65756622	11.30650707	0.999	0.999	1	0.005	0	pre	0	Dog	-1	0	W	S	1	0	S12	S12D1	D	30
24.03078141	8.535227218	0.999	0.472222222	1	0.388888889	0.166666667	pre	0	Dog	0	1	W	S	0	1	S12	S12D1	D	34
0.578410906	1.695532419	0.999	0.999	0	0.005	0	pre	0	Dog	0	-1	W	S	0	1	S12	S12D1	D	35
1.692594894	2.382556562	0.999	0.999	0	0.999	0	pre	0	Dog	0	0	W	S	0	0	S12	S12D1	D	36
10.76779486	7.974709046	0.999	0.032258065	1	0.005	0	pre	0	Sheep	1	1	W	S	1	1	S12	S12D1	S	58
149.2751807	32.04289953	0.999	0.066666667	1	0.005	0	pre	0	Sheep	1	-1	W	S	1	1	S12	S12D1	S	59
68.01090124	23.0950266	0.999	0.005	1	0.666666667	0.166666667	pre	0	Sheep	1	0	W	S	1	0	S12	S12D1	S	60
197.2255688	74.80550248	0.925925926	0.111111111	1	0.138888889	0.333333333	pre	0	Sheep	-1	1	W	S	1	1	S12	S12D1	S	64
51.26119987	15.32977977	0.999	0.266666667	1	0.005	0	pre	0	Sheep	-1	-1	W	S	1	1	S12	S12D1	S	65
36.85462917	23.883166	0.999	0.470588235	1	0.111111111	0.333333333	pre	0	Sheep	-1	0	W	S	1	0	S12	S12D1	S	66
4.21429363	3.084963127	0.999	0.999	1	0.005	0	pre	0	Sheep	0	1	W	S	0	1	S12	S12D1	S	70
80.74128764	26.32608774	0.999	0.028571429	1	0.194444444	0.5	pre	0	Sheep	0	-1	W	S	0	1	S12	S12D1	S	71
5.761140609	5.196743366	0.999	0.8	1	0.005	0	pre	0	Sheep	0	0	W	S	0	0	S12	S12D1	S	72
1.417361395	1.541392961	0.999	0.999	0	0.005	0	stim	0	Dog	1	1	W	S	1	1	S12	S12D1	D	22
1.693594487	1.529495274	0.999	0.999	0	0.999	0	stim	0	Dog	1	-1	W	S	1	1	S12	S12D1	D	23
1.537483725	1.655900018	0.999	0.999	0	0.999	0	stim	0	Dog	1	0	W	S	1	0	S12	S12D1	D	24
1.344883497	1.630375307	0.999	0.999	0	0.999	0	stim	0	Dog	-1	1	W	S	1	1	S12	S12D1	D	28
1.30544855	1.496894111	0.999	0.999	0	0.005	0	stim	0	Dog	-1	-1	W	S	1	1	S12	S12D1	D	29
25.87599441	7.734395058	0.994186047	0.930232558	1	0.905555556	0.033333333	stim	0	Dog	-1	0	W	S	1	0	S12	S12D1	D	30
77.4044275	21.28802823	0.939393939	0.539393939	1	0.327777778	0.333333333	stim	0	Dog	0	1	W	S	0	1	S12	S12D1	D	34
7.82459467	2.445622399	0.999	0.999	0	0.105555556	0.1	stim	0	Dog	0	-1	W	S	0	1	S12	S12D1	D	35
6.289726606	3.350021074	0.999	0.999	0	0.916666667	0.033333333	stim	0	Dog	0	0	W	S	0	0	S12	S12D1	D	36
69.57707047	30.62804336	0.935064935	0.266233766	1	0.072222222	0.133333333	stim	0	Sheep	1	1	W	S	1	1	S12	S12D1	S	58
72.25597778	25.51581122	0.986928105	0.156862745	1	0.077777778	0.2	stim	0	Sheep	1	-1	W	S	1	1	S12	S12D1	S	59
18.48117227	8.787042248	0.999	0.005	1	0.566666667	0.133333333	stim	0	Sheep	1	0	W	S	1	0	S12	S12D1	S	60
143.1209435	54.10415552	0.932432432	0.047297297	1	0.15	0.433333333	stim	0	Sheep	-1	1	W	S	1	1	S12	S12D1	S	64
46.38825457	18.5438514	0.974193548	0.187096774	1	0.094444444	0.1	stim	0	Sheep	-1	-1	W	S	1	1	S12	S12D1	S	65
75.94879907	25.17284728	0.901840491	0.325153374	1	0.033333333	0.066666667	stim	0	Sheep	-1	0	W	S	1	0	S12	S12D1	S	66
63.3003132	28.67200457	0.957575758	0.406060606	1	0.094444444	0.066666667	stim	0	Sheep	0	1	W	S	0	1	S12	S12D1	S	70
103.2299574	34.42970006	0.993630573	0.21656051	1	0.127777778	0.366666667	stim	0	Sheep	0	-1	W	S	0	1	S12	S12D1	S	71
56.72002748	24.06109375	0.987730061	0.576687117	1	0.038888889	0.066666667	stim	0	Sheep	0	0	W	S	0	0	S12	S12D1	S	72
0.482299684	1.240290324	0.999	0.999	0	0.005	0	post	0	Dog	1	1	W	S	1	1	S12	S12D1	D	22
1.763518395	1.908746262	0.999	0.999	0	0.999	0	post	0	Dog	1	-1	W	S	1	1	S12	S12D1	D	23
0.677989059	1.08098143	0.999	0.999	0	0.999	0	post	0	Dog	1	0	W	S	1	0	S12	S12D1	D	24
2.631266695	2.255569082	0.999	0.999	0	0.527777778	0.5	post	0	Dog	-1	1	W	S	1	1	S12	S12D1	D	28
1.889433866	1.95163558	0.999	0.999	0	0.005	0	post	0	Dog	-1	-1	W	S	1	1	S12	S12D1	D	29
0.503209642	1.763066774	0.999	0.999	0	0.999	0	post	0	Dog	-1	0	W	S	1	0	S12	S12D1	D	30
178.509268	72.0869944	0.892857143	0.392857143	1	0.083333333	0.166666667	post	0	Dog	0	1	W	S	0	1	S12	S12D1	D	34
4.71492599	2.179972285	0.999	0.999	0	0.999	0	post	0	Dog	0	-1	W	S	0	1	S12	S12D1	D	35
4.820174595	2.577789502	0.999	0.999	0	0.005	0	post	0	Dog	0	0	W	S	0	0	S12	S12D1	D	36
107.5326314	35.55449202	0.999	0.005	1	0.005	0	post	0	Sheep	1	1	W	S	1	1	S12	S12D1	S	58
20.91707612	9.836978107	0.999	0.005	1	0.005	0	post	0	Sheep	1	-1	W	S	1	1	S12	S12D1	S	59
105.1619718	33.84653178	0.999	0.005	1	0.611111111	0.666666667	post	0	Sheep	1	0	W	S	1	0	S12	S12D1	S	60
25.08354977	9.45357534	0.999	0.005	1	0.005	0	post	0	Sheep	-1	1	W	S	1	1	S12	S12D1	S	64
28.29485338	5.340176079	0.999	0.005	1	0.916666667	0.166666667	post	0	Sheep	-1	-1	W	S	1	1	S12	S12D1	S	65
34.464685	16.74437532	0.999	0.005	1	0.005	0	post	0	Sheep	-1	0	W	S	1	0	S12	S12D1	S	66
44.07406161	13.76860712	0.999	0.029411765	1	0.005	0	post	0	Sheep	0	1	W	S	0	1	S12	S12D1	S	70
167.0088462	50.34158573	0.999	0.005	1	0.194444444	0.666666667	post	0	Sheep	0	-1	W	S	0	1	S12	S12D1	S	71
21.87720193	15.68495339	0.857142857	0.714285714	1	0.005	0	post	0	Sheep	0	0	W	S	0	0	S12	S12D1	S	72
80.75508666	24.69898564	0.685714286	0.714285714	1	0.333333333	0.5	pre	0	Dog	1	1	L	O	1	1	S12	S12D2	D	1
97.50318006	37.20552269	0.636363636	0.181818182	1	0.805555556	0.333333333	pre	0	Dog	1	-1	L	O	1	1	S12	S12D2	D	2
103.4352879	22.39217458	0.999	0.741935484	1	0.277777778	0.5	pre	0	Dog	1	0	L	O	1	0	S12	S12D2	D	3
140.7351533	69.90994478	0.96875	0.71875	1	0.027777778	0.333333333	pre	0	Dog	-1	1	L	O	1	1	S12	S12D2	D	7
90.8453	33.04255778	0.9375	0.03125	1	0.999	0	pre	0	Dog	-1	-1	L	O	1	1	S12	S12D2	D	8
80.7469343	30.55019415	0.3125	0.78125	1	0.611111111	0.333333333	pre	0	Dog	-1	0	L	O	1	0	S12	S12D2	D	9
131.4028122	44.57309092	0.705882353	0.764705882	1	0.694444444	1.333333333	pre	0	Dog	0	1	L	O	0	1	S12	S12D2	D	13
134.1402821	31.45766988	0.827586207	0.931034483	1	0.277777778	0.166666667	pre	0	Dog	0	-1	L	O	0	1	S12	S12D2	D	14
140.7905794	44.0877847	0.833333333	0.633333333	1	0.416666667	0.5	pre	0	Dog	0	0	L	O	0	0	S12	S12D2	D	15
5.112927902	5.05423336	0.999	0.999	1	0.005	0	pre	0	Sheep	1	1	L	O	1	1	S12	S12D2	S	37
8.376317915	3.622231987	0.999	0.999	1	0.944444444	0.166666667	pre	0	Sheep	1	-1	L	O	1	1	S12	S12D2	S	38
23.30616076	11.09233438	0.999	0.638888889	1	0.944444444	0.166666667	pre	0	Sheep	1	0	L	O	1	0	S12	S12D2	S	39
90.43370926	32.93091118	0.588235294	0.882352941	1	0.777777778	0.333333333	pre	0	Sheep	-1	1	L	O	1	1	S12	S12D2	S	43
132.16473	43.64274933	0.757575758	0.181818182	1	0.416666667	0.666666667	pre	0	Sheep	-1	-1	L	O	1	1	S12	S12D2	S	44
75.8739503	29.75496057	0.944444444	0.333333333	1	0.666666667	0.166666667	pre	0	Sheep	-1	0	L	O	1	0	S12	S12D2	S	45
47.24931888	15.99811955	0.999	0.888888889	1	0.861111111	1	pre	0	Sheep	0	1	L	O	0	1	S12	S12D2	S	49
2.652591711	1.277966252	0.999	0.999	1	0.005	0	pre	0	Sheep	0	-1	L	O	0	1	S12	S12D2	S	50
88.94895484	26.55713637	0.999	0.6	1	0.305555556	0.5	pre	0	Sheep	0	0	L	O	0	0	S12	S12D2	S	51
88.87959511	35.16588985	0.893081761	0.509433962	1	0.9	0.2	stim	0	Dog	1	1	L	O	1	1	S12	S12D2	D	1
114.3193889	51.29021666	0.759259259	0.487654321	1	0.561111111	0.4	stim	0	Dog	1	-1	L	O	1	1	S12	S12D2	D	2
33.79636612	14.93351249	0.994382022	0.634831461	1	0.405555556	0.133333333	stim	0	Dog	1	0	L	O	1	0	S12	S12D2	D	3
90.31705718	35.34059125	0.888888889	0.228070175	1	0.716666667	0.3	stim	0	Dog	-1	1	L	O	1	1	S12	S12D2	D	7
97.76548395	34.73457374	0.895953757	0.092485549	1	0.655555556	0.3	stim	0	Dog	-1	-1	L	O	1	1	S12	S12D2	D	8
105.1180569	43.29698344	0.788819876	0.341614907	1	0.55	0.633333333	stim	0	Dog	-1	0	L	O	1	0	S12	S12D2	D	9
39.65114348	17.17502972	0.960893855	0.955307263	1	0.616666667	0.2	stim	0	Dog	0	1	L	O	0	1	S12	S12D2	D	13
113.3135566	42.01552188	0.884848485	0.193939394	1	0.6	0.6	stim	0	Dog	0	-1	L	O	0	1	S12	S12D2	D	14
39.06674187	12.88279465	0.971590909	0.897727273	1	0.694444444	0.166666667	stim	0	Dog	0	0	L	O	0	0	S12	S12D2	D	15
38.28644861	15.73666301	0.994444444	0.822222222	1	0.538888889	0.233333333	stim	0	Sheep	1	1	L	O	1	1	S12	S12D2	S	37
44.17850491	13.51734579	0.999	0.668539326	1	0.8	0.166666667	stim	0	Sheep	1	-1	L	O	1	1	S12	S12D2	S	38
43.42614427	12.48132701	0.959770115	0.936781609	1	0.316666667	0.2	stim	0	Sheep	1	0	L	O	1	0	S12	S12D2	S	39
54.93606366	18.55243707	0.983146067	0.511235955	1	0.888888889	0.4	stim	0	Sheep	-1	1	L	O	1	1	S12	S12D2	S	43
79.80416078	29.05029358	0.771929825	0.69005848	1	0.644444444	0.5	stim	0	Sheep	-1	-1	L	O	1	1	S12	S12D2	S	44
52.64228521	18.20925252	0.960674157	0.707865169	1	0.844444444	0.266666667	stim	0	Sheep	-1	0	L	O	1	0	S12	S12D2	S	45
54.48382775	18.22070749	0.976744186	0.226744186	1	0.744444444	0.366666667	stim	0	Sheep	0	1	L	O	0	1	S12	S12D2	S	49
37.94899948	13.26828781	0.988700565	0.824858757	1	0.083333333	0.2	stim	0	Sheep	0	-1	L	O	0	1	S12	S12D2	S	50
64.90140449	24.48477519	0.914285714	0.36	1	0.822222222	0.3	stim	0	Sheep	0	0	L	O	0	0	S12	S12D2	S	51
131.9101523	36.61993472	0.875	0.34375	1	0.472222222	0.833333333	post	0	Dog	1	1	L	O	1	1	S12	S12D2	D	1
80.53666412	41.54616647	0.96969697	0.757575758	1	0.222222222	0.333333333	post	0	Dog	1	-1	L	O	1	1	S12	S12D2	D	2
7.50903581	5.81034276	0.999	0.999	1	0.005	0	post	0	Dog	1	0	L	O	1	0	S12	S12D2	D	3
8.22105334	4.297157562	0.999	0.005	1	0.999	0	post	0	Dog	-1	1	L	O	1	1	S12	S12D2	D	7
99.77404986	38.49773392	0.942857143	0.4	1	0.333333333	0.666666667	post	0	Dog	-1	-1	L	O	1	1	S12	S12D2	D	8
93.65894632	42.01634234	0.941176471	0.470588235	1	0.388888889	0.5	post	0	Dog	-1	0	L	O	1	0	S12	S12D2	D	9
141.4313246	55.83671678	0.838709677	0.806451613	1	0.722222222	0.833333333	post	0	Dog	0	1	L	O	0	1	S12	S12D2	D	13
150.0367496	44.57725239	0.870967742	0.387096774	1	0.583333333	1.333333333	post	0	Dog	0	-1	L	O	0	1	S12	S12D2	D	14
76.77657682	29.11056094	0.96969697	0.787878788	1	0.555555556	0.5	post	0	Dog	0	0	L	O	0	0	S12	S12D2	D	15
10.88888361	6.521293199	0.999	0.805555556	1	0.999	0	post	0	Sheep	1	1	L	O	1	1	S12	S12D2	S	37
3.800089834	3.985637557	0.999	0.005	1	0.999	0	post	0	Sheep	1	-1	L	O	1	1	S12	S12D2	S	38
58.5352779	25.71192902	0.970588235	0.441176471	1	0.277777778	0.5	post	0	Sheep	1	0	L	O	1	0	S12	S12D2	S	39
30.85113051	14.36224217	0.944444444	0.305555556	1	0.972222222	0.333333333	post	0	Sheep	-1	1	L	O	1	1	S12	S12D2	S	43
46.7013496	13.40486261	0.999	0.722222222	1	0.005	0	post	0	Sheep	-1	-1	L	O	1	1	S12	S12D2	S	44
29.36308438	10.48377576	0.916666667	0.222222222	1	0.638888889	0.166666667	post	0	Sheep	-1	0	L	O	1	0	S12	S12D2	S	45
22.87502215	9.353528534	0.999	0.916666667	1	0.805555556	0.166666667	post	0	Sheep	0	1	L	O	0	1	S12	S12D2	S	49
28.44812555	15.23853131	0.999	0.999	1	0.888888889	0.166666667	post	0	Sheep	0	-1	L	O	0	1	S12	S12D2	S	50
109.0862287	27.57252682	0.999	0.411764706	1	0.5	0.5	post	0	Sheep	0	0	L	O	0	0	S12	S12D2	S	51
107.2247839	40.08851028	0.944444444	0.972222222	1	0.416666667	0.666666667	pre	0	Dog	1	1	L	S	1	1	S12	S12D3	D	4
9.389015293	6.040886627	0.999	0.999	0	0.005	0	pre	0	Dog	1	-1	L	S	1	1	S12	S12D3	D	5
86.73068895	30.84048987	0.885714286	0.342857143	1	0.861111111	0.333333333	pre	0	Dog	1	0	L	S	1	0	S12	S12D3	D	6
19.94175881	6.854221266	0.999	0.999	0	0.972222222	0.166666667	pre	0	Dog	-1	1	L	S	1	1	S12	S12D3	D	10
37.43630917	15.93557421	0.638888889	0.638888889	1	0.999	0	pre	0	Dog	-1	-1	L	S	1	1	S12	S12D3	D	11
56.57055956	15.73429537	0.722222222	0.999	1	0.777777778	0.333333333	pre	0	Dog	-1	0	L	S	1	0	S12	S12D3	D	12
31.00668292	16.1584571	0.888888889	0.999	1	0.999	0	pre	0	Dog	0	1	L	S	0	1	S12	S12D3	D	16
49.20284134	19.53121684	0.944444444	0.999	1	0.999	0	pre	0	Dog	0	-1	L	S	0	1	S12	S12D3	D	17
14.27299431	9.325240953	0.999	0.999	0	0.055555556	0.333333333	pre	0	Dog	0	0	L	S	0	0	S12	S12D3	D	18
63.22973502	21.66022598	0.96875	0.21875	1	0.999	0	pre	0	Sheep	1	1	L	S	1	1	S12	S12D3	S	40
121.7198843	46.45897376	0.870967742	0.258064516	1	0.527777778	0.333333333	pre	0	Sheep	1	-1	L	S	1	1	S12	S12D3	S	41
177.9556461	74.17754925	0.78125	0.96875	1	0.694444444	0.833333333	pre	0	Sheep	1	0	L	S	1	0	S12	S12D3	S	42
211.5612751	86.239611	0.909090909	0.848484848	1	0.388888889	0.833333333	pre	0	Sheep	-1	1	L	S	1	1	S12	S12D3	S	46
122.0381064	52.90797768	0.9	0.233333333	1	0.944444444	0.166666667	pre	0	Sheep	-1	-1	L	S	1	1	S12	S12D3	S	47
65.34205372	23.30093102	0.999	0.527777778	1	0.5	0.166666667	pre	0	Sheep	-1	0	L	S	1	0	S12	S12D3	S	48
123.5687824	43.97177212	0.861111111	0.861111111	1	0.916666667	0.333333333	pre	0	Sheep	0	1	L	S	0	1	S12	S12D3	S	52
147.4713959	50.26294834	0.727272727	0.606060606	1	0.277777778	0.666666667	pre	0	Sheep	0	-1	L	S	0	1	S12	S12D3	S	53
97.77541195	30.3994848	0.46875	0.625	1	0.916666667	0.666666667	pre	0	Sheep	0	0	L	S	0	0	S12	S12D3	S	54
38.28025211	17.88267427	0.97752809	0.97752809	1	0.355555556	0.166666667	stim	0	Dog	1	1	L	S	1	1	S12	S12D3	D	4
23.27870936	18.19132383	0.933333333	0.999	1	0.1	0.066666667	stim	0	Dog	1	-1	L	S	1	1	S12	S12D3	D	5
39.14948069	18.08686912	0.983146067	0.56741573	1	0.777777778	0.333333333	stim	0	Dog	1	0	L	S	1	0	S12	S12D3	D	6
32.40404448	13.95574905	0.994444444	0.983333333	1	0.6	0.166666667	stim	0	Dog	-1	1	L	S	1	1	S12	S12D3	D	10
87.24646611	56.42564026	0.682352941	0.594117647	1	0.5	0.433333333	stim	0	Dog	-1	-1	L	S	1	1	S12	S12D3	D	11
46.9054606	22.1836258	0.865168539	0.966292135	1	0.522222222	0.366666667	stim	0	Dog	-1	0	L	S	1	0	S12	S12D3	D	12
38.04612724	15.59022101	0.955307263	0.994413408	1	0.611111111	0.266666667	stim	0	Dog	0	1	L	S	0	1	S12	S12D3	D	16
46.63253622	18.99602766	0.960893855	0.966480447	1	0.822222222	0.3	stim	0	Dog	0	-1	L	S	0	1	S12	S12D3	D	17
23.11681962	13.79978556	0.977777778	0.994444444	1	0.011111111	0.133333333	stim	0	Dog	0	0	L	S	0	0	S12	S12D3	D	18
39.316181	13.62646523	0.685393258	0.629213483	1	0.894444444	0.3	stim	0	Sheep	1	1	L	S	1	1	S12	S12D3	S	40
129.8301407	48.33490353	0.608974359	0.480769231	1	0.466666667	0.466666667	stim	0	Sheep	1	-1	L	S	1	1	S12	S12D3	S	41
87.92155233	34.59800812	0.927272727	0.739393939	1	0.705555556	0.4	stim	0	Sheep	1	0	L	S	1	0	S12	S12D3	S	42
121.2979716	44.05477236	0.56547619	0.619047619	1	0.583333333	0.666666667	stim	0	Sheep	-1	1	L	S	1	1	S12	S12D3	S	46
54.27457017	18.55785287	0.908571429	0.062857143	1	0.85	0.233333333	stim	0	Sheep	-1	-1	L	S	1	1	S12	S12D3	S	47
51.20230317	20.66009742	0.941520468	0.67251462	1	0.8	0.333333333	stim	0	Sheep	-1	0	L	S	1	0	S12	S12D3	S	48
68.18660346	34.06120829	0.927374302	0.966480447	1	0.75	0.233333333	stim	0	Sheep	0	1	L	S	0	1	S12	S12D3	S	52
114.3695058	43.93547427	0.763636364	0.721212121	1	0.516666667	0.766666667	stim	0	Sheep	0	-1	L	S	0	1	S12	S12D3	S	53
19.17874281	7.825363941	0.988888889	0.566666667	1	0.905555556	0.066666667	stim	0	Sheep	0	0	L	S	0	0	S12	S12D3	S	54
23.6699175	10.75363596	0.999	0.999	0	0.388888889	0.333333333	post	0	Dog	1	1	L	S	1	1	S12	S12D3	D	4
25.22049814	17.34244814	0.942857143	0.999	1	0.027777778	0.333333333	post	0	Dog	1	-1	L	S	1	1	S12	S12D3	D	5
20.95933102	10.15838714	0.972222222	0.305555556	1	0.999	0	post	0	Dog	1	0	L	S	1	0	S12	S12D3	D	6
37.44688277	16.89816127	0.971428571	0.999	1	0.333333333	0.166666667	post	0	Dog	-1	1	L	S	1	1	S12	S12D3	D	10
65.98398521	48.78825264	0.914285714	0.685714286	1	0.005	0	post	0	Dog	-1	-1	L	S	1	1	S12	S12D3	D	11
62.30261048	24.07034154	0.916666667	0.999	1	0.833333333	0.166666667	post	0	Dog	-1	0	L	S	1	0	S12	S12D3	D	12
88.69490026	33.40673448	0.944444444	0.916666667	1	0.305555556	0.5	post	0	Dog	0	1	L	S	0	1	S12	S12D3	D	16
101.4684586	42.43141019	0.942857143	0.771428571	1	0.611111111	0.166666667	post	0	Dog	0	-1	L	S	0	1	S12	S12D3	D	17
69.05974812	46.49755314	0.833333333	0.888888889	1	0.005	0	post	0	Dog	0	0	L	S	0	0	S12	S12D3	D	18
113.3579127	52.15057782	0.787878788	0.727272727	1	0.472222222	0.666666667	post	0	Sheep	1	1	L	S	1	1	S12	S12D3	S	40
86.39921198	43.61604032	0.555555556	0.277777778	1	0.472222222	0.5	post	0	Sheep	1	-1	L	S	1	1	S12	S12D3	S	41
160.3200416	57.26168707	0.823529412	0.5	1	0.361111111	0.5	post	0	Sheep	1	0	L	S	1	0	S12	S12D3	S	42
84.25169793	22.11537101	0.696969697	0.878787879	1	0.305555556	0.833333333	post	0	Sheep	-1	1	L	S	1	1	S12	S12D3	S	46
42.34455807	14.36592647	0.5	0.75	1	0.005	0	post	0	Sheep	-1	-1	L	S	1	1	S12	S12D3	S	47
124.6916902	54.0657987	0.757575758	0.999	1	0.694444444	0.833333333	post	0	Sheep	-1	0	L	S	1	0	S12	S12D3	S	48
85.32606852	31.56543986	0.941176471	0.999	1	0.583333333	0.5	post	0	Sheep	0	1	L	S	0	1	S12	S12D3	S	52
105.8814235	41.26230082	0.823529412	0.205882353	1	0.611111111	0.333333333	post	0	Sheep	0	-1	L	S	0	1	S12	S12D3	S	53
93.27143438	30.49204674	0.882352941	0.558823529	1	0.527777778	0.5	post	0	Sheep	0	0	L	S	0	0	S12	S12D3	S	54
173.0763836	68.13249909	0.666666667	0.2	1	0.694444444	0.166666667	pre	0	Dog	1	1	W	O	1	1	S12	S12D4	D	19
107.651026	43.25650157	0.96969697	0.03030303	1	0.999	0	pre	0	Dog	1	-1	W	O	1	1	S12	S12D4	D	20
15.7818629	8.560822151	0.999	0.005	1	0.999	0	pre	0	Dog	1	0	W	O	1	0	S12	S12D4	D	21
93.82308313	46.56483658	0.971428571	0.2	1	0.916666667	0.666666667	pre	0	Dog	-1	1	W	O	1	1	S12	S12D4	D	25
130.5402995	49.36625017	0.939393939	0.272727273	1	0.888888889	0.333333333	pre	0	Dog	-1	-1	W	O	1	1	S12	S12D4	D	26
86.54986049	45.56879827	0.999	0.545454545	1	0.805555556	0.666666667	pre	0	Dog	-1	0	W	O	1	0	S12	S12D4	D	27
109.3995376	46.93815583	0.171428571	0.714285714	1	0.999	0	pre	0	Dog	0	1	W	O	0	1	S12	S12D4	D	31
120.8436071	42.25656666	0.971428571	0.085714286	1	0.638888889	0.333333333	pre	0	Dog	0	-1	W	O	0	1	S12	S12D4	D	32
132.9662851	57.3665297	0.628571429	0.685714286	1	0.694444444	0.5	pre	0	Dog	0	0	W	O	0	0	S12	S12D4	D	33
219.2127477	95.69589557	0.878787879	0.333333333	1	0.611111111	0.833333333	pre	0	Sheep	1	1	W	O	1	1	S12	S12D4	S	55
62.92742117	21.29994073	0.970588235	0.058823529	1	0.861111111	0.166666667	pre	0	Sheep	1	-1	W	O	1	1	S12	S12D4	S	56
26.03085215	13.57947887	0.999	0.005	1	0.916666667	0.333333333	pre	0	Sheep	1	0	W	O	1	0	S12	S12D4	S	57
171.1055587	86.81807096	0.785714286	0.571428571	1	0.583333333	0.5	pre	0	Sheep	-1	1	W	O	1	1	S12	S12D4	S	61
36.7166002	15.30269344	0.999	0.971428571	1	0.055555556	0.166666667	pre	0	Sheep	-1	-1	W	O	1	1	S12	S12D4	S	62
102.840264	32.3568795	0.916666667	0.361111111	1	0.555555556	0.166666667	pre	0	Sheep	-1	0	W	O	1	0	S12	S12D4	S	63
12.40401919	9.267722871	0.999	0.027777778	1	0.999	0	pre	0	Sheep	0	1	W	O	0	1	S12	S12D4	S	67
107.9968493	71.86661141	0.888888889	0.472222222	1	0.722222222	0.5	pre	0	Sheep	0	-1	W	O	0	1	S12	S12D4	S	68
44.08929352	17.84070946	0.999	0.138888889	1	0.916666667	0.333333333	pre	0	Sheep	0	0	W	O	0	0	S12	S12D4	S	69
146.7909436	60.32175977	0.730769231	0.179487179	1	0.666666667	0.433333333	stim	0	Dog	1	1	W	O	1	1	S12	S12D4	D	19
85.51334612	33.8642289	0.946428571	0.053571429	1	0.833333333	0.3	stim	0	Dog	1	-1	W	O	1	1	S12	S12D4	D	20
101.9213551	42.4028032	0.952662722	0.201183432	1	0.85	0.433333333	stim	0	Dog	1	0	W	O	1	0	S12	S12D4	D	21
120.5923029	48.83366134	0.866666667	0.224242424	1	0.783333333	0.533333333	stim	0	Dog	-1	1	W	O	1	1	S12	S12D4	D	25
100.002694	42.10618002	0.897590361	0.740963855	1	0.494444444	0.466666667	stim	0	Dog	-1	-1	W	O	1	1	S12	S12D4	D	26
140.801594	72.20599531	0.911392405	0.221518987	1	0.744444444	0.5	stim	0	Dog	-1	0	W	O	1	0	S12	S12D4	D	27
73.1257357	39.36293617	0.916666667	0.488095238	1	0.738888889	0.433333333	stim	0	Dog	0	1	W	O	0	1	S12	S12D4	D	31
142.1071008	59.91072792	0.8875	0.15	1	0.761111111	0.733333333	stim	0	Dog	0	-1	W	O	0	1	S12	S12D4	D	32
103.0773636	50.50821177	0.926380368	0.36196319	1	0.894444444	0.466666667	stim	0	Dog	0	0	W	O	0	0	S12	S12D4	D	33
53.32552098	17.38069547	0.909090909	0.869318182	1	0.711111111	0.333333333	stim	0	Sheep	1	1	W	O	1	1	S12	S12D4	S	55
76.55413386	29.50676547	0.900584795	0.257309942	1	0.805555556	0.233333333	stim	0	Sheep	1	-1	W	O	1	1	S12	S12D4	S	56
62.48611032	24.44050059	0.958333333	0.625	1	0.761111111	0.233333333	stim	0	Sheep	1	0	W	O	1	0	S12	S12D4	S	57
30.07784951	15.67111963	0.983050847	0.062146893	1	0.944444444	0.033333333	stim	0	Sheep	-1	1	W	O	1	1	S12	S12D4	S	61
132.4810806	66.80612022	0.903030303	0.787878788	1	0.688888889	0.533333333	stim	0	Sheep	-1	-1	W	O	1	1	S12	S12D4	S	62
109.8910334	44.91709641	0.932926829	0.493902439	1	0.677777778	0.566666667	stim	0	Sheep	-1	0	W	O	1	0	S12	S12D4	S	63
42.85194679	14.44394109	0.948863636	0.568181818	1	0.566666667	0.1	stim	0	Sheep	0	1	W	O	0	1	S12	S12D4	S	67
25.7934241	10.26818367	0.999	0.116666667	1	0.983333333	0.066666667	stim	0	Sheep	0	-1	W	O	0	1	S12	S12D4	S	68
97.36586218	36.32236518	0.976331361	0.431952663	1	0.8	0.266666667	stim	0	Sheep	0	0	W	O	0	0	S12	S12D4	S	69
101.7293621	48.02685725	0.942857143	0.114285714	1	0.999	0	post	0	Dog	1	1	W	O	1	1	S12	S12D4	D	19
92.89394057	30.40664949	0.878787879	0.363636364	1	0.361111111	0.5	post	0	Dog	1	-1	W	O	1	1	S12	S12D4	D	20
116.1490634	44.66196116	0.999	0.35483871	1	0.5	0.5	post	0	Dog	1	0	W	O	1	0	S12	S12D4	D	21
133.0543497	55.59815601	0.714285714	0.342857143	1	0.333333333	0.833333333	post	0	Dog	-1	1	W	O	1	1	S12	S12D4	D	25
172.1414366	60.56830008	0.6875	0.34375	1	0.5	1.166666667	post	0	Dog	-1	-1	W	O	1	1	S12	S12D4	D	26
206.1503846	80.00756787	0.793103448	0.551724138	1	0.444444444	1.166666667	post	0	Dog	-1	0	W	O	1	0	S12	S12D4	D	27
123.047319	64.27237997	0.866666667	0.4	1	0.472222222	1.5	post	0	Dog	0	1	W	O	0	1	S12	S12D4	D	31
148.6149566	50.04587409	0.794117647	0.235294118	1	0.694444444	0.333333333	post	0	Dog	0	-1	W	O	0	1	S12	S12D4	D	32
52.18976358	22.29982828	0.972222222	0.005	1	0.999	0	post	0	Dog	0	0	W	O	0	0	S12	S12D4	D	33
156.5924461	55.34771118	0.999	0.178571429	1	0.611111111	0.5	post	0	Sheep	1	1	W	O	1	1	S12	S12D4	S	55
52.85996594	17.26342319	0.416666667	0.972222222	1	0.027777778	0.166666667	post	0	Sheep	1	-1	W	O	1	1	S12	S12D4	S	56
57.24149271	39.78304344	0.833333333	0.888888889	1	0.005	0	post	0	Sheep	1	0	W	O	1	0	S12	S12D4	S	57
30.4635536	10.4273456	0.999	0.999	1	0.005	0	post	0	Sheep	-1	1	W	O	1	1	S12	S12D4	S	61
77.13618494	33.32594504	0.794117647	0.705882353	1	0.861111111	0.333333333	post	0	Sheep	-1	-1	W	O	1	1	S12	S12D4	S	62
127.2636673	68.0861314	0.848484848	0.606060606	1	0.638888889	0.333333333	post	0	Sheep	-1	0	W	O	1	0	S12	S12D4	S	63
98.09231973	34.6396628	0.96875	0.6875	1	0.444444444	0.5	post	0	Sheep	0	1	W	O	0	1	S12	S12D4	S	67
77.48192376	20.52531135	0.999	0.194444444	1	0.527777778	0.5	post	0	Sheep	0	-1	W	O	0	1	S12	S12D4	S	68
171.4298245	66.12940373	0.896551724	0.724137931	1	0.611111111	0.5	post	0	Sheep	0	0	W	O	0	0	S12	S12D4	S	69
7.55138077	2.234159667	0.999	0.999	0	0.999	0	pre	0	Dog	1	1	L	S	1	1	S13	S13D1	D	4
3.925241993	1.199733186	0.999	0.999	0	0.999	0	pre	0	Dog	1	-1	L	S	1	1	S13	S13D1	D	5
132.7113288	48.65708547	0.647058824	0.529411765	1	0.583333333	0.5	pre	0	Dog	1	0	L	S	1	0	S13	S13D1	D	6
234.3234592	109.9231629	0.263157895	0.894736842	1	0.694444444	0.333333333	pre	0	Dog	-1	1	L	S	1	1	S13	S13D1	D	10
168.8568804	53.59076378	0.8	0.2	0	0.694444444	0.333333333	pre	0	Dog	-1	-1	L	S	1	1	S13	S13D1	D	11
47.42083581	18.77794493	0.8	0.866666667	0	0.999	0	pre	0	Dog	-1	0	L	S	1	0	S13	S13D1	D	12
7.370025797	4.59148075	0.999	0.2	0	0.999	0	pre	0	Dog	0	1	L	S	0	1	S13	S13D1	D	16
53.63513103	7.776415435	NA	NA	NA	0.999	0	pre	0	Dog	0	-1	L	S	0	1	S13	S13D1	D	17
30.22399307	6.345702083	NA	NA	NA	0.999	0	pre	0	Dog	0	0	L	S	0	0	S13	S13D1	D	18
17.92745254	14.87557448	0.607142857	0.892857143	0	0.999	0	pre	0	Sheep	1	1	L	S	1	1	S13	S13D1	S	40
192.754207	17.91043819	0.75	0.999	0	0.972222222	0.333333333	pre	0	Sheep	1	-1	L	S	1	1	S13	S13D1	S	41
304.7024491	56.38126513	0.733333333	0.6	1	0.694444444	0.833333333	pre	0	Sheep	1	0	L	S	1	0	S13	S13D1	S	42
48.56947494	19.93547523	0.333333333	0.962962963	0	0.999	0	pre	0	Sheep	-1	1	L	S	1	1	S13	S13D1	S	46
11.14012938	2.811582807	0.005	0.999	0	0.999	0	pre	0	Sheep	-1	-1	L	S	1	1	S13	S13D1	S	47
6.450699028	3.340494804	0.999	0.999	0	0.999	0	pre	0	Sheep	-1	0	L	S	1	0	S13	S13D1	S	48
8.732329145	3.416175239	0.999	0.999	0	0.999	0	pre	0	Sheep	0	1	L	S	0	1	S13	S13D1	S	52
460.049076	116.9688585	0.75	0.25	1	NA	NA	pre	0	Sheep	0	-1	L	S	0	1	S13	S13D1	S	53
3.353336598	4.751085436	0.0625	0.9375	0	0.999	0	pre	0	Sheep	0	0	L	S	0	0	S13	S13D1	S	54
18.3010697	2.824500123	NA	NA	NA	0.999	0	stim	0	Dog	1	1	L	S	1	1	S13	S13D1	D	4
114.0146665	47.02357518	0.775	0.325	1	0.738888889	0.366666667	stim	0	Dog	1	-1	L	S	1	1	S13	S13D1	D	5
149.794866	60.81130584	0.881355932	0.381355932	1	0.866666667	0.3	stim	0	Dog	1	0	L	S	1	0	S13	S13D1	D	6
68.32282996	28.21420177	0.092307692	0.923076923	1	0.966666667	0.2	stim	0	Dog	-1	1	L	S	1	1	S13	S13D1	D	10
69.30877985	21.22721656	0.807228916	0.879518072	1	NA	NA	stim	0	Dog	-1	-1	L	S	1	1	S13	S13D1	D	11
83.59117506	25.27409256	0.451612903	0.85483871	1	0.838888889	0.333333333	stim	0	Dog	-1	0	L	S	1	0	S13	S13D1	D	12
232.6871503	83.36978004	0.871794872	0.615384615	1	0.7	0.533333333	stim	0	Dog	0	1	L	S	0	1	S13	S13D1	D	16
125.5104652	49.55657913	0.681818182	0.409090909	1	0.877777778	0.333333333	stim	0	Dog	0	-1	L	S	0	1	S13	S13D1	D	17
27.80241	6.325913889	0.228571429	0.971428571	1	0.999	0	stim	0	Dog	0	0	L	S	0	0	S13	S13D1	D	18
13.59438535	6.048471671	0.056603774	0.981132075	0	0.999	0	stim	0	Sheep	1	1	L	S	1	1	S13	S13D1	S	40
92.29090478	33.63815968	0.325581395	0.88372093	1	0.961111111	0.133333333	stim	0	Sheep	1	-1	L	S	1	1	S13	S13D1	S	41
172.7319666	44.74642752	0.926829268	0.243902439	1	0.838888889	0.433333333	stim	0	Sheep	1	0	L	S	1	0	S13	S13D1	S	42
64.9345807	28.2556892	0.785714286	0.418367347	1	0.705555556	0.133333333	stim	0	Sheep	-1	1	L	S	1	1	S13	S13D1	S	46
176.2841373	84.44528137	0.722689076	0.756302521	1	0.688888889	0.4	stim	0	Sheep	-1	-1	L	S	1	1	S13	S13D1	S	47
12.17012703	6.291647587	0.630630631	0.972972973	1	0.988888889	0.033333333	stim	0	Sheep	-1	0	L	S	1	0	S13	S13D1	S	48
35.00479438	15.19147902	0.976923077	0.984615385	1	0.999	0	stim	0	Sheep	0	1	L	S	0	1	S13	S13D1	S	52
60.8239431	15.65727301	0.999	0.999	1	0.527777778	0.2	stim	0	Sheep	0	-1	L	S	0	1	S13	S13D1	S	53
48.27760073	15.63943624	0.163636364	0.8	1	0.95	0.066666667	stim	0	Sheep	0	0	L	S	0	0	S13	S13D1	S	54
68.81233779	8.850484453	NA	NA	NA	0.888888889	0.333333333	post	0	Dog	1	1	L	S	1	1	S13	S13D1	D	4
226.6325015	75.0104769	0.3125	0.625	1	0.777777778	0.833333333	post	0	Dog	1	-1	L	S	1	1	S13	S13D1	D	5
89.37328915	20.6902818	0.833333333	0.833333333	0	0.999	0	post	0	Dog	1	0	L	S	1	0	S13	S13D1	D	6
77.69540411	40.70320108	0.952380952	0.999	1	0.777777778	1.333333333	post	0	Dog	-1	1	L	S	1	1	S13	S13D1	D	10
23.49911427	9.999146953	0.005	0.999	0	0.999	0	post	0	Dog	-1	-1	L	S	1	1	S13	S13D1	D	11
17.18218771	2.798162105	0.005	0.999	0	0.999	0	post	0	Dog	-1	0	L	S	1	0	S13	S13D1	D	12
115.1465083	57.2335473	0.952380952	0.238095238	1	0.611111111	1.166666667	post	0	Dog	0	1	L	S	0	1	S13	S13D1	D	16
171.9037455	46.183343	0.769230769	0.384615385	1	0.861111111	0.333333333	post	0	Dog	0	-1	L	S	0	1	S13	S13D1	D	17
27.79811956	7.262353539	NA	NA	NA	0.999	0	post	0	Dog	0	0	L	S	0	0	S13	S13D1	D	18
14.04783969	3.238713235	0.005	0.999	0	0.999	0	post	0	Sheep	1	1	L	S	1	1	S13	S13D1	S	40
56.55474788	19.84446244	0.571428571	0.857142857	0	0.999	0	post	0	Sheep	1	-1	L	S	1	1	S13	S13D1	S	41
178.3590745	58.35553463	0.769230769	0.384615385	1	0.888888889	0.333333333	post	0	Sheep	1	0	L	S	1	0	S13	S13D1	S	42
4.93647467	2.199635691	0.999	0.999	0	0.999	0	post	0	Sheep	-1	1	L	S	1	1	S13	S13D1	S	46
374.5878037	109.0942962	0.625	0.25	1	0.638888889	1.333333333	post	0	Sheep	-1	-1	L	S	1	1	S13	S13D1	S	47
9.882381475	7.50732233	0.709677419	0.967741935	0	0.75	0.166666667	post	0	Sheep	-1	0	L	S	1	0	S13	S13D1	S	48
126.5705544	47.16324446	0.7	0.3	1	0.722222222	0.333333333	post	0	Sheep	0	1	L	S	0	1	S13	S13D1	S	52
7.652028776	1.018155027	NA	NA	NA	0.005	0	post	0	Sheep	0	-1	L	S	0	1	S13	S13D1	S	53
112.502197	37.87026493	0.999	0.999	0	0.999	0	post	0	Sheep	0	0	L	S	0	0	S13	S13D1	S	54
128.6481498	28.50024396	0.999	0.666666667	1	0.666666667	0.5	pre	0	Dog	1	1	W	S	1	1	S13	S13D2	D	22
37.58788953	5.862809348	0.999	0.999	0	0.999	0	pre	0	Dog	1	-1	W	S	1	1	S13	S13D2	D	23
100.084608	36.04647922	0.909090909	0.636363636	1	0.583333333	0.333333333	pre	0	Dog	1	0	W	S	1	0	S13	S13D2	D	24
67.21601904	18.82553767	NA	NA	NA	0.25	0.5	pre	0	Dog	-1	1	W	S	1	1	S13	S13D2	D	28
66.16440026	13.12119905	NA	NA	NA	0.972222222	0.333333333	pre	0	Dog	-1	-1	W	S	1	1	S13	S13D2	D	29
4.812623592	3.288225035	0.999	0.999	1	0.005	0	pre	0	Dog	-1	0	W	S	1	0	S13	S13D2	D	30
14.26594354	3.202409621	NA	NA	NA	0.333333333	0.166666667	pre	0	Dog	0	1	W	S	0	1	S13	S13D2	D	34
146.0281296	60.39686701	0.882352941	0.294117647	1	0.361111111	1.333333333	pre	0	Dog	0	-1	W	S	0	1	S13	S13D2	D	35
166.2035651	50.9097251	0.6875	0.625	1	0.555555556	0.666666667	pre	0	Dog	0	0	W	S	0	0	S13	S13D2	D	36
34.03191411	4.057290646	0.999	0.005	1	0.005	0	pre	0	Sheep	1	1	W	S	1	1	S13	S13D2	S	58
132.0466277	39.09972124	0.999	0.777777778	0	0.611111111	0.833333333	pre	0	Sheep	1	-1	W	S	1	1	S13	S13D2	S	59
16.77831631	5.484690732	NA	NA	NA	0.999	0	pre	0	Sheep	1	0	W	S	1	0	S13	S13D2	S	60
99.07491056	38.42012862	0.999	0.533333333	1	0.222222222	0.333333333	pre	0	Sheep	-1	1	W	S	1	1	S13	S13D2	S	64
88.53546436	23.42722356	0.9	0.005	1	0.388888889	1.333333333	pre	0	Sheep	-1	-1	W	S	1	1	S13	S13D2	S	65
69.81139767	28.2329536	0.916666667	0.166666667	1	0.583333333	0.166666667	pre	0	Sheep	-1	0	W	S	1	0	S13	S13D2	S	66
160.5671725	41.47425421	0.999	0.999	0	0.833333333	0.666666667	pre	0	Sheep	0	1	W	S	0	1	S13	S13D2	S	70
165.5361851	32.7381809	0.999	0.999	0	0.916666667	0.5	pre	0	Sheep	0	-1	W	S	0	1	S13	S13D2	S	71
147.2862827	60.0150578	0.933333333	0.533333333	1	0.805555556	0.333333333	pre	0	Sheep	0	0	W	S	0	0	S13	S13D2	S	72
87.24184099	28.8583894	0.966666667	0.366666667	1	0.655555556	0.4	stim	0	Dog	1	1	W	S	1	1	S13	S13D2	D	22
148.198173	42.05963764	0.911764706	0.705882353	1	0.388888889	0.7	stim	0	Dog	1	-1	W	S	1	1	S13	S13D2	D	23
123.1843805	41.33512075	0.949152542	0.661016949	1	0.644444444	0.466666667	stim	0	Dog	1	0	W	S	1	0	S13	S13D2	D	24
91.19639155	22.86721115	0.999	0.005	1	0.522222222	0.633333333	stim	0	Dog	-1	1	W	S	1	1	S13	S13D2	D	28
106.6622539	27.27095712	0.909090909	0.340909091	1	0.822222222	0.4	stim	0	Dog	-1	-1	W	S	1	1	S13	S13D2	D	29
31.7019145	5.83559639	NA	NA	NA	0.294444444	0.166666667	stim	0	Dog	-1	0	W	S	1	0	S13	S13D2	D	30
34.15548463	9.856108021	0.909090909	0.636363636	1	0.816666667	0.166666667	stim	0	Dog	0	1	W	S	0	1	S13	S13D2	D	34
209.2388125	43.43704366	0.970588235	0.294117647	1	0.583333333	1	stim	0	Dog	0	-1	W	S	0	1	S13	S13D2	D	35
126.0337383	41.43479557	0.901960784	0.352941176	1	0.666666667	0.466666667	stim	0	Dog	0	0	W	S	0	0	S13	S13D2	D	36
36.82199074	7.450213517	0.999	0.999	1	0.294444444	0.2	stim	0	Sheep	1	1	W	S	1	1	S13	S13D2	S	58
136.7091731	40.98475159	0.981132075	0.641509434	1	0.522222222	0.866666667	stim	0	Sheep	1	-1	W	S	1	1	S13	S13D2	S	59
69.18230196	21.83233721	0.976190476	0.357142857	1	0.394444444	0.266666667	stim	0	Sheep	1	0	W	S	1	0	S13	S13D2	S	60
62.83848275	16.6518406	0.999	0.458333333	1	0.383333333	0.233333333	stim	0	Sheep	-1	1	W	S	1	1	S13	S13D2	S	64
87.57012808	16.51774349	0.999	0.636363636	1	0.388888889	0.5	stim	0	Sheep	-1	-1	W	S	1	1	S13	S13D2	S	65
29.91317691	4.717447305	NA	NA	NA	0.327777778	0.3	stim	0	Sheep	-1	0	W	S	1	0	S13	S13D2	S	66
94.30381297	25.33724131	0.875	0.875	1	0.311111111	0.466666667	stim	0	Sheep	0	1	W	S	0	1	S13	S13D2	S	70
137.4889987	36.1344041	0.999	0.423076923	1	0.644444444	0.566666667	stim	0	Sheep	0	-1	W	S	0	1	S13	S13D2	S	71
124.7347796	29.25564094	0.826086957	0.608695652	0	0.711111111	0.733333333	stim	0	Sheep	0	0	W	S	0	0	S13	S13D2	S	72
102.0846244	17.69738601	0.25	0.75	1	0.833333333	0.5	post	0	Dog	1	1	W	S	1	1	S13	S13D2	D	22
37.82311443	7.447111582	NA	NA	NA	0.5	0.166666667	post	0	Dog	1	-1	W	S	1	1	S13	S13D2	D	23
126.6834891	32.79293341	0.846153846	0.615384615	1	0.444444444	0.5	post	0	Dog	1	0	W	S	1	0	S13	S13D2	D	24
49.02623224	9.728577763	0.999	0.999	1	0.194444444	0.333333333	post	0	Dog	-1	1	W	S	1	1	S13	S13D2	D	28
248.0917651	40.87053436	0.999	0.5	1	0.722222222	1.666666667	post	0	Dog	-1	-1	W	S	1	1	S13	S13D2	D	29
7.716163278	1.313251984	NA	NA	NA	0.999	0	post	0	Dog	-1	0	W	S	1	0	S13	S13D2	D	30
3.696920278	2.137062264	0.999	0.999	1	0.005	0	post	0	Dog	0	1	W	S	0	1	S13	S13D2	D	34
109.1888001	31.90358001	0.857142857	0.571428571	1	0.222222222	0.666666667	post	0	Dog	0	-1	W	S	0	1	S13	S13D2	D	35
129.2688084	44.09738261	0.9	0.3	1	0.805555556	0.666666667	post	0	Dog	0	0	W	S	0	0	S13	S13D2	D	36
54.38188214	11.31005542	NA	NA	NA	0.5	0.166666667	post	0	Sheep	1	1	W	S	1	1	S13	S13D2	S	58
114.6953077	31.49904089	0.5	0.999	0	0.416666667	0.5	post	0	Sheep	1	-1	W	S	1	1	S13	S13D2	S	59
67.17279951	14.55115593	0.999	0.5	1	0.222222222	0.166666667	post	0	Sheep	1	0	W	S	1	0	S13	S13D2	S	60
59.35360726	28.59898958	0.8	0.8	1	0.611111111	0.833333333	post	0	Sheep	-1	1	W	S	1	1	S13	S13D2	S	64
84.71189501	29.10648758	0.999	0.857142857	1	0.138888889	0.5	post	0	Sheep	-1	-1	W	S	1	1	S13	S13D2	S	65
6.116202304	1.908759183	NA	NA	NA	0.005	0	post	0	Sheep	-1	0	W	S	1	0	S13	S13D2	S	66
156.23403	64.42920811	0.999	0.818181818	1	0.694444444	0.833333333	post	0	Sheep	0	1	W	S	0	1	S13	S13D2	S	70
175.6085986	36.82555245	0.999	0.999	1	0.777777778	1	post	0	Sheep	0	-1	W	S	0	1	S13	S13D2	S	71
104.9449603	43.02503866	0.999	0.714285714	1	0.638888889	1	post	0	Sheep	0	0	W	S	0	0	S13	S13D2	S	72
143.0380165	77.7974465	0.75	0.583333333	1	0.416666667	0.5	pre	0	Dog	1	1	L	O	1	1	S13	S13D3	D	1
80.03458947	42.27038354	0.888888889	0.916666667	1	0.5	0.5	pre	0	Dog	1	-1	L	O	1	1	S13	S13D3	D	2
100.0137142	55.97024358	0.972222222	0.861111111	1	0.416666667	0.666666667	pre	0	Dog	1	0	L	O	1	0	S13	S13D3	D	3
115.4187584	53.11254826	0.828571429	0.8	1	0.611111111	0.5	pre	0	Dog	-1	1	L	O	1	1	S13	S13D3	D	7
128.5387805	64.20938628	0.735294118	0.852941176	1	0.25	0.666666667	pre	0	Dog	-1	-1	L	O	1	1	S13	S13D3	D	8
206.9362719	102.5154823	0.903225806	0.483870968	1	0.166666667	0.5	pre	0	Dog	-1	0	L	O	1	0	S13	S13D3	D	9
188.8694223	105.4221393	0.685714286	0.742857143	1	0.444444444	0.833333333	pre	0	Dog	0	1	L	O	0	1	S13	S13D3	D	13
102.5094984	44.01363296	0.638888889	0.944444444	1	0.333333333	0.666666667	pre	0	Dog	0	-1	L	O	0	1	S13	S13D3	D	14
159.2927625	71.77767522	0.861111111	0.583333333	1	0.361111111	0.833333333	pre	0	Dog	0	0	L	O	0	0	S13	S13D3	D	15
99.95621078	49.92447835	0.916666667	0.805555556	1	0.944444444	0.333333333	pre	0	Sheep	1	1	L	O	1	1	S13	S13D3	S	37
137.658878	77.93655994	0.8	0.685714286	1	0.805555556	0.333333333	pre	0	Sheep	1	-1	L	O	1	1	S13	S13D3	S	38
76.34839046	56.89578337	0.861111111	0.916666667	1	0.999	0	pre	0	Sheep	1	0	L	O	1	0	S13	S13D3	S	39
159.7249448	82.41767426	0.852941176	0.441176471	1	0.805555556	0.833333333	pre	0	Sheep	-1	1	L	O	1	1	S13	S13D3	S	43
45.3585513	23.53459208	0.833333333	0.999	0	0.916666667	0.5	pre	0	Sheep	-1	-1	L	O	1	1	S13	S13D3	S	44
89.12703667	50.44588407	0.805555556	0.888888889	1	0.999	0	pre	0	Sheep	-1	0	L	O	1	0	S13	S13D3	S	45
70.92783433	40.37902431	0.972222222	0.416666667	1	0.5	0.666666667	pre	0	Sheep	0	1	L	O	0	1	S13	S13D3	S	49
58.53177468	20.94049377	0.916666667	0.666666667	1	0.999	0	pre	0	Sheep	0	-1	L	O	0	1	S13	S13D3	S	50
76.58176059	36.23359441	0.916666667	0.944444444	1	0.999	0	pre	0	Sheep	0	0	L	O	0	0	S13	S13D3	S	51
136.9939973	77.57396373	0.868571429	0.542857143	1	0.772222222	0.433333333	stim	0	Dog	1	1	L	O	1	1	S13	S13D3	D	1
101.0433129	53.79690324	0.759776536	0.893854749	1	0.705555556	0.266666667	stim	0	Dog	1	-1	L	O	1	1	S13	S13D3	D	2
137.7429471	65.21496102	0.801169591	0.766081871	1	0.45	0.7	stim	0	Dog	1	0	L	O	1	0	S13	S13D3	D	3
101.2195099	50.32296837	0.774011299	0.627118644	1	0.438888889	0.233333333	stim	0	Dog	-1	1	L	O	1	1	S13	S13D3	D	7
90.44321121	48.54370295	0.611428571	0.857142857	1	0.744444444	0.3	stim	0	Dog	-1	-1	L	O	1	1	S13	S13D3	D	8
91.11235041	40.29965442	0.926966292	0.662921348	1	0.644444444	0.433333333	stim	0	Dog	-1	0	L	O	1	0	S13	S13D3	D	9
88.41032505	45.35443365	0.938547486	0.664804469	1	0.744444444	0.8	stim	0	Dog	0	1	L	O	0	1	S13	S13D3	D	13
134.0577638	54.87939297	0.813953488	0.651162791	1	0.638888889	0.433333333	stim	0	Dog	0	-1	L	O	0	1	S13	S13D3	D	14
97.11512085	50.15003113	0.873493976	0.789156627	1	0.627777778	0.366666667	stim	0	Dog	0	0	L	O	0	0	S13	S13D3	D	15
81.94501146	43.97297634	0.914285714	0.914285714	1	0.861111111	0.333333333	stim	0	Sheep	1	1	L	O	1	1	S13	S13D3	S	37
75.1556813	39.43461665	0.81920904	0.807909605	1	0.927777778	0.366666667	stim	0	Sheep	1	-1	L	O	1	1	S13	S13D3	S	38
48.1528223	26.51565912	0.810055866	0.469273743	1	0.594444444	0.333333333	stim	0	Sheep	1	0	L	O	1	0	S13	S13D3	S	39
86.9496899	44.06227903	0.915254237	0.672316384	1	0.572222222	0.233333333	stim	0	Sheep	-1	1	L	O	1	1	S13	S13D3	S	43
128.724869	55.35824641	0.844720497	0.565217391	1	0.694444444	0.533333333	stim	0	Sheep	-1	-1	L	O	1	1	S13	S13D3	S	44
99.06247698	56.73626224	0.730994152	0.736842105	1	0.544444444	0.666666667	stim	0	Sheep	-1	0	L	O	1	0	S13	S13D3	S	45
128.0427481	74.725398	0.670454545	0.75	1	0.966666667	0.2	stim	0	Sheep	0	1	L	O	0	1	S13	S13D3	S	49
160.7658533	81.66601444	0.674698795	0.548192771	1	0.777777778	0.933333333	stim	0	Sheep	0	-1	L	O	0	1	S13	S13D3	S	50
96.5027381	51.62305009	0.797687861	0.930635838	1	0.866666667	0.2	stim	0	Sheep	0	0	L	O	0	0	S13	S13D3	S	51
62.56467437	42.11581691	0.888888889	0.722222222	0	0.999	0	post	0	Dog	1	1	L	O	1	1	S13	S13D3	D	1
66.21593104	39.34581806	0.861111111	0.861111111	1	0.944444444	0.166666667	post	0	Dog	1	-1	L	O	1	1	S13	S13D3	D	2
164.1637938	66.05502515	0.611111111	0.722222222	1	0.916666667	0.333333333	post	0	Dog	1	0	L	O	1	0	S13	S13D3	D	3
32.09847688	14.64965926	0.861111111	0.916666667	1	0.333333333	0.166666667	post	0	Dog	-1	1	L	O	1	1	S13	S13D3	D	7
99.90063651	62.15526154	0.555555556	0.833333333	1	0.25	1.333333333	post	0	Dog	-1	-1	L	O	1	1	S13	S13D3	D	8
98.11372524	41.63882465	0.999	0.611111111	1	0.611111111	0.833333333	post	0	Dog	-1	0	L	O	1	0	S13	S13D3	D	9
113.229515	67.7727022	0.92	0.8	1	0.694444444	0.666666667	post	0	Dog	0	1	L	O	0	1	S13	S13D3	D	13
127.4228205	75.86246373	0.972222222	0.805555556	1	0.638888889	0.666666667	post	0	Dog	0	-1	L	O	0	1	S13	S13D3	D	14
70.98009857	38.30234283	0.972222222	0.999	1	0.972222222	0.333333333	post	0	Dog	0	0	L	O	0	0	S13	S13D3	D	15
51.38774327	22.38549026	0.833333333	0.999	0	0.916666667	0.333333333	post	0	Sheep	1	1	L	O	1	1	S13	S13D3	S	37
138.3658409	60.19964124	0.828571429	0.6	1	0.75	0.833333333	post	0	Sheep	1	-1	L	O	1	1	S13	S13D3	S	38
52.56621983	18.7593323	0.638888889	0.972222222	1	0.638888889	0.166666667	post	0	Sheep	1	0	L	O	1	0	S13	S13D3	S	39
120.2324497	50.32491176	0.5	0.861111111	1	0.916666667	0.333333333	post	0	Sheep	-1	1	L	O	1	1	S13	S13D3	S	43
85.56371675	45.93112462	0.861111111	0.555555556	1	0.999	0	post	0	Sheep	-1	-1	L	O	1	1	S13	S13D3	S	44
204.0358528	125.2527496	0.766666667	0.133333333	1	0.833333333	1.333333333	post	0	Sheep	-1	0	L	O	1	0	S13	S13D3	S	45
126.4621016	79.69031073	0.885714286	0.771428571	1	0.999	0	post	0	Sheep	0	1	L	O	0	1	S13	S13D3	S	49
127.0758169	60.53004155	0.638888889	0.833333333	1	0.555555556	0.5	post	0	Sheep	0	-1	L	O	0	1	S13	S13D3	S	50
61.3293242	40.54136009	0.722222222	0.416666667	1	0.999	0	post	0	Sheep	0	0	L	O	0	0	S13	S13D3	S	51
80.74405133	27.5272005	0.999	0.96969697	1	0.005	0	pre	9	Dog	1	1	W	O	1	1	S14	S14D1	D	19
9.885501872	7.545545058	0.999	0.999	0	0.005	0	pre	9	Dog	1	-1	W	O	1	1	S14	S14D1	D	20
84.39291345	17.20163302	0.999	0.999	0	0.805555556	0.833333333	pre	9	Dog	1	0	W	O	1	0	S14	S14D1	D	21
8.855626707	4.963897972	0.999	0.999	0	0.005	0	pre	9	Dog	-1	1	W	O	1	1	S14	S14D1	D	25
6.384885184	2.267915043	0.999	0.999	0	0.005	0	pre	9	Dog	-1	-1	W	O	1	1	S14	S14D1	D	26
7.105418144	6.160665197	0.999	0.999	0	0.005	0	pre	9	Dog	-1	0	W	O	1	0	S14	S14D1	D	27
6.009808014	5.751000368	0.999	0.999	0	0.999	0	pre	9	Dog	0	1	W	O	0	1	S14	S14D1	D	31
28.11437461	13.24738473	0.999	0.999	1	0.75	0.833333333	pre	9	Dog	0	-1	W	O	0	1	S14	S14D1	D	32
10.22594061	7.357974197	0.999	0.999	0	0.005	0	pre	9	Dog	0	0	W	O	0	0	S14	S14D1	D	33
25.51217448	7.639601076	0.999	0.999	0	0.583333333	0.166666667	pre	9	Sheep	1	1	W	O	1	1	S14	S14D1	S	55
4.700209308	3.632735647	0.999	0.999	0	0.005	0	pre	9	Sheep	1	-1	W	O	1	1	S14	S14D1	S	56
204.2496196	36.11013132	0.999	0.961538462	1	0.005	0	pre	9	Sheep	1	0	W	O	1	0	S14	S14D1	S	57
140.7447631	44.8395686	0.999	0.96875	1	0.005	0	pre	9	Sheep	-1	1	W	O	1	1	S14	S14D1	S	61
170.6925408	45.44542129	0.931034483	0.965517241	1	0.222222222	0.666666667	pre	9	Sheep	-1	-1	W	O	1	1	S14	S14D1	S	62
7.476722809	6.454604816	0.999	0.999	0	0.005	0	pre	9	Sheep	-1	0	W	O	1	0	S14	S14D1	S	63
349.806429	35.36375169	0.999	0.999	1	0.277777778	1.166666667	pre	9	Sheep	0	1	W	O	0	1	S14	S14D1	S	67
28.67102148	8.414053189	0.972222222	0.999	0	0.005	0	pre	9	Sheep	0	-1	W	O	0	1	S14	S14D1	S	68
671.9996221	98.25196074	0.923076923	0.769230769	1	0.583333333	1.833333333	pre	9	Sheep	0	0	W	O	0	0	S14	S14D1	S	69
38.24133448	13.19036157	0.999	0.999	1	0.005	0	stim	9	Dog	1	1	W	O	1	1	S14	S14D1	D	19
39.83421751	11.13402749	0.999	0.999	1	0.344444444	0.333333333	stim	9	Dog	1	-1	W	O	1	1	S14	S14D1	D	20
47.76161385	16.194484	0.994219653	0.994219653	0	0.061111111	0.2	stim	9	Dog	1	0	W	O	1	0	S14	S14D1	D	21
19.14247823	7.432714599	0.994350282	0.999	0	0.433333333	0.033333333	stim	9	Dog	-1	1	W	O	1	1	S14	S14D1	D	25
25.15154696	8.240494602	0.994318182	0.999	1	0.461111111	0.033333333	stim	9	Dog	-1	-1	W	O	1	1	S14	S14D1	D	26
11.48411975	7.362514407	0.999	0.999	0	0.244444444	0.066666667	stim	9	Dog	-1	0	W	O	1	0	S14	S14D1	D	27
49.15628358	16.15231373	0.999	0.988235294	1	0.655555556	0.4	stim	9	Dog	0	1	W	O	0	1	S14	S14D1	D	31
111.985626	23.48596143	0.993630573	0.999	1	0.883333333	0.433333333	stim	9	Dog	0	-1	W	O	0	1	S14	S14D1	D	32
314.0655039	41.10762567	0.991150442	0.955752212	1	0.261111111	0.8	stim	9	Dog	0	0	W	O	0	0	S14	S14D1	D	33
121.8894524	39.41700514	0.981481481	0.981481481	1	0.188888889	0.2	stim	9	Sheep	1	1	W	O	1	1	S14	S14D1	S	55
68.64745079	26.47793182	0.982352941	0.976470588	1	0.055555556	0.066666667	stim	9	Sheep	1	-1	W	O	1	1	S14	S14D1	S	56
180.7297414	34.7127561	0.986206897	0.937931034	1	0.25	0.666666667	stim	9	Sheep	1	0	W	O	1	0	S14	S14D1	S	57
283.92955	41.60188258	0.991596639	0.983193277	1	0.044444444	0.466666667	stim	9	Sheep	-1	1	W	O	1	1	S14	S14D1	S	61
182.3225979	42.20444159	0.97080292	0.948905109	1	0.405555556	0.8	stim	9	Sheep	-1	-1	W	O	1	1	S14	S14D1	S	62
53.79385838	12.19215286	0.999	0.976470588	1	0.005	0	stim	9	Sheep	-1	0	W	O	1	0	S14	S14D1	S	63
352.0683064	54.41750104	0.981308411	0.906542056	1	0.833333333	0.8	stim	9	Sheep	0	1	W	O	0	1	S14	S14D1	S	67
105.8710086	22.44377455	0.993710692	0.968553459	1	0.044444444	0.133333333	stim	9	Sheep	0	-1	W	O	0	1	S14	S14D1	S	68
303.7542061	43.2990044	0.999	0.87704918	1	0.572222222	0.933333333	stim	9	Sheep	0	0	W	O	0	0	S14	S14D1	S	69
43.28969637	11.58591693	0.999	0.999	1	0.005	0	post	9	Dog	1	1	W	O	1	1	S14	S14D1	D	19
5.830795199	3.489555055	0.999	0.999	0	0.005	0	post	9	Dog	1	-1	W	O	1	1	S14	S14D1	D	20
67.25763652	17.71502079	0.999	0.96969697	1	0.005	0	post	9	Dog	1	0	W	O	1	0	S14	S14D1	D	21
5.798119783	5.441195063	0.999	0.999	0	0.999	0	post	9	Dog	-1	1	W	O	1	1	S14	S14D1	D	25
7.466467932	8.164789493	0.999	0.999	0	0.999	0	post	9	Dog	-1	-1	W	O	1	1	S14	S14D1	D	26
10.52491838	8.281514305	0.999	0.999	0	0.005	0	post	9	Dog	-1	0	W	O	1	0	S14	S14D1	D	27
8.84887226	6.26902024	0.999	0.999	0	0.999	0	post	9	Dog	0	1	W	O	0	1	S14	S14D1	D	31
63.86170246	19.29239574	0.999	0.999	1	0.305555556	0.833333333	post	9	Dog	0	-1	W	O	0	1	S14	S14D1	D	32
291.2766085	24.88571357	0.999	0.999	0	0.277777778	0.5	post	9	Dog	0	0	W	O	0	0	S14	S14D1	D	33
10.37213722	6.990535933	0.999	0.999	0	0.005	0	post	9	Sheep	1	1	W	O	1	1	S14	S14D1	S	55
5.200971452	4.459240276	0.999	0.999	0	0.005	0	post	9	Sheep	1	-1	W	O	1	1	S14	S14D1	S	56
480.4423119	63.02531374	0.933333333	0.866666667	1	0.388888889	1.333333333	post	9	Sheep	1	0	W	O	1	0	S14	S14D1	S	57
287.1705259	22.00454645	0.999	0.947368421	1	0.055555556	0.666666667	post	9	Sheep	-1	1	W	O	1	1	S14	S14D1	S	61
168.8253084	25.77663022	0.96875	0.999	1	0.027777778	0.333333333	post	9	Sheep	-1	-1	W	O	1	1	S14	S14D1	S	62
429.1906377	48.84661829	0.999	0.705882353	1	0.111111111	0.666666667	post	9	Sheep	-1	0	W	O	1	0	S14	S14D1	S	63
92.23812408	42.62842927	0.971428571	0.771428571	1	0.25	0.5	post	9	Sheep	0	1	W	O	0	1	S14	S14D1	S	67
4.829553548	4.211046406	0.999	0.999	0	0.005	0	post	9	Sheep	0	-1	W	O	0	1	S14	S14D1	S	68
73.71434681	22.20418284	0.999	0.999	1	0.027777778	0.166666667	post	9	Sheep	0	0	W	O	0	0	S14	S14D1	S	69
10.73429388	6.861518496	0.999	0.999	0	0.999	0	pre	9	Dog	1	1	L	O	1	1	S14	S14D2	D	1
127.5327546	24.55736272	0.999	0.999	1	0.166666667	0.166666667	pre	9	Dog	1	-1	L	O	1	1	S14	S14D2	D	2
113.4870737	41.99083063	0.96969697	0.999	1	0.083333333	0.5	pre	9	Dog	1	0	L	O	1	0	S14	S14D2	D	3
91.95945575	19.66288128	0.999	0.999	1	0.944444444	0.333333333	pre	9	Dog	-1	1	L	O	1	1	S14	S14D2	D	7
113.8149099	28.26013344	0.999	0.999	0	0.944444444	0.333333333	pre	9	Dog	-1	-1	L	O	1	1	S14	S14D2	D	8
118.9615305	22.29847766	0.999	0.999	1	0.75	0.666666667	pre	9	Dog	-1	0	L	O	1	0	S14	S14D2	D	9
69.67354256	10.46683145	0.999	0.999	0	0.5	0.5	pre	9	Dog	0	1	L	O	0	1	S14	S14D2	D	13
17.83270795	7.274391308	0.999	0.999	1	0.611111111	0.166666667	pre	9	Dog	0	-1	L	O	0	1	S14	S14D2	D	14
21.14083883	10.06867045	0.999	0.999	0	0.999	0	pre	9	Dog	0	0	L	O	0	0	S14	S14D2	D	15
11.37334543	6.688010217	0.999	0.999	1	0.999	0	pre	9	Sheep	1	1	L	O	1	1	S14	S14D2	S	37
23.06449672	7.086027091	0.999	0.999	0	0.166666667	0.333333333	pre	9	Sheep	1	-1	L	O	1	1	S14	S14D2	S	38
4.236711162	2.620182902	0.999	0.999	0	0.005	0	pre	9	Sheep	1	0	L	O	1	0	S14	S14D2	S	39
12.1597156	6.812805744	0.999	0.999	1	0.005	0	pre	9	Sheep	-1	1	L	O	1	1	S14	S14D2	S	43
72.02776646	21.44761358	0.971428571	0.999	0	0.005	0	pre	9	Sheep	-1	-1	L	O	1	1	S14	S14D2	S	44
38.28741726	10.50921461	0.999	0.999	0	0.222222222	0.666666667	pre	9	Sheep	-1	0	L	O	1	0	S14	S14D2	S	45
17.15939086	11.16028402	0.999	0.999	0	0.005	0	pre	9	Sheep	0	1	L	O	0	1	S14	S14D2	S	49
13.94672116	7.772591031	0.999	0.999	0	0.005	0	pre	9	Sheep	0	-1	L	O	0	1	S14	S14D2	S	50
22.72894046	11.42287763	0.999	0.999	0	0.888888889	0.166666667	pre	9	Sheep	0	0	L	O	0	0	S14	S14D2	S	51
24.76674379	10.94976457	0.999	0.994444444	1	0.75	0.2	stim	9	Dog	1	1	L	O	1	1	S14	S14D2	D	1
50.81343795	17.37043539	0.994219653	0.999	1	0.266666667	0.1	stim	9	Dog	1	-1	L	O	1	1	S14	S14D2	D	2
26.86686595	9.676806545	0.999	0.999	0	0.544444444	0.233333333	stim	9	Dog	1	0	L	O	1	0	S14	S14D2	D	3
157.722421	39.17569246	0.985815603	0.957446809	1	0.377777778	0.633333333	stim	9	Dog	-1	1	L	O	1	1	S14	S14D2	D	7
235.7163647	30.5787762	0.992125984	0.984251969	1	0.572222222	0.766666667	stim	9	Dog	-1	-1	L	O	1	1	S14	S14D2	D	8
70.91631798	17.53023816	0.988023952	0.994011976	1	0.933333333	0.2	stim	9	Dog	-1	0	L	O	1	0	S14	S14D2	D	9
46.74413168	13.57017255	0.988505747	0.999	1	0.383333333	0.433333333	stim	9	Dog	0	1	L	O	0	1	S14	S14D2	D	13
39.63141288	11.06407292	0.999	0.999	1	0.566666667	0.366666667	stim	9	Dog	0	-1	L	O	0	1	S14	S14D2	D	14
38.31765527	14.41428619	0.983050847	0.988700565	1	0.744444444	0.2	stim	9	Dog	0	0	L	O	0	0	S14	S14D2	D	15
5.761248283	5.266856119	0.999	0.999	0	0.333333333	0.033333333	stim	9	Sheep	1	1	L	O	1	1	S14	S14D2	S	37
47.39091048	11.01587167	0.999	0.994117647	1	0.411111111	0.166666667	stim	9	Sheep	1	-1	L	O	1	1	S14	S14D2	S	38
72.01245123	22.59072273	0.988095238	0.988095238	1	0.011111111	0.066666667	stim	9	Sheep	1	0	L	O	1	0	S14	S14D2	S	39
38.68479403	14.90482359	0.983050847	0.999	1	0.133333333	0.066666667	stim	9	Sheep	-1	1	L	O	1	1	S14	S14D2	S	43
54.83889426	14.38510509	0.988372093	0.999	1	0.261111111	0.2	stim	9	Sheep	-1	-1	L	O	1	1	S14	S14D2	S	44
41.64488216	13.53616316	0.988636364	0.994318182	1	0.6	0.466666667	stim	9	Sheep	-1	0	L	O	1	0	S14	S14D2	S	45
78.73157434	30.57219126	0.970930233	0.988372093	1	0.116666667	0.166666667	stim	9	Sheep	0	1	L	O	0	1	S14	S14D2	S	49
27.46173008	10.33180501	0.994382022	0.999	0	0.116666667	0.2	stim	9	Sheep	0	-1	L	O	0	1	S14	S14D2	S	50
213.9824021	40.57987751	0.958333333	0.986111111	1	0.388888889	0.9	stim	9	Sheep	0	0	L	O	0	0	S14	S14D2	S	51
19.67498773	9.914803027	0.999	0.999	0	0.999	0	post	9	Dog	1	1	L	O	1	1	S14	S14D2	D	1
63.55303911	13.78151184	0.999	0.999	1	0.005	0	post	9	Dog	1	-1	L	O	1	1	S14	S14D2	D	2
10.58760838	5.261206254	0.999	0.999	0	0.083333333	0.5	post	9	Dog	1	0	L	O	1	0	S14	S14D2	D	3
217.7912889	39.81430593	0.961538462	0.961538462	1	0.138888889	0.833333333	post	9	Dog	-1	1	L	O	1	1	S14	S14D2	D	7
147.7353729	38.42841197	0.967741935	0.870967742	1	0.222222222	0.5	post	9	Dog	-1	-1	L	O	1	1	S14	S14D2	D	8
55.68776379	17.98694139	0.970588235	0.999	1	0.833333333	0.5	post	9	Dog	-1	0	L	O	1	0	S14	S14D2	D	9
101.9426557	23.32807877	0.999	0.999	0	0.777777778	0.666666667	post	9	Dog	0	1	L	O	0	1	S14	S14D2	D	13
17.96687289	10.68627945	0.999	0.999	0	0.999	0	post	9	Dog	0	-1	L	O	0	1	S14	S14D2	D	14
5.12489038	3.372715756	0.999	0.999	0	0.999	0	post	9	Dog	0	0	L	O	0	0	S14	S14D2	D	15
5.105973468	4.588617981	0.999	0.999	0	0.005	0	post	9	Sheep	1	1	L	O	1	1	S14	S14D2	S	37
92.87077719	18.07831806	0.96875	0.999	1	0.305555556	0.5	post	9	Sheep	1	-1	L	O	1	1	S14	S14D2	S	38
161.4627828	40.40711365	0.999	0.999	0	0.005	0	post	9	Sheep	1	0	L	O	1	0	S14	S14D2	S	39
10.96085235	7.618398128	0.999	0.999	0	0.005	0	post	9	Sheep	-1	1	L	O	1	1	S14	S14D2	S	43
29.431521	14.10311678	0.999	0.999	0	0.005	0	post	9	Sheep	-1	-1	L	O	1	1	S14	S14D2	S	44
5.746172995	4.412500412	0.999	0.999	0	0.005	0	post	9	Sheep	-1	0	L	O	1	0	S14	S14D2	S	45
55.56114939	13.69358567	0.999	0.999	1	0.194444444	0.166666667	post	9	Sheep	0	1	L	O	0	1	S14	S14D2	S	49
6.005492528	4.370925867	0.999	0.999	0	0.005	0	post	9	Sheep	0	-1	L	O	0	1	S14	S14D2	S	50
133.4794526	12.61198693	0.999	0.999	1	0.005	0	post	9	Sheep	0	0	L	O	0	0	S14	S14D2	S	51
3.373205985	2.955381765	0.999	0.999	0	0.999	0	pre	9	Dog	1	1	L	S	1	1	S14	S14D4	D	4
95.44535845	14.38248673	0.999	0.999	0	0.694444444	0.5	pre	9	Dog	1	-1	L	S	1	1	S14	S14D4	D	5
69.62770114	13.27097655	0.999	0.999	0	0.005	0	pre	9	Dog	1	0	L	S	1	0	S14	S14D4	D	6
392.3540961	73.73796553	0.875	0.999	0	0.416666667	1.5	pre	9	Dog	-1	1	L	S	1	1	S14	S14D4	D	10
28.24439334	7.136596112	0.999	0.999	0	0.472222222	0.5	pre	9	Dog	-1	-1	L	S	1	1	S14	S14D4	D	11
3.870820977	3.321279978	0.999	0.999	0	0.005	0	pre	9	Dog	-1	0	L	S	1	0	S14	S14D4	D	12
65.83521725	11.05413813	0.999	0.999	0	0.361111111	0.166666667	pre	9	Dog	0	1	L	S	0	1	S14	S14D4	D	16
76.94366164	10.39896155	0.999	0.999	0	0.111111111	0.333333333	pre	9	Dog	0	-1	L	S	0	1	S14	S14D4	D	17
26.07620857	9.198961232	0.999	0.909090909	0	0.005	0	pre	9	Dog	0	0	L	S	0	0	S14	S14D4	D	18
4.321596672	2.717446542	0.999	0.999	0	0.005	0	pre	9	Sheep	1	1	L	S	1	1	S14	S14D4	S	40
10.29343199	5.087036686	0.999	0.999	0	0.999	0	pre	9	Sheep	1	-1	L	S	1	1	S14	S14D4	S	41
8.832512355	3.893664741	0.999	0.999	0	0.005	0	pre	9	Sheep	1	0	L	S	1	0	S14	S14D4	S	42
168.9862969	25.15353753	0.999	0.999	0	0.75	0.5	pre	9	Sheep	-1	1	L	S	1	1	S14	S14D4	S	46
104.3032498	25.75163694	0.999	0.999	0	0.166666667	0.333333333	pre	9	Sheep	-1	-1	L	S	1	1	S14	S14D4	S	47
2.856437906	2.766168676	0.999	0.999	0	0.005	0	pre	9	Sheep	-1	0	L	S	1	0	S14	S14D4	S	48
48.60309495	9.097904788	0.999	0.999	0	0.055555556	0.333333333	pre	9	Sheep	0	1	L	S	0	1	S14	S14D4	S	52
105.4404042	18.10695399	0.96969697	0.999	0	0.194444444	1	pre	9	Sheep	0	-1	L	S	0	1	S14	S14D4	S	53
37.84842395	10.21734501	0.999	0.999	0	0.055555556	0.333333333	pre	9	Sheep	0	0	L	S	0	0	S14	S14D4	S	54
43.11388697	9.415027339	0.993197279	0.999	0	0.377777778	0.5	stim	9	Dog	1	1	L	S	1	1	S14	S14D4	D	4
93.39886459	20.20898259	0.964705882	0.964705882	1	0.655555556	0.533333333	stim	9	Dog	1	-1	L	S	1	1	S14	S14D4	D	5
40.20080487	11.07577133	0.999	0.994219653	0	0.077777778	0.133333333	stim	9	Dog	1	0	L	S	1	0	S14	S14D4	D	6
372.7505819	41.30027248	0.988505747	0.965517241	1	NA	NA	stim	9	Dog	-1	1	L	S	1	1	S14	S14D4	D	10
30.41341287	10.02634788	0.999	0.999	0	0.1	0.166666667	stim	9	Dog	-1	-1	L	S	1	1	S14	S14D4	D	11
38.50100834	12.39267937	0.999	0.999	0	0.427777778	0.233333333	stim	9	Dog	-1	0	L	S	1	0	S14	S14D4	D	12
24.54815584	6.897553896	0.999	0.999	0	0.572222222	0.166666667	stim	9	Dog	0	1	L	S	0	1	S14	S14D4	D	16
28.95974652	10.09859218	0.999	0.999	0	0.461111111	0.1	stim	9	Dog	0	-1	L	S	0	1	S14	S14D4	D	17
35.17594734	9.142128213	0.999	0.999	0	0.194444444	0.2	stim	9	Dog	0	0	L	S	0	0	S14	S14D4	D	18
61.55932168	17.13320551	0.988304094	0.999	1	0.25	0.333333333	stim	9	Sheep	1	1	L	S	1	1	S14	S14D4	S	40
26.23256903	9.044056687	0.999	0.999	0	0.277777778	0.533333333	stim	9	Sheep	1	-1	L	S	1	1	S14	S14D4	S	41
26.91864107	7.449063854	0.999	0.999	0	0.011111111	0.133333333	stim	9	Sheep	1	0	L	S	1	0	S14	S14D4	S	42
34.12162	9.372476291	0.999	0.999	1	0.272222222	0.166666667	stim	9	Sheep	-1	1	L	S	1	1	S14	S14D4	S	46
20.94575938	7.10046248	0.999	0.999	0	0.022222222	0.066666667	stim	9	Sheep	-1	-1	L	S	1	1	S14	S14D4	S	47
31.63311971	9.065110712	0.999	0.999	1	0.044444444	0.233333333	stim	9	Sheep	-1	0	L	S	1	0	S14	S14D4	S	48
94.59016751	16.53986141	0.992957746	0.985915493	0	0.544444444	0.4	stim	9	Sheep	0	1	L	S	0	1	S14	S14D4	S	52
34.52116512	11.57513547	0.994186047	0.999	1	0.272222222	0.133333333	stim	9	Sheep	0	-1	L	S	0	1	S14	S14D4	S	53
60.0261269	11.29477906	0.999	0.993939394	0	0.033333333	0.133333333	stim	9	Sheep	0	0	L	S	0	0	S14	S14D4	S	54
7.42680732	4.172876677	0.999	0.999	0	0.005	0	post	9	Dog	1	1	L	S	1	1	S14	S14D4	D	4
60.34553136	21.80176581	0.999	0.966666667	1	0.583333333	1	post	9	Dog	1	-1	L	S	1	1	S14	S14D4	D	5
5.908445182	4.763947992	0.999	0.999	0	0.005	0	post	9	Dog	1	0	L	S	1	0	S14	S14D4	D	6
29.4813514	7.948277428	0.999	0.999	0	0.005	0	post	9	Dog	-1	1	L	S	1	1	S14	S14D4	D	10
125.3293371	24.23349308	0.966666667	0.966666667	0	0.666666667	0.5	post	9	Dog	-1	-1	L	S	1	1	S14	S14D4	D	11
13.1566943	4.144769774	0.999	0.999	0	0.444444444	0.166666667	post	9	Dog	-1	0	L	S	1	0	S14	S14D4	D	12
7.813123749	5.398948601	0.999	0.999	0	0.005	0	post	9	Dog	0	1	L	S	0	1	S14	S14D4	D	16
58.00303481	13.87049302	0.999	0.999	0	0.777777778	0.333333333	post	9	Dog	0	-1	L	S	0	1	S14	S14D4	D	17
19.08769647	5.750031443	0.999	0.944444444	0	0.005	0	post	9	Dog	0	0	L	S	0	0	S14	S14D4	D	18
29.54193058	11.73314432	0.999	0.999	0	0.005	0	post	9	Sheep	1	1	L	S	1	1	S14	S14D4	S	40
26.79250397	7.830713115	0.999	0.999	0	0.166666667	0.5	post	9	Sheep	1	-1	L	S	1	1	S14	S14D4	S	41
3.85990159	3.561530152	0.999	0.999	0	0.005	0	post	9	Sheep	1	0	L	S	1	0	S14	S14D4	S	42
5.349131364	4.682437818	0.999	0.999	0	0.005	0	post	9	Sheep	-1	1	L	S	1	1	S14	S14D4	S	46
3.43112308	2.747891422	0.999	0.999	0	0.005	0	post	9	Sheep	-1	-1	L	S	1	1	S14	S14D4	S	47
7.562833153	4.651488447	0.999	0.999	1	0.75	0.333333333	post	9	Sheep	-1	0	L	S	1	0	S14	S14D4	S	48
29.45409697	12.28360446	0.999	0.999	0	0.027777778	0.333333333	post	9	Sheep	0	1	L	S	0	1	S14	S14D4	S	52
6.579430326	3.564849228	0.999	0.999	0	0.005	0	post	9	Sheep	0	-1	L	S	0	1	S14	S14D4	S	53
8.071451674	5.699368018	0.999	0.999	0	0.005	0	post	9	Sheep	0	0	L	S	0	0	S14	S14D4	S	54
353.5085634	23.11977654	0.999	0.999	0	0.583333333	1	pre	9	Dog	1	1	L	S	1	1	S15	S15D1	D	4
318.7907162	30.0690809	0.916666667	0.999	0	0.583333333	1	pre	9	Dog	1	-1	L	S	1	1	S15	S15D1	D	5
122.0806565	18.30167147	0.965517241	0.999	0	0.861111111	0.666666667	pre	9	Dog	1	0	L	S	1	0	S15	S15D1	D	6
294.1605265	23.85449645	0.95	0.999	0	0.833333333	0.833333333	pre	9	Dog	-1	1	L	S	1	1	S15	S15D1	D	10
392.3524938	42.92736054	0.888888889	0.999	0	0.555555556	1.166666667	pre	9	Dog	-1	-1	L	S	1	1	S15	S15D1	D	11
489.8118282	104.8824351	0.9	0.9	1	0.305555556	1.166666667	pre	9	Dog	-1	0	L	S	1	0	S15	S15D1	D	12
7.14571872	3.419090211	0.999	0.999	0	0.999	0	pre	9	Dog	0	1	L	S	0	1	S15	S15D1	D	16
13.94042079	4.554864806	0.999	0.999	0	0.005	0	pre	9	Dog	0	-1	L	S	0	1	S15	S15D1	D	17
17.80641825	5.362480587	0.999	0.999	0	0.972222222	0.166666667	pre	9	Dog	0	0	L	S	0	0	S15	S15D1	D	18
170.0693338	16.32834277	0.941176471	0.999	0	0.138888889	0.5	pre	9	Sheep	1	1	L	S	1	1	S15	S15D1	S	40
251.6775729	29.82675439	0.913043478	0.999	1	0.777777778	1	pre	9	Sheep	1	-1	L	S	1	1	S15	S15D1	S	41
78.9960086	26.17751058	0.96875	0.999	0	0.416666667	0.333333333	pre	9	Sheep	1	0	L	S	1	0	S15	S15D1	S	42
418.8341806	76.54486488	0.999	0.894736842	0	0.277777778	1.666666667	pre	9	Sheep	-1	1	L	S	1	1	S15	S15D1	S	46
279.2131985	50.84525401	0.80952381	0.999	0	0.722222222	1.166666667	pre	9	Sheep	-1	-1	L	S	1	1	S15	S15D1	S	47
85.44464512	24.88996829	0.999	0.96969697	1	0.944444444	0.333333333	pre	9	Sheep	-1	0	L	S	1	0	S15	S15D1	S	48
270.5150318	39.67310432	0.999	0.999	0	0.638888889	1.5	pre	9	Sheep	0	1	L	S	0	1	S15	S15D1	S	52
15.11197027	7.367131806	0.999	0.999	0	0.999	0	pre	9	Sheep	0	-1	L	S	0	1	S15	S15D1	S	53
147.3049742	23.37391607	0.842105263	0.999	0	0.138888889	0.666666667	pre	9	Sheep	0	0	L	S	0	0	S15	S15D1	S	54
240.0571565	26.77204674	0.973684211	0.999	1	0.783333333	0.766666667	stim	9	Dog	1	1	L	S	1	1	S15	S15D1	D	4
159.6711849	18.7870136	0.955555556	0.999	0	0.644444444	0.566666667	stim	9	Dog	1	-1	L	S	1	1	S15	S15D1	D	5
63.69672137	10.18072594	0.999	0.999	0	0.805555556	0.2	stim	9	Dog	1	0	L	S	1	0	S15	S15D1	D	6
183.0539122	28.65052182	0.957627119	0.999	0	0.688888889	0.933333333	stim	9	Dog	-1	1	L	S	1	1	S15	S15D1	D	10
134.1297833	20.92179458	0.940298507	0.999	1	0.783333333	0.366666667	stim	9	Dog	-1	-1	L	S	1	1	S15	S15D1	D	11
229.9843859	31.48835123	0.978494624	0.999	1	0.277777778	0.7	stim	9	Dog	-1	0	L	S	1	0	S15	S15D1	D	12
13.54156471	4.594381069	0.988888889	0.999	0	0.916666667	0.066666667	stim	9	Dog	0	1	L	S	0	1	S15	S15D1	D	16
54.37254443	13.09222696	0.968553459	0.999	0	0.233333333	0.266666667	stim	9	Dog	0	-1	L	S	0	1	S15	S15D1	D	17
51.96046096	12.53309102	0.969135802	0.999	0	0.822222222	0.266666667	stim	9	Dog	0	0	L	S	0	0	S15	S15D1	D	18
438.003446	53.42776411	0.924528302	0.962264151	0	NA	NA	stim	9	Sheep	1	1	L	S	1	1	S15	S15D1	S	40
282.816575	22.76452671	0.98019802	0.999	1	0.661111111	0.733333333	stim	9	Sheep	1	-1	L	S	1	1	S15	S15D1	S	41
161.9763861	29.97308572	0.913043478	0.999	0	0.816666667	0.633333333	stim	9	Sheep	1	0	L	S	1	0	S15	S15D1	S	42
215.6902059	25.22218278	0.960629921	0.992125984	1	0.472222222	0.566666667	stim	9	Sheep	-1	1	L	S	1	1	S15	S15D1	S	46
325.8739072	39.61487369	0.887096774	0.999	1	0.527777778	1.166666667	stim	9	Sheep	-1	-1	L	S	1	1	S15	S15D1	S	47
261.8808066	35.16352286	0.964912281	0.999	1	0.772222222	0.833333333	stim	9	Sheep	-1	0	L	S	1	0	S15	S15D1	S	48
202.3319683	30.49427941	0.936507937	0.999	1	0.738888889	0.966666667	stim	9	Sheep	0	1	L	S	0	1	S15	S15D1	S	52
106.3613623	33.22541793	0.973856209	0.999	0	0.822222222	0.2	stim	9	Sheep	0	-1	L	S	0	1	S15	S15D1	S	53
238.9338421	32.15584254	0.925925926	0.975308642	1	0.194444444	0.6	stim	9	Sheep	0	0	L	S	0	0	S15	S15D1	S	54
212.6577975	27.75003188	0.958333333	0.999	0	0.777777778	0.833333333	post	9	Dog	1	1	L	S	1	1	S15	S15D1	D	4
228.010614	36.52313703	0.956521739	0.999	0	0.305555556	1.166666667	post	9	Dog	1	-1	L	S	1	1	S15	S15D1	D	5
124.6543044	17.75291756	0.956521739	0.999	0	0.583333333	0.333333333	post	9	Dog	1	0	L	S	1	0	S15	S15D1	D	6
112.2109439	15.16508364	0.933333333	0.999	1	0.888888889	0.333333333	post	9	Dog	-1	1	L	S	1	1	S15	S15D1	D	10
63.3205941	9.79274324	0.999	0.999	1	0.999	0	post	9	Dog	-1	-1	L	S	1	1	S15	S15D1	D	11
440.9893401	25.3711607	0.999	0.999	0	0.611111111	1	post	9	Dog	-1	0	L	S	1	0	S15	S15D1	D	12
158.133572	23.0630875	0.962962963	0.999	0	0.805555556	0.666666667	post	9	Dog	0	1	L	S	0	1	S15	S15D1	D	16
6.66223986	4.557733407	0.999	0.999	0	0.005	0	post	9	Dog	0	-1	L	S	0	1	S15	S15D1	D	17
6.650436708	3.689740836	0.999	0.999	0	0.999	0	post	9	Dog	0	0	L	S	0	0	S15	S15D1	D	18
407.2006839	49.04701316	0.941176471	0.941176471	0	0.222222222	0.833333333	post	9	Sheep	1	1	L	S	1	1	S15	S15D1	S	40
267.6247733	27.8487859	0.95	0.999	0	0.75	0.666666667	post	9	Sheep	1	-1	L	S	1	1	S15	S15D1	S	41
111.9783421	22.11842723	0.909090909	0.999	0	0.638888889	0.5	post	9	Sheep	1	0	L	S	1	0	S15	S15D1	S	42
157.5751863	18.87259398	0.9	0.999	0	0.527777778	0.5	post	9	Sheep	-1	1	L	S	1	1	S15	S15D1	S	46
489.973199	35.87223384	0.666666667	0.999	0	0.527777778	1.666666667	post	9	Sheep	-1	-1	L	S	1	1	S15	S15D1	S	47
200.9931473	16.88355471	0.96	0.999	0	0.861111111	0.5	post	9	Sheep	-1	0	L	S	1	0	S15	S15D1	S	48
323.2194058	42.38575788	0.999	0.999	0	0.416666667	1.5	post	9	Sheep	0	1	L	S	0	1	S15	S15D1	S	52
7.392545183	3.423763795	0.999	0.999	0	0.999	0	post	9	Sheep	0	-1	L	S	0	1	S15	S15D1	S	53
129.0797998	46.34782757	0.90625	0.96875	0	0.416666667	0.666666667	post	9	Sheep	0	0	L	S	0	0	S15	S15D1	S	54
416.5213278	27.83208236	0.5	0.999	0	0.361111111	0.833333333	pre	9	Dog	1	1	W	O	1	1	S15	S15D2	D	19
262.4231686	19.80087584	0.999	0.999	1	NA	NA	pre	9	Dog	1	-1	W	O	1	1	S15	S15D2	D	20
396.6272278	54.2175938	0.999	0.875	1	0.611111111	0.666666667	pre	9	Dog	1	0	W	O	1	0	S15	S15D2	D	21
571.1606729	33.14748525	0.999	0.999	1	0.694444444	1.333333333	pre	9	Dog	-1	1	W	O	1	1	S15	S15D2	D	25
283.4680388	68.56019975	0.842105263	0.999	0	0.944444444	0.666666667	pre	9	Dog	-1	-1	W	O	1	1	S15	S15D2	D	26
368.8031399	29.0317218	0.999	0.999	0	NA	NA	pre	9	Dog	-1	0	W	O	1	0	S15	S15D2	D	27
112.4903555	30.40115494	0.909090909	0.999	1	0.416666667	0.5	pre	9	Dog	0	1	W	O	0	1	S15	S15D2	D	31
604.1656081	47.53888348	0.888888889	0.999	0	0.583333333	1.166666667	pre	9	Dog	0	-1	W	O	0	1	S15	S15D2	D	32
299.3975924	25.88382115	0.999	0.999	0	0.777777778	0.833333333	pre	9	Dog	0	0	W	O	0	0	S15	S15D2	D	33
47.97100378	11.93859324	0.999	0.999	0	0.027777778	0.166666667	pre	9	Sheep	1	1	W	O	1	1	S15	S15D2	S	55
207.0506621	15.74958438	0.999	0.999	0	0.25	0.5	pre	9	Sheep	1	-1	W	O	1	1	S15	S15D2	S	56
188.3438457	17.88173455	0.999	0.999	1	0.944444444	0.333333333	pre	9	Sheep	1	0	W	O	1	0	S15	S15D2	S	57
2.583331536	1.047944016	0.999	0.999	0	0.999	0	pre	9	Sheep	-1	1	W	O	1	1	S15	S15D2	S	61
290.3145345	28.61490021	0.916666667	0.999	1	0.222222222	1	pre	9	Sheep	-1	-1	W	O	1	1	S15	S15D2	S	62
426.3520805	43.0992777	0.857142857	0.999	1	0.277777778	1.5	pre	9	Sheep	-1	0	W	O	1	0	S15	S15D2	S	63
189.3947869	18.42481995	0.999	0.999	0	0.75	0.5	pre	9	Sheep	0	1	W	O	0	1	S15	S15D2	S	67
9.729918903	4.754306361	0.999	0.999	0	0.999	0	pre	9	Sheep	0	-1	W	O	0	1	S15	S15D2	S	68
45.17602286	8.729601463	0.999	0.999	0	0.333333333	0.5	pre	9	Sheep	0	0	W	O	0	0	S15	S15D2	S	69
438.3643823	36.35075927	0.964285714	0.988095238	1	0.444444444	1.233333333	stim	9	Dog	1	1	W	O	1	1	S15	S15D2	D	19
224.4219914	28.28850201	0.980582524	0.990291262	1	0.172222222	0.533333333	stim	9	Dog	1	-1	W	O	1	1	S15	S15D2	D	20
353.2963596	27.02782239	0.988095238	0.999	1	0.144444444	0.7	stim	9	Dog	1	0	W	O	1	0	S15	S15D2	D	21
494.547509	33.15706552	0.999	0.971428571	1	NA	NA	stim	9	Dog	-1	1	W	O	1	1	S15	S15D2	D	25
143.098112	17.76942106	0.974789916	0.999	1	0.294444444	0.3	stim	9	Dog	-1	-1	W	O	1	1	S15	S15D2	D	26
282.1443107	35.4534319	0.967391304	0.999	1	0.833333333	0.633333333	stim	9	Dog	-1	0	W	O	1	0	S15	S15D2	D	27
346.693247	56.99216872	0.788235294	0.988235294	1	0.733333333	1.166666667	stim	9	Dog	0	1	W	O	0	1	S15	S15D2	D	31
417.6724968	56.95133639	0.956521739	0.956521739	1	NA	NA	stim	9	Dog	0	-1	W	O	0	1	S15	S15D2	D	32
500.9903594	29.85596861	0.999	0.999	1	0.572222222	1.266666667	stim	9	Dog	0	0	W	O	0	0	S15	S15D2	D	33
62.05232814	9.003750511	0.993902439	0.999	1	0.227777778	0.366666667	stim	9	Sheep	1	1	W	O	1	1	S15	S15D2	S	55
38.8715126	7.108863662	0.985815603	0.999	0	0.888888889	0.133333333	stim	9	Sheep	1	-1	W	O	1	1	S15	S15D2	S	56
358.1111126	23.88808667	0.91954023	0.999	1	0.438888889	1.2	stim	9	Sheep	1	0	W	O	1	0	S15	S15D2	S	57
240.0810441	44.20712897	0.948275862	0.965517241	1	NA	NA	stim	9	Sheep	-1	1	W	O	1	1	S15	S15D2	S	61
138.465463	16.82769503	0.993243243	0.999	1	0.4	0.433333333	stim	9	Sheep	-1	-1	W	O	1	1	S15	S15D2	S	62
35.73531701	6.895867077	0.994285714	0.999	0	0.327777778	0.433333333	stim	9	Sheep	-1	0	W	O	1	0	S15	S15D2	S	63
222.7220845	22.34471762	0.991666667	0.999	1	0.5	0.833333333	stim	9	Sheep	0	1	W	O	0	1	S15	S15D2	S	67
123.2441622	14.49134105	0.992424242	0.999	1	0.444444444	0.7	stim	9	Sheep	0	-1	W	O	0	1	S15	S15D2	S	68
87.87196685	8.294977767	0.984496124	0.999	1	0.483333333	0.4	stim	9	Sheep	0	0	W	O	0	0	S15	S15D2	S	69
621.2108209	19.96813396	0.9375	0.999	0	0.416666667	1.333333333	post	9	Dog	1	1	W	O	1	1	S15	S15D2	D	19
304.3863469	26.1080692	0.999	0.999	0	0.083333333	0.333333333	post	9	Dog	1	-1	W	O	1	1	S15	S15D2	D	20
297.7104648	25.51349499	0.999	0.999	1	0.277777778	1	post	9	Dog	1	0	W	O	1	0	S15	S15D2	D	21
394.3788106	26.01899035	0.999	0.999	0	0.111111111	0.666666667	post	9	Dog	-1	1	W	O	1	1	S15	S15D2	D	25
251.9499664	12.73008244	0.999	0.999	0	0.361111111	0.666666667	post	9	Dog	-1	-1	W	O	1	1	S15	S15D2	D	26
253.8649543	36.15252322	0.909090909	0.999	0	0.861111111	0.333333333	post	9	Dog	-1	0	W	O	1	0	S15	S15D2	D	27
179.466397	17.169173	0.999	0.999	1	0.444444444	0.5	post	9	Dog	0	1	W	O	0	1	S15	S15D2	D	31
14.53223632	5.626691968	0.999	0.999	0	0.999	0	post	9	Dog	0	-1	W	O	0	1	S15	S15D2	D	32
492.6578232	39.52055984	0.999	0.928571429	1	0.5	1.5	post	9	Dog	0	0	W	O	0	0	S15	S15D2	D	33
4.566050963	3.316017379	0.999	0.999	0	0.666666667	1.166666667	post	9	Sheep	1	1	W	O	1	1	S15	S15D2	S	55
5.807322984	4.06668711	0.999	0.999	0	0.999	0	post	9	Sheep	1	-1	W	O	1	1	S15	S15D2	S	56
21.72734538	5.577027637	0.999	0.999	1	0.999	0	post	9	Sheep	1	0	W	O	1	0	S15	S15D2	S	57
79.16513601	9.362973277	0.999	0.999	1	0.005	0	post	9	Sheep	-1	1	W	O	1	1	S15	S15D2	S	61
147.7972109	16.78245697	0.925925926	0.999	1	0.805555556	0.666666667	post	9	Sheep	-1	-1	W	O	1	1	S15	S15D2	S	62
165.2878395	20.88267598	0.961538462	0.999	0	0.5	1.166666667	post	9	Sheep	-1	0	W	O	1	0	S15	S15D2	S	63
223.9863832	19.12233148	0.913043478	0.999	0	0.166666667	0.833333333	post	9	Sheep	0	1	W	O	0	1	S15	S15D2	S	67
10.58677967	5.662683044	0.999	0.999	0	0.005	0	post	9	Sheep	0	-1	W	O	0	1	S15	S15D2	S	68
154.5814607	7.324641058	0.999	0.999	0	0.555555556	1.666666667	post	9	Sheep	0	0	W	O	0	0	S15	S15D2	S	69
3.35301041	3.496190849	0.999	0.999	0	0.005	0	pre	9	Dog	1	1	W	S	1	1	S15	S15D4	D	22
6.966596791	4.210855167	0.999	0.999	0	0.005	0	pre	9	Dog	1	-1	W	S	1	1	S15	S15D4	D	23
1.381541828	1.75856931	0.999	0.999	0	0.999	0	pre	9	Dog	1	0	W	S	1	0	S15	S15D4	D	24
181.3997169	19.73274317	0.999	0.999	1	0.194444444	0.666666667	pre	9	Dog	-1	1	W	S	1	1	S15	S15D4	D	28
1.798095121	1.550205003	0.999	0.999	0	0.999	0	pre	9	Dog	-1	-1	W	S	1	1	S15	S15D4	D	29
183.8207043	18.71407935	0.999	0.964285714	0	0.361111111	0.833333333	pre	9	Dog	-1	0	W	S	1	0	S15	S15D4	D	30
157.2443203	10.99586421	0.966666667	0.966666667	0	0.805555556	0.5	pre	9	Dog	0	1	W	S	0	1	S15	S15D4	D	34
342.639435	33.29740561	0.999	0.999	0	0.555555556	0.833333333	pre	9	Dog	0	-1	W	S	0	1	S15	S15D4	D	35
200.8538204	15.67431556	0.999	0.999	0	0.861111111	0.5	pre	9	Dog	0	0	W	S	0	0	S15	S15D4	D	36
2.490927886	1.898644659	0.999	0.999	0	0.005	0	pre	9	Sheep	1	1	W	S	1	1	S15	S15D4	S	58
6.188450761	3.347563685	0.999	0.999	0	0.005	0	pre	9	Sheep	1	-1	W	S	1	1	S15	S15D4	S	59
11.68422886	4.368688441	0.999	0.999	0	0.999	0	pre	9	Sheep	1	0	W	S	1	0	S15	S15D4	S	60
2.549344993	2.397941202	0.999	0.999	0	0.005	0	pre	9	Sheep	-1	1	W	S	1	1	S15	S15D4	S	64
118.8153404	27.2935794	0.999	0.999	0	0.222222222	0.166666667	pre	9	Sheep	-1	-1	W	S	1	1	S15	S15D4	S	65
2.790255778	1.809449025	0.999	0.999	0	0.005	0	pre	9	Sheep	-1	0	W	S	1	0	S15	S15D4	S	66
2.776740736	2.303171998	0.999	0.999	0	0.005	0	pre	9	Sheep	0	1	W	S	0	1	S15	S15D4	S	70
1.488184442	1.202272651	0.999	0.999	0	0.999	0	pre	9	Sheep	0	-1	W	S	0	1	S15	S15D4	S	71
103.8933529	12.21414857	0.999	0.925925926	1	0.194444444	0.333333333	pre	9	Sheep	0	0	W	S	0	0	S15	S15D4	S	72
71.61719077	10.3044863	0.993865031	0.999	0	0.177777778	0.2	stim	9	Dog	1	1	W	S	1	1	S15	S15D4	D	22
61.51950347	12.0490739	0.999	0.99375	0	0.011111111	0.066666667	stim	9	Dog	1	-1	W	S	1	1	S15	S15D4	D	23
116.0866124	19.06260735	0.991150442	0.991150442	1	0.45	0.4	stim	9	Dog	1	0	W	S	1	0	S15	S15D4	D	24
130.2775985	19.31043577	0.999	0.980263158	0	0.672222222	0.4	stim	9	Dog	-1	1	W	S	1	1	S15	S15D4	D	28
78.24496367	11.2811996	0.993006993	0.958041958	0	0.433333333	0.266666667	stim	9	Dog	-1	-1	W	S	1	1	S15	S15D4	D	29
219.5989481	22.13576568	0.999	0.992248062	1	0.133333333	0.4	stim	9	Dog	-1	0	W	S	1	0	S15	S15D4	D	30
115.6456787	18.93880168	0.9921875	0.9609375	1	0.311111111	0.333333333	stim	9	Dog	0	1	W	S	0	1	S15	S15D4	D	34
183.3013205	17.81637762	0.992481203	0.977443609	1	0.261111111	0.533333333	stim	9	Dog	0	-1	W	S	0	1	S15	S15D4	D	35
98.98404259	12.75581616	0.999	0.9875	0	0.861111111	0.4	stim	9	Dog	0	0	W	S	0	0	S15	S15D4	D	36
76.67450699	13.16069302	0.987730061	0.987730061	1	0.622222222	0.166666667	stim	9	Sheep	1	1	W	S	1	1	S15	S15D4	S	58
3.92864128	2.839317568	0.999	0.999	0	0.005	0	stim	9	Sheep	1	-1	W	S	1	1	S15	S15D4	S	59
91.98535879	23.65127833	0.959459459	0.918918919	0	0.583333333	0.166666667	stim	9	Sheep	1	0	W	S	1	0	S15	S15D4	S	60
43.32759	8.150907867	0.999	0.979166667	0	0.783333333	0.266666667	stim	9	Sheep	-1	1	W	S	1	1	S15	S15D4	S	64
132.1098405	25.50858597	0.99378882	0.944099379	1	0.316666667	0.6	stim	9	Sheep	-1	-1	W	S	1	1	S15	S15D4	S	65
51.04218461	9.270232866	0.99378882	0.98757764	0	0.211111111	0.266666667	stim	9	Sheep	-1	0	W	S	1	0	S15	S15D4	S	66
92.97927864	15.08391823	0.999	0.948717949	0	0.177777778	0.266666667	stim	9	Sheep	0	1	W	S	0	1	S15	S15D4	S	70
92.84564883	17.75120538	0.999	0.90625	0	0.472222222	0.366666667	stim	9	Sheep	0	-1	W	S	0	1	S15	S15D4	S	71
152.8992071	33.70783837	0.963235294	0.970588235	1	0.35	0.5	stim	9	Sheep	0	0	W	S	0	0	S15	S15D4	S	72
162.243741	20.60529307	0.999	0.999	0	0.055555556	0.666666667	post	9	Dog	1	1	W	S	1	1	S15	S15D4	D	22
187.5896374	31.70797632	0.999	0.857142857	0	0.194444444	0.5	post	9	Dog	1	-1	W	S	1	1	S15	S15D4	D	23
156.2168275	26.40182076	0.999	0.999	1	0.25	0.5	post	9	Dog	1	0	W	S	1	0	S15	S15D4	D	24
195.4712478	23.96901195	0.999	0.999	0	0.472222222	0.5	post	9	Dog	-1	1	W	S	1	1	S15	S15D4	D	28
10.4462668	3.801300985	0.999	0.999	0	0.999	0	post	9	Dog	-1	-1	W	S	1	1	S15	S15D4	D	29
5.147669863	2.823464582	0.999	0.999	0	0.005	0	post	9	Dog	-1	0	W	S	1	0	S15	S15D4	D	30
4.648162283	2.654559966	0.999	0.999	0	0.005	0	post	9	Dog	0	1	W	S	0	1	S15	S15D4	D	34
165.8613266	14.19213203	0.999	0.965517241	0	0.388888889	1.166666667	post	9	Dog	0	-1	W	S	0	1	S15	S15D4	D	35
144.7902921	17.15921195	0.999	0.999	0	0.277777778	1.166666667	post	9	Dog	0	0	W	S	0	0	S15	S15D4	D	36
1.948314928	1.658144485	0.999	0.999	0	0.999	0	post	9	Sheep	1	1	W	S	1	1	S15	S15D4	S	58
59.56482703	8.282938636	0.999	0.999	0	0.005	0	post	9	Sheep	1	-1	W	S	1	1	S15	S15D4	S	59
120.5780784	23.19403672	0.999	0.771428571	0	0.138888889	0.166666667	post	9	Sheep	1	0	W	S	1	0	S15	S15D4	S	60
3.328903226	1.928651703	0.999	0.999	0	0.005	0	post	9	Sheep	-1	1	W	S	1	1	S15	S15D4	S	64
68.17483928	18.61244693	0.942857143	0.971428571	0	0.083333333	0.333333333	post	9	Sheep	-1	-1	W	S	1	1	S15	S15D4	S	65
160.4548443	19.83920663	0.999	0.806451613	0	0.527777778	0.666666667	post	9	Sheep	-1	0	W	S	1	0	S15	S15D4	S	66
6.580017328	2.896076342	0.999	0.999	0	0.005	0	post	9	Sheep	0	1	W	S	0	1	S15	S15D4	S	70
65.68646725	8.455902027	0.999	0.939393939	0	0.083333333	0.166666667	post	9	Sheep	0	-1	W	S	0	1	S15	S15D4	S	71
1.460943649	1.918531298	0.999	0.999	0	0.005	0	post	9	Sheep	0	0	W	S	0	0	S15	S15D4	S	72
15.14829729	9.974267094	0.999	0.999	0	0.999	0	pre	5	Dog	1	1	L	O	1	1	S16	S16D1	D	1
86.81297637	3.637696662	0.999	0.999	0	0.944444444	0.166666667	pre	5	Dog	1	-1	L	O	1	1	S16	S16D1	D	2
235.1654776	41.87293171	0.923076923	0.999	0	0.5	0.666666667	pre	5	Dog	1	0	L	O	1	0	S16	S16D1	D	3
196.0412862	20.90793937	0.999	0.999	0	0.027777778	0.333333333	pre	5	Dog	-1	1	L	O	1	1	S16	S16D1	D	7
8.619762719	5.106911558	0.999	0.999	0	0.999	0	pre	5	Dog	-1	-1	L	O	1	1	S16	S16D1	D	8
7.091127047	2.953039679	0.999	0.999	0	0.999	0	pre	5	Dog	-1	0	L	O	1	0	S16	S16D1	D	9
4.595856061	2.087446904	0.805555556	0.999	0	0.999	0	pre	5	Dog	0	1	L	O	0	1	S16	S16D1	D	13
114.6907648	27.36683073	0.833333333	0.999	1	0.861111111	0.333333333	pre	5	Dog	0	-1	L	O	0	1	S16	S16D1	D	14
169.5386479	9.785386662	0.954545455	0.999	0	0.75	0.333333333	pre	5	Dog	0	0	L	O	0	0	S16	S16D1	D	15
206.2572632	33.41023656	0.925925926	0.999	0	0.027777778	0.333333333	pre	5	Sheep	1	1	L	O	1	1	S16	S16D1	S	37
183.7999181	28.82963244	0.931034483	0.999	0	0.5	0.5	pre	5	Sheep	1	-1	L	O	1	1	S16	S16D1	S	38
2.525031666	1.210621969	0.999	0.999	0	0.999	0	pre	5	Sheep	1	0	L	O	1	0	S16	S16D1	S	39
1.289385356	1.219697909	0.999	0.999	0	0.005	0	pre	5	Sheep	-1	1	L	O	1	1	S16	S16D1	S	43
2.435645477	1.788467069	0.999	0.999	0	0.005	0	pre	5	Sheep	-1	-1	L	O	1	1	S16	S16D1	S	44
0.847315483	1.424705788	0.999	0.999	0	0.005	0	pre	5	Sheep	-1	0	L	O	1	0	S16	S16D1	S	45
390.1867369	15.75720789	0.999	0.999	0	NA	NA	pre	5	Sheep	0	1	L	O	0	1	S16	S16D1	S	49
169.7407252	1.653032936	NA	NA	NA	0.055555556	0.666666667	pre	5	Sheep	0	-1	L	O	0	1	S16	S16D1	S	50
1.864313242	1.189434677	0.999	0.999	0	0.005	0	pre	5	Sheep	0	0	L	O	0	0	S16	S16D1	S	51
111.8100835	20.52657237	0.93902439	0.999	0	0.222222222	0.233333333	stim	5	Dog	1	1	L	O	1	1	S16	S16D1	D	1
311.5083006	34.26417056	0.964705882	0.999	0	NA	NA	stim	5	Dog	1	-1	L	O	1	1	S16	S16D1	D	2
252.6516019	41.68211777	0.947916667	0.979166667	0	0.038888889	0.133333333	stim	5	Dog	1	0	L	O	1	0	S16	S16D1	D	3
229.5412937	23.65708602	0.980582524	0.999	0	0.488888889	0.366666667	stim	5	Dog	-1	1	L	O	1	1	S16	S16D1	D	7
57.70740287	8.078294989	0.945652174	0.999	0	0.388888889	0.1	stim	5	Dog	-1	-1	L	O	1	1	S16	S16D1	D	8
80.16281253	10.66456823	0.896774194	0.999	0	0.833333333	0.2	stim	5	Dog	-1	0	L	O	1	0	S16	S16D1	D	9
76.93463695	11.53702219	0.433121019	0.999	0	0.133333333	0.3	stim	5	Dog	0	1	L	O	0	1	S16	S16D1	D	13
81.48719842	11.51392196	0.942528736	0.999	0	0.95	0.133333333	stim	5	Dog	0	-1	L	O	0	1	S16	S16D1	D	14
151.7739479	16.43338862	0.905405405	0.999	1	0.444444444	0.433333333	stim	5	Dog	0	0	L	O	0	0	S16	S16D1	D	15
265.0603503	21.12167274	0.980392157	0.999	0	NA	NA	stim	5	Sheep	1	1	L	O	1	1	S16	S16D1	S	37
8.550960587	3.476103269	0.999	0.999	0	0.077777778	0.133333333	stim	5	Sheep	1	-1	L	O	1	1	S16	S16D1	S	38
2.730257982	1.384486154	0.999	0.999	0	0.999	0	stim	5	Sheep	1	0	L	O	1	0	S16	S16D1	S	39
10.52181339	2.74991825	0.999	0.999	0	0.416666667	0.033333333	stim	5	Sheep	-1	1	L	O	1	1	S16	S16D1	S	43
28.78125075	6.773069905	0.999	0.999	0	0.072222222	0.2	stim	5	Sheep	-1	-1	L	O	1	1	S16	S16D1	S	44
50.00538158	5.339751966	0.987951807	0.999	0	0.127777778	0.1	stim	5	Sheep	-1	0	L	O	1	0	S16	S16D1	S	45
46.14654821	4.86151024	0.999	0.999	0	NA	NA	stim	5	Sheep	0	1	L	O	0	1	S16	S16D1	S	49
54.1462347	11.05423825	0.999	0.999	1	NA	NA	stim	5	Sheep	0	-1	L	O	0	1	S16	S16D1	S	50
3.678925998	1.701312719	0.999	0.999	0	0.005	0	stim	5	Sheep	0	0	L	O	0	0	S16	S16D1	S	51
135.4893451	13.70045344	0.999	0.999	0	0.027777778	0.333333333	post	5	Dog	1	1	L	O	1	1	S16	S16D1	D	1
326.6568764	10.05960322	0.999	0.999	0	NA	NA	post	5	Dog	1	-1	L	O	1	1	S16	S16D1	D	2
186.5299544	29.69853726	0.999	0.999	0	0.005	0	post	5	Dog	1	0	L	O	1	0	S16	S16D1	D	3
59.2950312	7.556834964	0.999	0.999	0	NA	NA	post	5	Dog	-1	1	L	O	1	1	S16	S16D1	D	7
82.00569179	6.73447727	0.999	0.999	0	0.222222222	0.333333333	post	5	Dog	-1	-1	L	O	1	1	S16	S16D1	D	8
4.474054704	1.747777735	0.828571429	0.999	0	0.999	0	post	5	Dog	-1	0	L	O	1	0	S16	S16D1	D	9
1.5402132	2.028910764	0.999	0.999	0	0.005	0	post	5	Dog	0	1	L	O	0	1	S16	S16D1	D	13
59.67094724	5.727704875	0.999	0.999	0	0.999	0	post	5	Dog	0	-1	L	O	0	1	S16	S16D1	D	14
414.3903627	56.48078696	0.916666667	0.999	0	0.138888889	0.666666667	post	5	Dog	0	0	L	O	0	0	S16	S16D1	D	15
17.15939554	5.094212863	NA	NA	NA	0.005	0	post	5	Sheep	1	1	L	O	1	1	S16	S16D1	S	37
173.4246792	26.98486528	0.964285714	0.999	0	0.111111111	0.5	post	5	Sheep	1	-1	L	O	1	1	S16	S16D1	S	38
43.46827508	10.10927006	0.971428571	0.999	0	0.166666667	0.166666667	post	5	Sheep	1	0	L	O	1	0	S16	S16D1	S	39
1.900583419	1.156334278	0.999	0.999	0	0.999	0	post	5	Sheep	-1	1	L	O	1	1	S16	S16D1	S	43
2.864309593	2.191745979	0.999	0.999	0	0.005	0	post	5	Sheep	-1	-1	L	O	1	1	S16	S16D1	S	44
195.019112	17.15891719	0.842105263	0.999	0	NA	NA	post	5	Sheep	-1	0	L	O	1	0	S16	S16D1	S	45
2.1905048	1.518880867	0.999	0.999	0	0.005	0	post	5	Sheep	0	1	L	O	0	1	S16	S16D1	S	49
1.438139501	1.478956019	0.999	0.999	0	0.005	0	post	5	Sheep	0	-1	L	O	0	1	S16	S16D1	S	50
1.63586321	1.31621737	0.999	0.999	0	0.005	0	post	5	Sheep	0	0	L	O	0	0	S16	S16D1	S	51
175.9568855	26.49588884	0.962962963	0.999	0	0.005	0	pre	5	Dog	1	1	L	S	1	1	S16	S16D2	D	4
345.8060448	48.35795409	0.80952381	0.999	0	0.111111111	1	pre	5	Dog	1	-1	L	S	1	1	S16	S16D2	D	5
16.67523502	4.922049666	0.999	0.999	0	0.055555556	0.333333333	pre	5	Dog	1	0	L	S	1	0	S16	S16D2	D	6
65.39821899	5.654664849	0.999	0.999	0	0.005	0	pre	5	Dog	-1	1	L	S	1	1	S16	S16D2	D	10
362.6681464	46.32144702	0.8	0.999	1	0.166666667	1	pre	5	Dog	-1	-1	L	S	1	1	S16	S16D2	D	11
261.6875403	35.88254832	0.869565217	0.999	0	0.305555556	0.833333333	pre	5	Dog	-1	0	L	S	1	0	S16	S16D2	D	12
174.902784	37.67112747	0.807692308	0.999	0	0.083333333	0.666666667	pre	5	Dog	0	1	L	S	0	1	S16	S16D2	D	16
101.8296871	14.91203628	0.939393939	0.999	0	0.25	0.5	pre	5	Dog	0	-1	L	S	0	1	S16	S16D2	D	17
96.41080636	17.52847221	0.966666667	0.999	0	0.111111111	0.5	pre	5	Dog	0	0	L	S	0	0	S16	S16D2	D	18
118.1276924	36.71924173	0.71875	0.999	1	0.416666667	0.166666667	pre	5	Sheep	1	1	L	S	1	1	S16	S16D2	S	40
152.0839923	20.98943806	0.999	0.999	0	0.055555556	0.166666667	pre	5	Sheep	1	-1	L	S	1	1	S16	S16D2	S	41
102.5312682	21.87953602	0.964285714	0.999	0	0.055555556	0.333333333	pre	5	Sheep	1	0	L	S	1	0	S16	S16D2	S	42
237.1433708	41.04303452	0.88	0.999	0	0.222222222	1	pre	5	Sheep	-1	1	L	S	1	1	S16	S16D2	S	46
125.3141079	32.04206482	0.9	0.999	0	0.083333333	0.333333333	pre	5	Sheep	-1	-1	L	S	1	1	S16	S16D2	S	47
379.0411539	47.98823538	0.846153846	0.999	1	0.055555556	0.333333333	pre	5	Sheep	-1	0	L	S	1	0	S16	S16D2	S	48
127.6488896	9.392767188	0.999	0.999	0	0.005	0	pre	5	Sheep	0	1	L	S	0	1	S16	S16D2	S	52
360.7627753	43.040672	0.363636364	0.999	1	0.361111111	1.166666667	pre	5	Sheep	0	-1	L	S	0	1	S16	S16D2	S	53
184.6284942	19.68823088	0.925925926	0.999	0	0.005	0	pre	5	Sheep	0	0	L	S	0	0	S16	S16D2	S	54
138.6560021	21.20340997	0.959459459	0.999	1	0.038888889	0.266666667	stim	5	Dog	1	1	L	S	1	1	S16	S16D2	D	4
70.97572648	12.46933307	0.99375	0.999	0	0.005	0	stim	5	Dog	1	-1	L	S	1	1	S16	S16D2	D	5
115.9011275	20.59269842	0.967320261	0.999	1	0.083333333	0.366666667	stim	5	Dog	1	0	L	S	1	0	S16	S16D2	D	6
91.57460476	18.42569444	0.931677019	0.999	1	0.094444444	0.2	stim	5	Dog	-1	1	L	S	1	1	S16	S16D2	D	10
123.0596603	23.03842616	0.921052632	0.999	1	0.183333333	0.166666667	stim	5	Dog	-1	-1	L	S	1	1	S16	S16D2	D	11
147.5351537	22.12752745	0.978873239	0.999	1	0.05	0.266666667	stim	5	Dog	-1	0	L	S	1	0	S16	S16D2	D	12
276.4405114	33.25832573	0.98	0.99	1	0.055555556	0.466666667	stim	5	Dog	0	1	L	S	0	1	S16	S16D2	D	16
138.1796447	27.90469817	0.770833333	0.999	1	0.427777778	0.366666667	stim	5	Dog	0	-1	L	S	0	1	S16	S16D2	D	17
122.0191456	20.59876191	0.986754967	0.999	1	0.038888889	0.4	stim	5	Dog	0	0	L	S	0	0	S16	S16D2	D	18
242.5418022	38.28404454	0.911392405	0.999	1	0.077777778	0.4	stim	5	Sheep	1	1	L	S	1	1	S16	S16D2	S	40
249.709925	48.15523692	0.943925234	0.981308411	1	0.072222222	0.666666667	stim	5	Sheep	1	-1	L	S	1	1	S16	S16D2	S	41
123.0679251	22.19931867	0.984962406	0.999	1	0.027777778	0.2	stim	5	Sheep	1	0	L	S	1	0	S16	S16D2	S	42
156.9551616	28.90565543	0.990384615	0.999	1	0.022222222	0.2	stim	5	Sheep	-1	1	L	S	1	1	S16	S16D2	S	46
91.57590657	19.38415304	0.97761194	0.999	0	0.344444444	0.533333333	stim	5	Sheep	-1	-1	L	S	1	1	S16	S16D2	S	47
278.9965774	41.57768524	0.9	0.999	1	0.116666667	0.533333333	stim	5	Sheep	-1	0	L	S	1	0	S16	S16D2	S	48
177.2886318	27.15964053	0.954545455	0.999	1	0.083333333	0.4	stim	5	Sheep	0	1	L	S	0	1	S16	S16D2	S	52
292.8087001	37.38557534	0.814814815	0.999	1	NA	NA	stim	5	Sheep	0	-1	L	S	0	1	S16	S16D2	S	53
194.6842712	30.82390636	0.836734694	0.999	1	0.066666667	0.333333333	stim	5	Sheep	0	0	L	S	0	0	S16	S16D2	S	54
94.40874686	20.23993885	0.666666667	0.999	0	0.055555556	0.333333333	post	5	Dog	1	1	L	S	1	1	S16	S16D2	D	4
9.234183518	4.213130853	0.999	0.999	0	0.005	0	post	5	Dog	1	-1	L	S	1	1	S16	S16D2	D	5
313.7731936	70.19321517	0.904761905	0.999	0	0.111111111	0.5	post	5	Dog	1	0	L	S	1	0	S16	S16D2	D	6
109.9662423	24.73046236	0.999	0.999	0	0.005	0	post	5	Dog	-1	1	L	S	1	1	S16	S16D2	D	10
145.1803682	37.12575637	0.999	0.999	0	0.005	0	post	5	Dog	-1	-1	L	S	1	1	S16	S16D2	D	11
76.28807673	20.838525	0.909090909	0.999	1	0.083333333	0.333333333	post	5	Dog	-1	0	L	S	1	0	S16	S16D2	D	12
218.8471059	51.7105823	0.84	0.999	0	0.25	1.333333333	post	5	Dog	0	1	L	S	0	1	S16	S16D2	D	16
86.04336058	9.010600138	0.999	0.999	0	0.027777778	0.333333333	post	5	Dog	0	-1	L	S	0	1	S16	S16D2	D	17
94.62844321	13.31128362	0.999	0.999	0	0.005	0	post	5	Dog	0	0	L	S	0	0	S16	S16D2	D	18
1.015351534	2.041634308	0.999	0.999	0	0.005	0	post	5	Sheep	1	1	L	S	1	1	S16	S16D2	S	40
254.7082177	47.29212251	0.904761905	0.999	1	0.027777778	0.333333333	post	5	Sheep	1	-1	L	S	1	1	S16	S16D2	S	41
347.8219161	57.94503588	0.894736842	0.999	0	0.055555556	0.666666667	post	5	Sheep	1	0	L	S	1	0	S16	S16D2	S	42
186.2527518	46.47231623	0.5	0.999	0	0.222222222	1.333333333	post	5	Sheep	-1	1	L	S	1	1	S16	S16D2	S	46
2.589691806	1.377008192	NA	NA	NA	0.005	0	post	5	Sheep	-1	-1	L	S	1	1	S16	S16D2	S	47
332.7887678	48.8120392	0.625	0.999	1	0.222222222	1	post	5	Sheep	-1	0	L	S	1	0	S16	S16D2	S	48
90.35624775	18.21785133	0.999	0.999	1	0.005	0	post	5	Sheep	0	1	L	S	0	1	S16	S16D2	S	52
354.3081072	59.49350947	0.7	0.999	0	0.416666667	1.166666667	post	5	Sheep	0	-1	L	S	0	1	S16	S16D2	S	53
235.6084321	37.76755811	0.909090909	0.999	0	0.027777778	0.333333333	post	5	Sheep	0	0	L	S	0	0	S16	S16D2	S	54
221.6719953	40.75542917	0.956521739	0.999	0	0.005	0	pre	5	Dog	1	1	W	S	1	1	S16	S16D3	D	22
157.012431	30.50205634	0.888888889	0.999	0	0.005	0	pre	5	Dog	1	-1	W	S	1	1	S16	S16D3	D	23
104.3455841	34.61430809	0.878787879	0.96969697	1	0.916666667	0.333333333	pre	5	Dog	1	0	W	S	1	0	S16	S16D3	D	24
237.3358984	33.88678691	0.961538462	0.961538462	1	0.005	0	pre	5	Dog	-1	1	W	S	1	1	S16	S16D3	D	28
230.8409626	66.83306505	0.857142857	0.928571429	1	0.25	0.666666667	pre	5	Dog	-1	-1	W	S	1	1	S16	S16D3	D	29
299.7330444	35.94467877	0.913043478	0.999	0	0.222222222	1	pre	5	Dog	-1	0	W	S	1	0	S16	S16D3	D	30
392.7868404	42.89992211	0.882352941	0.999	0	0.083333333	0.666666667	pre	5	Dog	0	1	W	S	0	1	S16	S16D3	D	34
312.2788001	76.64787193	0.818181818	0.954545455	1	0.305555556	0.833333333	pre	5	Dog	0	-1	W	S	0	1	S16	S16D3	D	35
201.8956172	28.66365183	0.999	0.999	1	0.005	0	pre	5	Dog	0	0	W	S	0	0	S16	S16D3	D	36
22.88657706	6.122667606	0.999	0.999	0	0.005	0	pre	5	Sheep	1	1	W	S	1	1	S16	S16D3	S	58
222.0378675	38.76795659	0.862068966	0.999	0	0.25	1.166666667	pre	5	Sheep	1	-1	W	S	1	1	S16	S16D3	S	59
45.73884337	17.80230239	0.972222222	0.999	0	0.194444444	0.166666667	pre	5	Sheep	1	0	W	S	1	0	S16	S16D3	S	60
220.5083839	69.48255314	0.962962963	0.925925926	0	0.166666667	1	pre	5	Sheep	-1	1	W	S	1	1	S16	S16D3	S	64
398.7485973	31.43855675	0.944444444	0.999	0	0.111111111	1	pre	5	Sheep	-1	-1	W	S	1	1	S16	S16D3	S	65
183.276755	28.92023411	0.999	0.999	1	0.005	0	pre	5	Sheep	-1	0	W	S	1	0	S16	S16D3	S	66
207.4024125	48.42193238	0.821428571	0.999	1	0.083333333	0.333333333	pre	5	Sheep	0	1	W	S	0	1	S16	S16D3	S	70
164.8181502	41.44892839	0.96875	0.96875	1	0.027777778	0.166666667	pre	5	Sheep	0	-1	W	S	0	1	S16	S16D3	S	71
239.3106507	33.57997359	0.88	0.92	0	0.005	0	pre	5	Sheep	0	0	W	S	0	0	S16	S16D3	S	72
240.0540275	40.22696168	0.982608696	0.956521739	0	0.05	0.333333333	stim	5	Dog	1	1	W	S	1	1	S16	S16D3	D	22
167.2094888	34.10775343	0.992857143	0.992857143	1	0.161111111	0.6	stim	5	Dog	1	-1	W	S	1	1	S16	S16D3	D	23
126.9367284	32.62865598	0.971830986	0.964788732	1	0.355555556	0.333333333	stim	5	Dog	1	0	W	S	1	0	S16	S16D3	D	24
225.6964525	43.83928108	0.941666667	0.999	1	0.127777778	0.566666667	stim	5	Dog	-1	1	W	S	1	1	S16	S16D3	D	28
157.5690519	27.10579603	0.965811966	0.982905983	1	0.138888889	0.266666667	stim	5	Dog	-1	-1	W	S	1	1	S16	S16D3	D	29
228.1807228	53.78855227	0.902912621	0.999	1	0.061111111	0.333333333	stim	5	Dog	-1	0	W	S	1	0	S16	S16D3	D	30
227.3467088	27.82060845	0.982300885	0.999	0	0.044444444	0.2	stim	5	Dog	0	1	W	S	0	1	S16	S16D3	D	34
233.1659833	50.42055159	0.954887218	0.977443609	1	0.072222222	0.533333333	stim	5	Dog	0	-1	W	S	0	1	S16	S16D3	D	35
118.0626714	23.17044287	0.993150685	0.999	0	0.055555556	0.333333333	stim	5	Dog	0	0	W	S	0	0	S16	S16D3	D	36
102.3367167	25.72768444	0.944444444	0.993055556	1	0.066666667	0.333333333	stim	5	Sheep	1	1	W	S	1	1	S16	S16D3	S	58
206.2195631	36.84729229	0.917293233	0.977443609	1	0.077777778	0.466666667	stim	5	Sheep	1	-1	W	S	1	1	S16	S16D3	S	59
155.427889	28.3664567	0.939189189	0.999	0	0.083333333	0.266666667	stim	5	Sheep	1	0	W	S	1	0	S16	S16D3	S	60
93.10538584	22.72797912	0.993630573	0.993630573	1	0.061111111	0.266666667	stim	5	Sheep	-1	1	W	S	1	1	S16	S16D3	S	64
117.7322157	32.1353281	0.960264901	0.999	1	0.083333333	0.333333333	stim	5	Sheep	-1	-1	W	S	1	1	S16	S16D3	S	65
153.379961	27.37919729	0.985074627	0.999	1	0.022222222	0.2	stim	5	Sheep	-1	0	W	S	1	0	S16	S16D3	S	66
221.274038	36.29392273	0.875	0.999	1	0.105555556	0.633333333	stim	5	Sheep	0	1	W	S	0	1	S16	S16D3	S	70
108.7956712	35.75679899	0.91025641	0.999	1	0.105555556	0.3	stim	5	Sheep	0	-1	W	S	0	1	S16	S16D3	S	71
246.2268868	33.15107654	0.966386555	0.991596639	1	0.094444444	0.6	stim	5	Sheep	0	0	W	S	0	0	S16	S16D3	S	72
232.2391836	50.72514482	0.904761905	0.952380952	1	0.138888889	0.333333333	post	5	Dog	1	1	W	S	1	1	S16	S16D3	D	22
159.7123923	36.36212994	0.965517241	0.999	1	0.111111111	0.666666667	post	5	Dog	1	-1	W	S	1	1	S16	S16D3	D	23
420.723332	63.29031057	0.999	0.999	1	0.333333333	0.833333333	post	5	Dog	1	0	W	S	1	0	S16	S16D3	D	24
94.37799806	19.28769759	0.96969697	0.999	1	0.25	0.166666667	post	5	Dog	-1	1	W	S	1	1	S16	S16D3	D	28
4.326226867	2.112660402	0.999	0.999	0	0.005	0	post	5	Dog	-1	-1	W	S	1	1	S16	S16D3	D	29
267.9148635	56.95897745	0.999	0.952380952	1	0.111111111	0.666666667	post	5	Dog	-1	0	W	S	1	0	S16	S16D3	D	30
152.1647703	18.82374178	0.999	0.999	1	0.194444444	0.333333333	post	5	Dog	0	1	W	S	0	1	S16	S16D3	D	34
364.096783	72.09917284	0.944444444	0.999	1	0.055555556	0.333333333	post	5	Dog	0	-1	W	S	0	1	S16	S16D3	D	35
162.7926908	39.58497794	0.965517241	0.999	0	0.005	0	post	5	Dog	0	0	W	S	0	0	S16	S16D3	D	36
92.54808507	24.32483645	0.96969697	0.999	0	0.027777778	0.333333333	post	5	Sheep	1	1	W	S	1	1	S16	S16D3	S	58
141.7612689	30.71373438	0.999	0.999	0	0.005	0	post	5	Sheep	1	-1	W	S	1	1	S16	S16D3	S	59
377.5888915	35.01616144	0.722222222	0.999	0	0.194444444	0.833333333	post	5	Sheep	1	0	W	S	1	0	S16	S16D3	S	60
150.0791124	22.57287198	0.999	0.999	0	0.005	0	post	5	Sheep	-1	1	W	S	1	1	S16	S16D3	S	64
133.1389518	25.25047419	0.999	0.999	0	0.005	0	post	5	Sheep	-1	-1	W	S	1	1	S16	S16D3	S	65
86.3175132	9.333997619	0.999	0.999	0	0.027777778	0.333333333	post	5	Sheep	-1	0	W	S	1	0	S16	S16D3	S	66
219.2308968	34.00263155	0.958333333	0.999	0	0.083333333	0.333333333	post	5	Sheep	0	1	W	S	0	1	S16	S16D3	S	70
506.610189	75.1455645	0.8	0.933333333	0	0.194444444	1	post	5	Sheep	0	-1	W	S	0	1	S16	S16D3	S	71
247.9697783	49.36326269	0.96	0.999	0	0.138888889	0.333333333	post	5	Sheep	0	0	W	S	0	0	S16	S16D3	S	72
3.387560177	3.278299494	0.999	0.999	0	0.999	0	pre	5	Dog	1	1	W	O	1	1	S16	S16D4	D	19
9.363561952	5.065359083	0.999	0.999	0	0.999	0	pre	5	Dog	1	-1	W	O	1	1	S16	S16D4	D	20
58.54642489	15.77157191	0.911764706	0.999	0	0.999	0	pre	5	Dog	1	0	W	O	1	0	S16	S16D4	D	21
270.9857858	32.00305699	0.954545455	0.999	0	0.638888889	1.5	pre	5	Dog	-1	1	W	O	1	1	S16	S16D4	D	25
365.1406651	54.32378529	0.947368421	0.999	0	0.222222222	1.333333333	pre	5	Dog	-1	-1	W	O	1	1	S16	S16D4	D	26
35.84459422	8.93249349	0.999	0.999	0	0.999	0	pre	5	Dog	-1	0	W	O	1	0	S16	S16D4	D	27
59.36634663	12.38068394	0.999	0.999	0	0.777777778	0.166666667	pre	5	Dog	0	1	W	O	0	1	S16	S16D4	D	31
12.43311669	2.734267538	NA	NA	NA	0.999	0	pre	5	Dog	0	-1	W	O	0	1	S16	S16D4	D	32
276.727682	48.98004026	0.999	0.999	0	0.138888889	0.5	pre	5	Dog	0	0	W	O	0	0	S16	S16D4	D	33
620.1566192	35.20867388	0.5	0.999	1	0.111111111	0.666666667	pre	5	Sheep	1	1	W	O	1	1	S16	S16D4	S	55
119.0322174	31.95120621	0.962962963	0.999	0	0.527777778	0.5	pre	5	Sheep	1	-1	W	O	1	1	S16	S16D4	S	56
279.959893	46.35604634	0.95	0.999	1	0.111111111	0.5	pre	5	Sheep	1	0	W	O	1	0	S16	S16D4	S	57
9.21953663	4.519098915	0.999	0.999	0	0.888888889	0.166666667	pre	5	Sheep	-1	1	W	O	1	1	S16	S16D4	S	61
129.242986	22.75226464	0.999	0.999	0	0.611111111	0.166666667	pre	5	Sheep	-1	-1	W	O	1	1	S16	S16D4	S	62
410.7313318	43.399295	0.999	0.999	0	0.694444444	1.166666667	pre	5	Sheep	-1	0	W	O	1	0	S16	S16D4	S	63
232.4419751	57.91201683	0.4	0.999	0	0.527777778	1	pre	5	Sheep	0	1	W	O	0	1	S16	S16D4	S	67
149.1461328	13.38141656	0.933333333	0.999	1	0.75	0.5	pre	5	Sheep	0	-1	W	O	0	1	S16	S16D4	S	68
9.633876323	5.735703462	0.999	0.999	0	0.638888889	0.5	pre	5	Sheep	0	0	W	O	0	0	S16	S16D4	S	69
84.26588157	21.53433707	0.9875	0.999	0	0.605555556	0.3	stim	5	Dog	1	1	W	O	1	1	S16	S16D4	D	19
142.415784	32.60067472	0.978571429	0.999	1	0.477777778	0.566666667	stim	5	Dog	1	-1	W	O	1	1	S16	S16D4	D	20
144.1137918	30.88042378	0.932835821	0.999	0	0.483333333	0.733333333	stim	5	Dog	1	0	W	O	1	0	S16	S16D4	D	21
104.8203036	20.3308709	0.980519481	0.993506494	1	0.172222222	0.433333333	stim	5	Dog	-1	1	W	O	1	1	S16	S16D4	D	25
45.07766026	13.27063825	0.994186047	0.999	0	0.827777778	0.233333333	stim	5	Dog	-1	-1	W	O	1	1	S16	S16D4	D	26
161.9078245	32.2709546	0.936619718	0.999	1	0.494444444	0.466666667	stim	5	Dog	-1	0	W	O	1	0	S16	S16D4	D	27
77.69240963	10.71529386	0.999	0.999	0	0.683333333	0.333333333	stim	5	Dog	0	1	W	O	0	1	S16	S16D4	D	31
132.7103905	14.40328406	0.955555556	0.999	0	0.633333333	0.366666667	stim	5	Dog	0	-1	W	O	0	1	S16	S16D4	D	32
101.7702946	24.2327454	0.969512195	0.999	0	0.511111111	0.366666667	stim	5	Dog	0	0	W	O	0	0	S16	S16D4	D	33
116.9933461	24.593984	0.976744186	0.992248062	1	0.316666667	0.333333333	stim	5	Sheep	1	1	W	O	1	1	S16	S16D4	S	55
163.7774797	34.65167114	0.917910448	0.992537313	1	0.233333333	0.566666667	stim	5	Sheep	1	-1	W	O	1	1	S16	S16D4	S	56
108.4722887	24.78528385	0.9625	0.999	0	0.188888889	0.4	stim	5	Sheep	1	0	W	O	1	0	S16	S16D4	S	57
124.3793104	28.05845295	0.985815603	0.999	0	0.827777778	0.4	stim	5	Sheep	-1	1	W	O	1	1	S16	S16D4	S	61
96.14939348	24.08481285	0.986111111	0.999	0	0.5	0.233333333	stim	5	Sheep	-1	-1	W	O	1	1	S16	S16D4	S	62
103.2152485	21.23551342	0.966216216	0.999	0	0.555555556	0.366666667	stim	5	Sheep	-1	0	W	O	1	0	S16	S16D4	S	63
211.6355968	34.33789316	0.783333333	0.991666667	1	0.266666667	0.5	stim	5	Sheep	0	1	W	O	0	1	S16	S16D4	S	67
183.4709008	38.78595826	0.914728682	0.992248062	1	0.277777778	0.633333333	stim	5	Sheep	0	-1	W	O	0	1	S16	S16D4	S	68
115.7572123	24.4934575	0.952702703	0.999	1	0.205555556	0.466666667	stim	5	Sheep	0	0	W	O	0	0	S16	S16D4	S	69
371.4849474	46.70895671	0.941176471	0.999	0	0.277777778	0.833333333	post	5	Dog	1	1	W	O	1	1	S16	S16D4	D	19
18.19648181	6.294824868	0.999	0.999	0	0.777777778	0.166666667	post	5	Dog	1	-1	W	O	1	1	S16	S16D4	D	20
72.35320587	20.5202002	0.999	0.999	0	0.833333333	0.166666667	post	5	Dog	1	0	W	O	1	0	S16	S16D4	D	21
15.57482887	6.098489545	0.999	0.999	0	0.999	0	post	5	Dog	-1	1	W	O	1	1	S16	S16D4	D	25
8.886010535	5.965979636	0.999	0.999	0	0.999	0	post	5	Dog	-1	-1	W	O	1	1	S16	S16D4	D	26
91.44664278	21.83371306	0.96875	0.999	0	0.277777778	0.5	post	5	Dog	-1	0	W	O	1	0	S16	S16D4	D	27
6.034557456	2.951943568	0.999	0.999	0	0.999	0	post	5	Dog	0	1	W	O	0	1	S16	S16D4	D	31
124.4111672	11.09233206	0.999	0.999	0	0.861111111	0.5	post	5	Dog	0	-1	W	O	0	1	S16	S16D4	D	32
359.6650428	39.54620711	0.952380952	0.999	0	0.5	0.833333333	post	5	Dog	0	0	W	O	0	0	S16	S16D4	D	33
22.91040825	6.486136114	0.999	0.999	0	0.805555556	0.166666667	post	5	Sheep	1	1	W	O	1	1	S16	S16D4	S	55
459.285394	80.34985964	0.846153846	0.999	0	0.416666667	1.166666667	post	5	Sheep	1	-1	W	O	1	1	S16	S16D4	S	56
375.4975317	37.54645847	0.944444444	0.999	0	0.055555556	0.333333333	post	5	Sheep	1	0	W	O	1	0	S16	S16D4	S	57
165.2620459	36.76252583	0.444444444	0.999	0	0.805555556	0.666666667	post	5	Sheep	-1	1	W	O	1	1	S16	S16D4	S	61
142.4960938	28.55380822	0.84	0.999	0	0.805555556	0.333333333	post	5	Sheep	-1	-1	W	O	1	1	S16	S16D4	S	62
260.3876682	44.61757479	0.999	0.964285714	0	0.333333333	0.833333333	post	5	Sheep	-1	0	W	O	1	0	S16	S16D4	S	63
224.2271059	42.60242948	0.9	0.999	1	0.388888889	0.666666667	post	5	Sheep	0	1	W	O	0	1	S16	S16D4	S	67
7.771233797	4.457471697	0.999	0.999	0	0.999	0	post	5	Sheep	0	-1	W	O	0	1	S16	S16D4	S	68
231.152307	29.90951986	0.75	0.999	1	0.527777778	0.5	post	5	Sheep	0	0	W	O	0	0	S16	S16D4	S	69
95.21102276	26.6598363	0.96875	0.999	0	0.888888889	0.166666667	pre	9	Dog	1	1	L	S	1	1	S17	S17D1	D	4
243.3433732	65.16811404	0.791666667	0.999	1	0.777777778	0.333333333	pre	9	Dog	1	-1	L	S	1	1	S17	S17D1	D	5
64.41428276	24.35660164	0.970588235	0.999	0	0.005	0	pre	9	Dog	1	0	L	S	1	0	S17	S17D1	D	6
281.1709343	56.19283896	0.916666667	0.999	1	0.916666667	0.166666667	pre	9	Dog	-1	1	L	S	1	1	S17	S17D1	D	10
16.52598477	5.021421842	0.999	0.999	0	0.999	0	pre	9	Dog	-1	-1	L	S	1	1	S17	S17D1	D	11
52.79424474	15.91801437	0.999	0.999	1	0.005	0	pre	9	Dog	-1	0	L	S	1	0	S17	S17D1	D	12
106.2572501	17.54888935	0.999	0.999	1	0.999	0	pre	9	Dog	0	1	L	S	0	1	S17	S17D1	D	16
98.29608781	11.23844608	0.875	0.999	0	0.888888889	0.666666667	pre	9	Dog	0	-1	L	S	0	1	S17	S17D1	D	17
105.1179947	37.55413196	0.970588235	0.999	1	0.666666667	0.166666667	pre	9	Dog	0	0	L	S	0	0	S17	S17D1	D	18
245.9170146	43.56086954	0.958333333	0.999	0	0.333333333	0.333333333	pre	9	Sheep	1	1	L	S	1	1	S17	S17D1	S	40
85.30232496	32.16772932	0.999	0.999	1	0.25	0.166666667	pre	9	Sheep	1	-1	L	S	1	1	S17	S17D1	S	41
282.2468661	52.91958575	0.999	0.999	0	0.999	0	pre	9	Sheep	1	0	L	S	1	0	S17	S17D1	S	42
158.1446422	60.48412789	0.833333333	0.999	0	0.305555556	0.333333333	pre	9	Sheep	-1	1	L	S	1	1	S17	S17D1	S	46
192.7423508	67.67188852	0.838709677	0.903225806	1	0.388888889	0.666666667	pre	9	Sheep	-1	-1	L	S	1	1	S17	S17D1	S	47
282.2599489	75.27472025	0.84	0.96	0	0.416666667	0.833333333	pre	9	Sheep	-1	0	L	S	1	0	S17	S17D1	S	48
107.5363337	25.33231575	0.970588235	0.999	0	0.666666667	0.333333333	pre	9	Sheep	0	1	L	S	0	1	S17	S17D1	S	52
246.8265136	72.70724724	0.785714286	0.964285714	1	0.75	0.5	pre	9	Sheep	0	-1	L	S	0	1	S17	S17D1	S	53
100.3167987	25.26298485	0.96969697	0.999	0	0.833333333	0.333333333	pre	9	Sheep	0	0	L	S	0	0	S17	S17D1	S	54
48.53935297	14.01884708	0.994047619	0.999	0	0.35	0.166666667	stim	9	Dog	1	1	L	S	1	1	S17	S17D1	D	4
198.6192619	40.31455888	0.921428571	0.999	0	0.761111111	0.4	stim	9	Dog	1	-1	L	S	1	1	S17	S17D1	D	5
145.6239486	28.29838027	0.951388889	0.999	1	0.688888889	0.233333333	stim	9	Dog	1	0	L	S	1	0	S17	S17D1	D	6
115.3308445	24.57004038	0.980392157	0.999	1	0.55	0.3	stim	9	Dog	-1	1	L	S	1	1	S17	S17D1	D	10
162.6311724	38.28476364	0.847682119	0.986754967	0	0.922222222	0.166666667	stim	9	Dog	-1	-1	L	S	1	1	S17	S17D1	D	11
160.6950052	35.21188545	0.97826087	0.971014493	1	0.766666667	0.5	stim	9	Dog	-1	0	L	S	1	0	S17	S17D1	D	12
97.77955346	28.58421622	0.963190184	0.993865031	0	0.755555556	0.166666667	stim	9	Dog	0	1	L	S	0	1	S17	S17D1	D	16
159.5172689	40.45573334	0.953642384	0.999	0	0.4	0.7	stim	9	Dog	0	-1	L	S	0	1	S17	S17D1	D	17
158.8172942	46.70520901	0.901960784	0.980392157	1	0.877777778	0.333333333	stim	9	Dog	0	0	L	S	0	0	S17	S17D1	D	18
212.7018899	41.7839165	0.935251799	0.992805755	1	0.494444444	0.433333333	stim	9	Sheep	1	1	L	S	1	1	S17	S17D1	S	40
141.212338	34.27072811	0.953642384	0.993377483	0	0.583333333	0.233333333	stim	9	Sheep	1	-1	L	S	1	1	S17	S17D1	S	41
138.2639386	29.13007138	0.985074627	0.999	1	0.483333333	0.266666667	stim	9	Sheep	1	0	L	S	1	0	S17	S17D1	S	42
181.5868915	42.52853052	0.944444444	0.986111111	1	0.75	0.3	stim	9	Sheep	-1	1	L	S	1	1	S17	S17D1	S	46
82.05057838	22.50186582	0.981927711	0.993975904	1	0.611111111	0.133333333	stim	9	Sheep	-1	-1	L	S	1	1	S17	S17D1	S	47
149.5806929	42.9379611	0.929936306	0.993630573	1	0.766666667	0.166666667	stim	9	Sheep	-1	0	L	S	1	0	S17	S17D1	S	48
166.0500994	37.5244509	0.951048951	0.986013986	1	0.583333333	0.233333333	stim	9	Sheep	0	1	L	S	0	1	S17	S17D1	S	52
225.9717329	28.72646695	0.990825688	0.999	0	0.394444444	0.366666667	stim	9	Sheep	0	-1	L	S	0	1	S17	S17D1	S	53
186.2453465	38.46584335	0.923076923	0.999	1	0.866666667	0.266666667	stim	9	Sheep	0	0	L	S	0	0	S17	S17D1	S	54
69.37227526	22.74659335	0.970588235	0.999	0	0.25	0.166666667	post	9	Dog	1	1	L	S	1	1	S17	S17D1	D	4
139.3766508	33.97148809	0.999	0.999	0	0.888888889	0.166666667	post	9	Dog	1	-1	L	S	1	1	S17	S17D1	D	5
30.93813178	9.162111667	0.999	0.999	0	0.999	0	post	9	Dog	1	0	L	S	1	0	S17	S17D1	D	6
186.839807	45.38898837	0.947368421	0.894736842	0	0.472222222	0.333333333	post	9	Dog	-1	1	L	S	1	1	S17	S17D1	D	10
308.319501	37.32339211	0.6875	0.999	0	0.75	0.833333333	post	9	Dog	-1	-1	L	S	1	1	S17	S17D1	D	11
152.5794715	29.5865332	0.95	0.999	1	0.638888889	0.333333333	post	9	Dog	-1	0	L	S	1	0	S17	S17D1	D	12
192.8300858	39.86455252	0.999	0.999	0	0.75	0.5	post	9	Dog	0	1	L	S	0	1	S17	S17D1	D	16
88.52805456	23.72031539	0.999	0.999	1	0.277777778	0.666666667	post	9	Dog	0	-1	L	S	0	1	S17	S17D1	D	17
80.79601793	21.74540473	0.911764706	0.999	0	0.999	0	post	9	Dog	0	0	L	S	0	0	S17	S17D1	D	18
158.9669094	42.22910434	0.896551724	0.999	0	0.083333333	0.166666667	post	9	Sheep	1	1	L	S	1	1	S17	S17D1	S	40
156.837589	43.86587187	0.935483871	0.999	0	0.277777778	0.5	post	9	Sheep	1	-1	L	S	1	1	S17	S17D1	S	41
142.879444	25.64399994	0.965517241	0.999	1	0.333333333	0.166666667	post	9	Sheep	1	0	L	S	1	0	S17	S17D1	S	42
102.5161902	25.66958371	0.999	0.999	1	0.472222222	0.166666667	post	9	Sheep	-1	1	L	S	1	1	S17	S17D1	S	46
22.52308087	7.666076577	0.999	0.999	0	0.527777778	0.166666667	post	9	Sheep	-1	-1	L	S	1	1	S17	S17D1	S	47
377.5924304	62.84572853	0.894736842	0.999	1	0.527777778	0.833333333	post	9	Sheep	-1	0	L	S	1	0	S17	S17D1	S	48
50.66916833	23.19782643	0.970588235	0.999	0	0.005	0	post	9	Sheep	0	1	L	S	0	1	S17	S17D1	S	52
177.2900235	32.93543864	0.923076923	0.999	1	0.194444444	0.166666667	post	9	Sheep	0	-1	L	S	0	1	S17	S17D1	S	53
103.8721918	20.58549351	0.999	0.999	0	0.999	0	post	9	Sheep	0	0	L	S	0	0	S17	S17D1	S	54
275.2835717	78.23923597	0.681818182	0.999	0	0.694444444	0.5	pre	9	Dog	1	1	W	S	1	1	S17	S17D2	D	22
49.11198824	10.96174595	0.999	0.999	0	0.005	0	pre	9	Dog	1	-1	W	S	1	1	S17	S17D2	D	23
286.4200369	40.40201783	0.857142857	0.999	0	0.999	0	pre	9	Dog	1	0	W	S	1	0	S17	S17D2	D	24
50.00812339	22.16414613	0.999	0.999	0	0.055555556	0.166666667	pre	9	Dog	-1	1	W	S	1	1	S17	S17D2	D	28
216.4428616	55.09503786	0.923076923	0.961538462	0	0.305555556	0.5	pre	9	Dog	-1	-1	W	S	1	1	S17	S17D2	D	29
143.6486704	38.8649757	0.967741935	0.999	0	0.472222222	0.5	pre	9	Dog	-1	0	W	S	1	0	S17	S17D2	D	30
113.6232556	18.86954181	0.999	0.999	0	0.277777778	1.333333333	pre	9	Dog	0	1	W	S	0	1	S17	S17D2	D	34
326.2995363	37.68039966	0.999	0.999	0	0.166666667	0.5	pre	9	Dog	0	-1	W	S	0	1	S17	S17D2	D	35
67.32440012	10.25991431	0.999	0.999	0	0.222222222	0.166666667	pre	9	Dog	0	0	W	S	0	0	S17	S17D2	D	36
3.504078645	1.786033271	0.999	0.999	0	0.999	0	pre	9	Sheep	1	1	W	S	1	1	S17	S17D2	S	58
107.9184508	20.29929513	0.896551724	0.999	0	0.944444444	0.166666667	pre	9	Sheep	1	-1	W	S	1	1	S17	S17D2	S	59
118.375429	36.69072159	0.935483871	0.999	0	0.722222222	0.333333333	pre	9	Sheep	1	0	W	S	1	0	S17	S17D2	S	60
452.8893504	55.88187856	0.9375	0.999	0	0.222222222	1.166666667	pre	9	Sheep	-1	1	W	S	1	1	S17	S17D2	S	64
56.51231953	10.96189969	0.970588235	0.999	0	0.472222222	0.5	pre	9	Sheep	-1	-1	W	S	1	1	S17	S17D2	S	65
103.7241718	21.75326657	0.999	0.999	0	0.916666667	0.166666667	pre	9	Sheep	-1	0	W	S	1	0	S17	S17D2	S	66
37.80848848	7.422370348	0.999	0.999	0	0.916666667	0.166666667	pre	9	Sheep	0	1	W	S	0	1	S17	S17D2	S	70
182.5515927	26.10890446	0.999	0.999	0	0.916666667	0.5	pre	9	Sheep	0	-1	W	S	0	1	S17	S17D2	S	71
16.92690028	5.782631138	0.999	0.999	0	0.005	0	pre	9	Sheep	0	0	W	S	0	0	S17	S17D2	S	72
165.7873819	33.80909388	0.9609375	0.9921875	1	0.483333333	0.3	stim	9	Dog	1	1	W	S	1	1	S17	S17D2	D	22
161.0827603	39.24411603	0.979591837	0.993197279	1	0.611111111	0.133333333	stim	9	Dog	1	-1	W	S	1	1	S17	S17D2	D	23
178.3141299	48.98527308	0.943262411	0.985815603	1	0.483333333	0.433333333	stim	9	Dog	1	0	W	S	1	0	S17	S17D2	D	24
122.4664712	31.75661409	0.941747573	0.990291262	1	0.272222222	0.266666667	stim	9	Dog	-1	1	W	S	1	1	S17	S17D2	D	28
187.0296442	44.27079254	0.923076923	0.992307692	1	0.677777778	0.566666667	stim	9	Dog	-1	-1	W	S	1	1	S17	S17D2	D	29
150.481326	39.20490164	0.917910448	0.999	0	0.683333333	0.366666667	stim	9	Dog	-1	0	W	S	1	0	S17	S17D2	D	30
228.6078402	46.24436478	0.974576271	0.983050847	1	0.355555556	0.5	stim	9	Dog	0	1	W	S	0	1	S17	S17D2	D	34
175.3285324	35.62349169	0.906666667	0.999	0	0.644444444	0.4	stim	9	Dog	0	-1	W	S	0	1	S17	S17D2	D	35
174.0561252	28.42720269	0.990990991	0.999	1	0.438888889	0.266666667	stim	9	Dog	0	0	W	S	0	0	S17	S17D2	D	36
145.0492219	32.23933845	0.971223022	0.999	0	0.494444444	0.433333333	stim	9	Sheep	1	1	W	S	1	1	S17	S17D2	S	58
179.1772197	34.07879665	0.972413793	0.999	0	0.483333333	0.233333333	stim	9	Sheep	1	-1	W	S	1	1	S17	S17D2	S	59
115.2567334	24.8802277	0.974522293	0.999	1	0.55	0.266666667	stim	9	Sheep	1	0	W	S	1	0	S17	S17D2	S	60
150.401519	28.32413385	0.999	0.999	1	0.427777778	0.466666667	stim	9	Sheep	-1	1	W	S	1	1	S17	S17D2	S	64
154.0341017	29.34085998	0.972027972	0.999	0	0.483333333	0.233333333	stim	9	Sheep	-1	-1	W	S	1	1	S17	S17D2	S	65
172.2044848	32.78730864	0.97810219	0.999	0	0.677777778	0.433333333	stim	9	Sheep	-1	0	W	S	1	0	S17	S17D2	S	66
160.4477964	32.8621149	0.965753425	0.999	0	0.555555556	0.3	stim	9	Sheep	0	1	W	S	0	1	S17	S17D2	S	70
164.4537331	40.24058497	0.951048951	0.999	0	0.244444444	0.4	stim	9	Sheep	0	-1	W	S	0	1	S17	S17D2	S	71
92.25528255	15.61799516	0.999	0.999	0	0.138888889	0.2	stim	9	Sheep	0	0	W	S	0	0	S17	S17D2	S	72
122.1542263	23.05031956	0.866666667	0.966666667	0	0.472222222	0.166666667	post	9	Dog	1	1	W	S	1	1	S17	S17D2	D	22
137.7645214	28.83918478	0.999	0.999	0	0.005	0	post	9	Dog	1	-1	W	S	1	1	S17	S17D2	D	23
275.5593318	66.36540554	0.954545455	0.954545455	0	0.361111111	0.5	post	9	Dog	1	0	W	S	1	0	S17	S17D2	D	24
183.26979	31.3992739	0.999	0.999	0	0.555555556	0.5	post	9	Dog	-1	1	W	S	1	1	S17	S17D2	D	28
123.9046891	27.56090667	0.999	0.999	0	0.611111111	0.166666667	post	9	Dog	-1	-1	W	S	1	1	S17	S17D2	D	29
81.08776869	26.79119511	0.916666667	0.999	0	0.005	0	post	9	Dog	-1	0	W	S	1	0	S17	S17D2	D	30
286.7322712	33.29751142	0.999	0.999	0	0.777777778	0.166666667	post	9	Dog	0	1	W	S	0	1	S17	S17D2	D	34
222.5378452	42.37410434	0.789473684	0.999	0	0.777777778	0.333333333	post	9	Dog	0	-1	W	S	0	1	S17	S17D2	D	35
125.0591454	13.66294475	0.999	0.999	0	0.083333333	0.166666667	post	9	Dog	0	0	W	S	0	0	S17	S17D2	D	36
211.8684879	42.61830016	0.928571429	0.999	0	0.472222222	0.166666667	post	9	Sheep	1	1	W	S	1	1	S17	S17D2	S	58
176.6625714	34.80247703	0.999	0.999	0	0.305555556	0.5	post	9	Sheep	1	-1	W	S	1	1	S17	S17D2	S	59
195.0546198	32.10613889	0.958333333	0.999	0	0.005	0	post	9	Sheep	1	0	W	S	1	0	S17	S17D2	S	60
80.94539378	13.79799106	0.999	0.999	0	0.166666667	0.166666667	post	9	Sheep	-1	1	W	S	1	1	S17	S17D2	S	64
187.9300149	53.02099341	0.928571429	0.999	0	0.305555556	0.666666667	post	9	Sheep	-1	-1	W	S	1	1	S17	S17D2	S	65
108.9412953	15.62239954	0.999	0.999	0	0.638888889	0.5	post	9	Sheep	-1	0	W	S	1	0	S17	S17D2	S	66
165.9183654	63.45725483	0.90625	0.999	0	0.194444444	0.166666667	post	9	Sheep	0	1	W	S	0	1	S17	S17D2	S	70
169.9994738	16.10846105	0.999	0.999	1	0.222222222	0.166666667	post	9	Sheep	0	-1	W	S	0	1	S17	S17D2	S	71
42.56577345	10.44251931	0.999	0.999	0	0.027777778	0.333333333	post	9	Sheep	0	0	W	S	0	0	S17	S17D2	S	72
122.2971636	18.35997488	0.999	0.999	0	0.005	0	pre	9	Dog	1	1	W	O	1	1	S17	S17D3	D	19
403.2947463	61.55204475	0.833333333	0.999	0	0.083333333	0.333333333	pre	9	Dog	1	-1	W	O	1	1	S17	S17D3	D	20
125.7726371	33.70979186	0.9375	0.999	0	0.361111111	0.166666667	pre	9	Dog	1	0	W	O	1	0	S17	S17D3	D	21
67.62088537	8.720117418	0.999	0.999	0	0.005	0	pre	9	Dog	-1	1	W	O	1	1	S17	S17D3	D	25
231.7719526	32.66828774	0.933333333	0.999	0	0.416666667	1	pre	9	Dog	-1	-1	W	O	1	1	S17	S17D3	D	26
193.8845792	39.51398032	0.954545455	0.999	0	0.861111111	0.5	pre	9	Dog	-1	0	W	O	1	0	S17	S17D3	D	27
139.4558106	26.30947984	0.999	0.999	0	0.166666667	0.333333333	pre	9	Dog	0	1	W	O	0	1	S17	S17D3	D	31
35.59277371	6.419263032	0.999	0.999	0	0.005	0	pre	9	Dog	0	-1	W	O	0	1	S17	S17D3	D	32
35.36613182	13.09183363	0.999	0.999	0	0.005	0	pre	9	Dog	0	0	W	O	0	0	S17	S17D3	D	33
38.69654515	9.49798021	0.999	0.999	0	0.005	0	pre	9	Sheep	1	1	W	O	1	1	S17	S17D3	S	55
138.8803239	36.37716893	0.999	0.999	0	0.416666667	0.333333333	pre	9	Sheep	1	-1	W	O	1	1	S17	S17D3	S	56
179.6737062	40.98763582	0.999	0.999	0	0.25	0.333333333	pre	9	Sheep	1	0	W	O	1	0	S17	S17D3	S	57
188.5008091	35.14271432	0.999	0.999	0	0.444444444	0.333333333	pre	9	Sheep	-1	1	W	O	1	1	S17	S17D3	S	61
26.3302762	4.049411582	0.999	0.999	0	0.005	0	pre	9	Sheep	-1	-1	W	O	1	1	S17	S17D3	S	62
332.0527425	41.14969463	0.941176471	0.999	0	0.305555556	0.5	pre	9	Sheep	-1	0	W	O	1	0	S17	S17D3	S	63
75.72510104	21.18193085	0.999	0.944444444	0	0.916666667	0.666666667	pre	9	Sheep	0	1	W	O	0	1	S17	S17D3	S	67
135.9281339	34.81248015	0.999	0.999	0	0.277777778	0.5	pre	9	Sheep	0	-1	W	O	0	1	S17	S17D3	S	68
129.5580784	27.06408634	0.999	0.999	0	0.277777778	0.333333333	pre	9	Sheep	0	0	W	O	0	0	S17	S17D3	S	69
71.1464032	19.02386414	0.993865031	0.999	0	0.116666667	0.133333333	stim	9	Dog	1	1	W	O	1	1	S17	S17D3	D	19
183.6235143	30.97922156	0.999	0.999	1	0.261111111	0.4	stim	9	Dog	1	-1	W	O	1	1	S17	S17D3	D	20
86.39372927	18.95580297	0.999	0.994047619	0	0.211111111	0.333333333	stim	9	Dog	1	0	W	O	1	0	S17	S17D3	D	21
122.3856939	24.05570877	0.993197279	0.999	0	0.166666667	0.2	stim	9	Dog	-1	1	W	O	1	1	S17	S17D3	D	25
235.2457652	49.83067982	0.947826087	0.991304348	1	0.344444444	0.433333333	stim	9	Dog	-1	-1	W	O	1	1	S17	S17D3	D	26
132.5340353	25.42839012	0.999	0.999	0	0.183333333	0.366666667	stim	9	Dog	-1	0	W	O	1	0	S17	S17D3	D	27
110.4175568	19.29599756	0.991869919	0.999	0	0.177777778	0.233333333	stim	9	Dog	0	1	W	O	0	1	S17	S17D3	D	31
220.06855	36.45062291	0.999	0.982300885	0	0.111111111	0.266666667	stim	9	Dog	0	-1	W	O	0	1	S17	S17D3	D	32
125.6831669	25.31997638	0.993150685	0.999	0	0.194444444	0.2	stim	9	Dog	0	0	W	O	0	0	S17	S17D3	D	33
71.68016892	17.89135962	0.999	0.999	0	0.122222222	0.166666667	stim	9	Sheep	1	1	W	O	1	1	S17	S17D3	S	55
121.7797356	26.7580245	0.999	0.986013986	1	0.266666667	0.2	stim	9	Sheep	1	-1	W	O	1	1	S17	S17D3	S	56
119.5952645	26.81378898	0.979452055	0.999	0	0.127777778	0.266666667	stim	9	Sheep	1	0	W	O	1	0	S17	S17D3	S	57
34.32250396	9.864887343	0.999	0.994152047	0	0.022222222	0.066666667	stim	9	Sheep	-1	1	W	O	1	1	S17	S17D3	S	61
102.8551317	18.98361703	0.999	0.992537313	0	0.127777778	0.333333333	stim	9	Sheep	-1	-1	W	O	1	1	S17	S17D3	S	62
264.4432696	47.91378474	0.999	0.936708861	1	NA	NA	stim	9	Sheep	-1	0	W	O	1	0	S17	S17D3	S	63
128.1893577	31.21482692	0.989010989	0.989010989	0	0.522222222	0.3	stim	9	Sheep	0	1	W	O	0	1	S17	S17D3	S	67
133.9513224	27.45216147	0.992753623	0.992753623	0	0.316666667	0.233333333	stim	9	Sheep	0	-1	W	O	0	1	S17	S17D3	S	68
120.942801	40.37689376	0.878205128	0.987179487	1	0.15	0.366666667	stim	9	Sheep	0	0	W	O	0	0	S17	S17D3	S	69
277.8372743	45.34874199	0.999	0.999	0	0.527777778	0.833333333	post	9	Dog	1	1	W	O	1	1	S17	S17D3	D	19
167.5435915	29.5683897	0.999	0.999	0	0.388888889	0.333333333	post	9	Dog	1	-1	W	O	1	1	S17	S17D3	D	20
131.1459583	29.81361782	0.916666667	0.999	0	0.833333333	0.166666667	post	9	Dog	1	0	W	O	1	0	S17	S17D3	D	21
229.3202084	45.85068133	0.999	0.952380952	0	0.305555556	0.166666667	post	9	Dog	-1	1	W	O	1	1	S17	S17D3	D	25
193.7291004	36.60207865	0.999	0.999	0	0.611111111	0.5	post	9	Dog	-1	-1	W	O	1	1	S17	S17D3	D	26
24.71888829	5.054046207	0.999	0.999	0	0.005	0	post	9	Dog	-1	0	W	O	1	0	S17	S17D3	D	27
62.60689694	16.6626824	0.999	0.999	0	0.027777778	0.166666667	post	9	Dog	0	1	W	O	0	1	S17	S17D3	D	31
194.1571155	44.31326065	0.999	0.999	0	0.083333333	0.5	post	9	Dog	0	-1	W	O	0	1	S17	S17D3	D	32
20.7588031	8.227011792	0.999	0.999	0	0.005	0	post	9	Dog	0	0	W	O	0	0	S17	S17D3	D	33
89.54494484	22.64124778	0.999	0.958333333	0	0.722222222	0.166666667	post	9	Sheep	1	1	W	O	1	1	S17	S17D3	S	55
16.45532244	4.643859134	0.999	0.999	0	0.005	0	post	9	Sheep	1	-1	W	O	1	1	S17	S17D3	S	56
11.58042751	3.817168306	0.999	0.999	0	0.005	0	post	9	Sheep	1	0	W	O	1	0	S17	S17D3	S	57
90.58843211	29.06777971	0.999	0.96875	0	0.25	0.333333333	post	9	Sheep	-1	1	W	O	1	1	S17	S17D3	S	61
41.14615785	18.40729747	0.999	0.999	0	0.005	0	post	9	Sheep	-1	-1	W	O	1	1	S17	S17D3	S	62
144.5410557	44.08328217	0.999	0.851851852	1	0.277777778	1	post	9	Sheep	-1	0	W	O	1	0	S17	S17D3	S	63
4.849824365	1.962241789	0.999	0.999	0	0.005	0	post	9	Sheep	0	1	W	O	0	1	S17	S17D3	S	67
158.6012398	31.66161466	0.916666667	0.999	0	0.166666667	0.5	post	9	Sheep	0	-1	W	O	0	1	S17	S17D3	S	68
44.44290066	16.30481625	0.028571429	0.999	0	0.888888889	0.166666667	post	9	Sheep	0	0	W	O	0	0	S17	S17D3	S	69
194.5864067	36.5262065	0.923076923	0.999	0	0.666666667	0.333333333	pre	9	Dog	1	1	L	O	1	1	S17	S17D4	D	1
53.06748752	15.45244704	0.999	0.999	0	0.583333333	0.166666667	pre	9	Dog	1	-1	L	O	1	1	S17	S17D4	D	2
97.08307346	35.1507755	0.941176471	0.999	0	0.083333333	0.333333333	pre	9	Dog	1	0	L	O	1	0	S17	S17D4	D	3
139.2286847	31.96406002	0.964285714	0.999	0	0.25	0.5	pre	9	Dog	-1	1	L	O	1	1	S17	S17D4	D	7
163.8984451	31.26867737	0.999	0.999	0	0.166666667	0.666666667	pre	9	Dog	-1	-1	L	O	1	1	S17	S17D4	D	8
28.75363534	6.742454259	0.999	0.999	0	0.005	0	pre	9	Dog	-1	0	L	O	1	0	S17	S17D4	D	9
236.3387275	41.79259847	0.961538462	0.999	1	0.75	0.5	pre	9	Dog	0	1	L	O	0	1	S17	S17D4	D	13
221.8783542	76.94414834	0.75862069	0.999	0	0.611111111	0.833333333	pre	9	Dog	0	-1	L	O	0	1	S17	S17D4	D	14
189.110467	36.24010722	0.999	0.999	0	0.277777778	0.333333333	pre	9	Dog	0	0	L	O	0	0	S17	S17D4	D	15
71.87907053	16.40381646	0.970588235	0.999	0	0.194444444	0.166666667	pre	9	Sheep	1	1	L	O	1	1	S17	S17D4	S	37
147.5395555	31.30415099	0.928571429	0.999	0	0.333333333	0.166666667	pre	9	Sheep	1	-1	L	O	1	1	S17	S17D4	S	38
51.34032103	11.56808494	0.999	0.999	0	0.055555556	0.166666667	pre	9	Sheep	1	0	L	O	1	0	S17	S17D4	S	39
16.37886463	7.571212455	0.999	0.999	0	0.005	0	pre	9	Sheep	-1	1	L	O	1	1	S17	S17D4	S	43
157.40405	24.93266156	0.928571429	0.999	0	0.222222222	0.333333333	pre	9	Sheep	-1	-1	L	O	1	1	S17	S17D4	S	44
87.99602918	22.97485293	0.999	0.999	0	0.138888889	0.166666667	pre	9	Sheep	-1	0	L	O	1	0	S17	S17D4	S	45
63.17961731	19.55989744	0.96875	0.999	0	0.027777778	0.166666667	pre	9	Sheep	0	1	L	O	0	1	S17	S17D4	S	49
155.0865018	39.03213925	0.999	0.999	0	0.333333333	0.166666667	pre	9	Sheep	0	-1	L	O	0	1	S17	S17D4	S	50
86.6499984	13.65604849	0.999	0.999	0	0.005	0	pre	9	Sheep	0	0	L	O	0	0	S17	S17D4	S	51
104.402574	27.66793047	0.973684211	0.999	0	0.744444444	0.4	stim	9	Dog	1	1	L	O	1	1	S17	S17D4	D	1
88.91355194	18.03572494	0.968152866	0.999	1	0.438888889	0.266666667	stim	9	Dog	1	-1	L	O	1	1	S17	S17D4	D	2
143.564404	33.33824153	0.907894737	0.999	1	0.777777778	0.433333333	stim	9	Dog	1	0	L	O	1	0	S17	S17D4	D	3
188.8868188	53.92676215	0.888888889	0.993055556	1	0.655555556	0.566666667	stim	9	Dog	-1	1	L	O	1	1	S17	S17D4	D	7
80.96615007	14.41665316	0.987341772	0.999	0	0.905555556	0.233333333	stim	9	Dog	-1	-1	L	O	1	1	S17	S17D4	D	8
131.1370377	24.33153041	0.965034965	0.999	0	0.561111111	0.4	stim	9	Dog	-1	0	L	O	1	0	S17	S17D4	D	9
114.1266019	28.91666264	0.948717949	0.993589744	1	0.694444444	0.233333333	stim	9	Dog	0	1	L	O	0	1	S17	S17D4	D	13
230.8448792	43.60239876	0.918181818	0.999	1	0.555555556	0.333333333	stim	9	Dog	0	-1	L	O	0	1	S17	S17D4	D	14
138.701482	28.17734723	0.958041958	0.999	1	0.255555556	0.4	stim	9	Dog	0	0	L	O	0	0	S17	S17D4	D	15
99.21637418	33.70234518	0.914110429	0.999	1	0.2	0.266666667	stim	9	Sheep	1	1	L	O	1	1	S17	S17D4	S	37
105.0193602	21.38628519	0.948717949	0.999	0	0.255555556	0.233333333	stim	9	Sheep	1	-1	L	O	1	1	S17	S17D4	S	38
155.9820666	26.78996916	0.942857143	0.999	0	0.311111111	0.233333333	stim	9	Sheep	1	0	L	O	1	0	S17	S17D4	S	39
141.9634582	26.06708781	0.96124031	0.999	0	0.244444444	0.333333333	stim	9	Sheep	-1	1	L	O	1	1	S17	S17D4	S	43
88.6172811	21.32909346	0.993421053	0.999	0	0.122222222	0.2	stim	9	Sheep	-1	-1	L	O	1	1	S17	S17D4	S	44
147.6790034	30.70692213	0.907142857	0.999	0	0.483333333	0.3	stim	9	Sheep	-1	0	L	O	1	0	S17	S17D4	S	45
121.7570789	22.2029421	0.937931034	0.999	1	0.4	0.2	stim	9	Sheep	0	1	L	O	0	1	S17	S17D4	S	49
122.0384995	16.86541273	0.9765625	0.999	0	0.327777778	0.166666667	stim	9	Sheep	0	-1	L	O	0	1	S17	S17D4	S	50
113.8604845	22.16218675	0.95862069	0.999	1	0.422222222	0.2	stim	9	Sheep	0	0	L	O	0	0	S17	S17D4	S	51
72.53794201	10.49332497	0.999	0.999	0	0.888888889	0.166666667	post	9	Dog	1	1	L	O	1	1	S17	S17D4	D	1
244.5685337	29.52621831	0.999	0.999	0	0.416666667	0.666666667	post	9	Dog	1	-1	L	O	1	1	S17	S17D4	D	2
121.6257735	30.93035993	0.999	0.999	0	0.361111111	0.166666667	post	9	Dog	1	0	L	O	1	0	S17	S17D4	D	3
15.95090624	5.72874818	0.999	0.999	0	0.005	0	post	9	Dog	-1	1	L	O	1	1	S17	S17D4	D	7
54.80522665	15.623012	0.999	0.999	0	0.777777778	0.166666667	post	9	Dog	-1	-1	L	O	1	1	S17	S17D4	D	8
245.9801937	38.82903059	0.999	0.999	0	0.027777778	0.333333333	post	9	Dog	-1	0	L	O	1	0	S17	S17D4	D	9
254.1508364	76.27258616	0.869565217	0.956521739	0	0.555555556	0.333333333	post	9	Dog	0	1	L	O	0	1	S17	S17D4	D	13
113.9554506	20.90810273	0.999	0.999	0	0.666666667	0.166666667	post	9	Dog	0	-1	L	O	0	1	S17	S17D4	D	14
142.6332973	24.32754993	0.92	0.999	0	0.777777778	0.333333333	post	9	Dog	0	0	L	O	0	0	S17	S17D4	D	15
196.5287969	47.29603368	0.888888889	0.999	0	0.5	0.666666667	post	9	Sheep	1	1	L	O	1	1	S17	S17D4	S	37
7.131605044	4.92387978	0.999	0.999	0	0.005	0	post	9	Sheep	1	-1	L	O	1	1	S17	S17D4	S	38
185.0552487	32.63879048	0.999	0.999	0	0.166666667	0.5	post	9	Sheep	1	0	L	O	1	0	S17	S17D4	S	39
3.811195861	2.582996354	0.999	0.999	0	0.005	0	post	9	Sheep	-1	1	L	O	1	1	S17	S17D4	S	43
118.4670072	25.32027035	0.933333333	0.999	0	0.138888889	0.166666667	post	9	Sheep	-1	-1	L	O	1	1	S17	S17D4	S	44
161.7537936	29.69763952	0.96	0.999	0	0.805555556	0.666666667	post	9	Sheep	-1	0	L	O	1	0	S17	S17D4	S	45
153.3474377	34.95139446	0.965517241	0.999	0	0.25	0.333333333	post	9	Sheep	0	1	L	O	0	1	S17	S17D4	S	49
165.4266451	33.21199747	0.999	0.999	0	0.277777778	0.5	post	9	Sheep	0	-1	L	O	0	1	S17	S17D4	S	50
118.5381729	25.03350814	0.999	0.999	0	0.166666667	0.333333333	post	9	Sheep	0	0	L	O	0	0	S17	S17D4	S	51
334.6235657	62.10772805	0.041666667	0.999	1	0.194444444	1	pre	5	Dog	1	1	W	S	1	1	S1	S1D1	D	22
235.5283583	36.79162863	0.033333333	0.999	0	0.222222222	0.166666667	pre	5	Dog	1	-1	W	S	1	1	S1	S1D1	D	23
55.65441627	9.770257447	0.005	0.999	0	0.999	0	pre	5	Dog	1	0	W	S	1	0	S1	S1D1	D	24
208.3468131	39.67165367	0.033333333	0.999	0	0.888888889	0.333333333	pre	5	Dog	-1	1	W	S	1	1	S1	S1D1	D	28
171.4686365	65.16861046	0.005	0.965517241	0	0.999	0	pre	5	Dog	-1	-1	W	S	1	1	S1	S1D1	D	29
19.05287179	8.48564215	0.005	0.999	0	0.999	0	pre	5	Dog	-1	0	W	S	1	0	S1	S1D1	D	30
46.91743128	12.44240552	0.027777778	0.999	0	0.972222222	0.333333333	pre	5	Dog	0	1	W	S	0	1	S1	S1D1	D	34
30.12002804	5.817924413	0.005	0.999	0	0.833333333	0.166666667	pre	5	Dog	0	-1	W	S	0	1	S1	S1D1	D	35
4.805349229	2.911899352	0.005	0.999	0	0.005	0	pre	5	Dog	0	0	W	S	0	0	S1	S1D1	D	36
6.659667941	2.171931882	0.005	0.999	0	0.999	0	pre	5	Sheep	1	1	W	S	1	1	S1	S1D1	S	58
35.6271454	7.296858397	0.005	0.999	0	0.999	0	pre	5	Sheep	1	-1	W	S	1	1	S1	S1D1	S	59
14.44793179	7.079803305	0.005	0.999	0	0.555555556	0.5	pre	5	Sheep	1	0	W	S	1	0	S1	S1D1	S	60
15.44881284	5.023403884	0.005	0.999	0	0.999	0	pre	5	Sheep	-1	1	W	S	1	1	S1	S1D1	S	64
74.2800924	18.73515024	0.005	0.999	0	0.999	0	pre	5	Sheep	-1	-1	W	S	1	1	S1	S1D1	S	65
4.506599157	2.294640447	0.005	0.999	0	0.999	0	pre	5	Sheep	-1	0	W	S	1	0	S1	S1D1	S	66
5.769702147	4.646059072	0.005	0.999	0	0.999	0	pre	5	Sheep	0	1	W	S	0	1	S1	S1D1	S	70
10.02210105	3.817969468	0.005	0.999	0	0.999	0	pre	5	Sheep	0	-1	W	S	0	1	S1	S1D1	S	71
2.910531771	2.053159331	0.005	0.999	0	0.999	0	pre	5	Sheep	0	0	W	S	0	0	S1	S1D1	S	72
163.5277975	28.77400733	0.025641026	0.993589744	0	0.538888889	0.566666667	stim	5	Dog	1	1	W	S	1	1	S1	S1D1	D	22
101.5643765	17.71197113	0.012269939	0.999	1	0.2	0.166666667	stim	5	Dog	1	-1	W	S	1	1	S1	S1D1	D	23
59.95468584	11.88609164	0.01744186	0.999	0	0.927777778	0.066666667	stim	5	Dog	1	0	W	S	1	0	S1	S1D1	D	24
131.2381863	26.49321476	0.00625	0.999	0	0.977777778	0.133333333	stim	5	Dog	-1	1	W	S	1	1	S1	S1D1	D	28
88.32842484	17.68325292	0.005988024	0.999	0	0.944444444	0.2	stim	5	Dog	-1	-1	W	S	1	1	S1	S1D1	D	29
58.97840002	14.86329087	0.005	0.999	0	0.894444444	0.066666667	stim	5	Dog	-1	0	W	S	1	0	S1	S1D1	D	30
75.40577317	17.14924873	0.029411765	0.999	0	0.95	0.266666667	stim	5	Dog	0	1	W	S	0	1	S1	S1D1	D	34
13.75539523	4.294044984	0.005	0.999	0	0.999	0	stim	5	Dog	0	-1	W	S	0	1	S1	S1D1	D	35
154.4447377	30.57423863	0.034482759	0.999	1	0.822222222	0.5	stim	5	Dog	0	0	W	S	0	0	S1	S1D1	D	36
2.862062042	1.702001364	0.005	0.999	0	0.999	0	stim	5	Sheep	1	1	W	S	1	1	S1	S1D1	S	58
21.35388601	6.486501126	0.005	0.999	0	0.816666667	0.033333333	stim	5	Sheep	1	-1	W	S	1	1	S1	S1D1	S	59
21.8455244	6.038638791	0.005	0.999	0	0.999	0	stim	5	Sheep	1	0	W	S	1	0	S1	S1D1	S	60
7.372302399	4.389096858	0.005	0.999	0	0.999	0	stim	5	Sheep	-1	1	W	S	1	1	S1	S1D1	S	64
27.68299542	7.096396202	0.005617978	0.999	0	0.388888889	0.066666667	stim	5	Sheep	-1	-1	W	S	1	1	S1	S1D1	S	65
33.90374286	7.292846494	0.005586592	0.999	0	0.938888889	0.133333333	stim	5	Sheep	-1	0	W	S	1	0	S1	S1D1	S	66
19.37705464	6.641328828	0.005555556	0.999	0	0.961111111	0.066666667	stim	5	Sheep	0	1	W	S	0	1	S1	S1D1	S	70
5.804011662	2.892349019	0.005	0.999	0	0.999	0	stim	5	Sheep	0	-1	W	S	0	1	S1	S1D1	S	71
2.183622047	1.388044995	0.005	0.999	0	0.999	0	stim	5	Sheep	0	0	W	S	0	0	S1	S1D1	S	72
23.25873154	8.179556969	0.005	0.999	0	0.972222222	0.166666667	post	5	Dog	1	1	W	S	1	1	S1	S1D1	D	22
136.9440325	31.85148463	0.060606061	0.999	0	0.416666667	0.166666667	post	5	Dog	1	-1	W	S	1	1	S1	S1D1	D	23
78.09636074	14.78351458	0.028571429	0.999	0	0.999	0	post	5	Dog	1	0	W	S	1	0	S1	S1D1	D	24
67.31297835	11.43830391	0.005	0.999	0	0.999	0	post	5	Dog	-1	1	W	S	1	1	S1	S1D1	D	28
5.561405112	3.626685151	0.005	0.999	0	0.999	0	post	5	Dog	-1	-1	W	S	1	1	S1	S1D1	D	29
103.2562174	21.05820484	0.005	0.999	0	0.861111111	0.166666667	post	5	Dog	-1	0	W	S	1	0	S1	S1D1	D	30
220.8768317	34.89297903	0.066666667	0.999	0	0.944444444	0.166666667	post	5	Dog	0	1	W	S	0	1	S1	S1D1	D	34
50.66754138	9.623501563	0.005	0.999	0	0.999	0	post	5	Dog	0	-1	W	S	0	1	S1	S1D1	D	35
118.8749696	17.41204316	0.005	0.999	0	0.138888889	0.5	post	5	Dog	0	0	W	S	0	0	S1	S1D1	D	36
3.598291024	2.61537566	0.005	0.999	0	0.999	0	post	5	Sheep	1	1	W	S	1	1	S1	S1D1	S	58
8.397414805	6.614225458	0.005	0.999	0	0.005	0	post	5	Sheep	1	-1	W	S	1	1	S1	S1D1	S	59
9.152840185	6.718519266	0.005	0.999	0	0.999	0	post	5	Sheep	1	0	W	S	1	0	S1	S1D1	S	60
23.43066763	6.408942885	0.005	0.999	0	0.999	0	post	5	Sheep	-1	1	W	S	1	1	S1	S1D1	S	64
7.49972358	2.80212322	0.005	0.999	0	0.999	0	post	5	Sheep	-1	-1	W	S	1	1	S1	S1D1	S	65
13.37604451	3.993593464	0.005	0.999	0	0.999	0	post	5	Sheep	-1	0	W	S	1	0	S1	S1D1	S	66
8.186475203	6.071037687	0.005	0.999	0	0.999	0	post	5	Sheep	0	1	W	S	0	1	S1	S1D1	S	70
3.300015773	2.358851399	0.005	0.999	0	0.999	0	post	5	Sheep	0	-1	W	S	0	1	S1	S1D1	S	71
104.6147293	14.04362338	0.03125	0.999	0	0.999	0	post	5	Sheep	0	0	W	S	0	0	S1	S1D1	S	72
12.09132204	2.562447726	0.005	0.999	0	0.999	0	pre	5	Dog	1	1	W	O	1	1	S1	S1D2	D	19
3.942320046	1.971058101	0.005	0.999	0	0.999	0	pre	5	Dog	1	-1	W	O	1	1	S1	S1D2	D	20
41.37340157	7.333696493	0.005	0.999	0	0.916666667	0.333333333	pre	5	Dog	1	0	W	O	1	0	S1	S1D2	D	21
35.49498759	5.201971483	0.005	0.999	0	0.611111111	0.166666667	pre	5	Dog	-1	1	W	O	1	1	S1	S1D2	D	25
83.72829289	19.30622285	0.005	0.999	0	0.999	0	pre	5	Dog	-1	-1	W	O	1	1	S1	S1D2	D	26
5.702296384	2.114089073	0.005	0.999	0	0.999	0	pre	5	Dog	-1	0	W	O	1	0	S1	S1D2	D	27
8.903463635	2.596244487	0.005	0.999	0	0.999	0	pre	5	Dog	0	1	W	O	0	1	S1	S1D2	D	31
32.36266624	9.159695064	0.005	0.999	0	0.999	0	pre	5	Dog	0	-1	W	O	0	1	S1	S1D2	D	32
6.385307085	3.74772803	0.005	0.999	0	0.944444444	0.166666667	pre	5	Dog	0	0	W	O	0	0	S1	S1D2	D	33
34.60239708	7.924454209	0.005	0.999	0	0.777777778	0.333333333	pre	5	Sheep	1	1	W	O	1	1	S1	S1D2	S	55
71.14004232	11.79075358	0.005	0.999	0	0.999	0	pre	5	Sheep	1	-1	W	O	1	1	S1	S1D2	S	56
224.46304	40.36964045	0.117647059	0.999	0	0.005	0	pre	5	Sheep	1	0	W	O	1	0	S1	S1D2	S	57
6.817227637	2.946762012	0.005	0.999	0	0.888888889	0.166666667	pre	5	Sheep	-1	1	W	O	1	1	S1	S1D2	S	61
11.71329629	2.917861846	0.005	0.999	0	0.999	0	pre	5	Sheep	-1	-1	W	O	1	1	S1	S1D2	S	62
12.95978824	6.39764423	0.005	0.999	0	0.999	0	pre	5	Sheep	-1	0	W	O	1	0	S1	S1D2	S	63
11.60431478	5.166889511	0.005	0.999	0	0.999	0	pre	5	Sheep	0	1	W	O	0	1	S1	S1D2	S	67
3.961605519	2.200827135	0.005	0.999	0	0.999	0	pre	5	Sheep	0	-1	W	O	0	1	S1	S1D2	S	68
83.5608583	13.21818334	0.005	0.999	0	0.916666667	0.166666667	pre	5	Sheep	0	0	W	O	0	0	S1	S1D2	S	69
27.83042453	8.92043167	0.005	0.999	0	0.772222222	0.4	stim	5	Dog	1	1	W	O	1	1	S1	S1D2	D	19
33.34814143	7.732803517	0.005	0.999	0	0.65	0.166666667	stim	5	Dog	1	-1	W	O	1	1	S1	S1D2	D	20
84.72903431	16.5871502	0.005813953	0.999	0	0.961111111	0.033333333	stim	5	Dog	1	0	W	O	1	0	S1	S1D2	D	21
41.39375897	13.57023788	0.005586592	0.999	0	0.922222222	0.133333333	stim	5	Dog	-1	1	W	O	1	1	S1	S1D2	D	25
42.23331404	10.18701231	0.005	0.999	0	0.905555556	0.066666667	stim	5	Dog	-1	-1	W	O	1	1	S1	S1D2	D	26
59.53741712	12.26995094	0.005	0.999	0	0.433333333	0.066666667	stim	5	Dog	-1	0	W	O	1	0	S1	S1D2	D	27
24.17787901	5.531558183	0.005	0.999	0	0.999	0	stim	5	Dog	0	1	W	O	0	1	S1	S1D2	D	31
28.48315545	8.220223066	0.005	0.999	0	0.816666667	0.066666667	stim	5	Dog	0	-1	W	O	0	1	S1	S1D2	D	32
33.6191364	5.830330556	0.005	0.999	0	0.999	0	stim	5	Dog	0	0	W	O	0	0	S1	S1D2	D	33
36.44486204	9.374187934	0.005	0.999	0	0.805555556	0.1	stim	5	Sheep	1	1	W	O	1	1	S1	S1D2	S	55
30.72784726	7.632550884	0.005	0.999	0	0.999	0	stim	5	Sheep	1	-1	W	O	1	1	S1	S1D2	S	56
128.1178633	24.44370454	0.029411765	0.999	0	0.75	0.3	stim	5	Sheep	1	0	W	O	1	0	S1	S1D2	S	57
23.34903405	5.492008602	0.005617978	0.999	0	0.422222222	0.5	stim	5	Sheep	-1	1	W	O	1	1	S1	S1D2	S	61
29.27788098	7.731349069	0.005	0.999	0	0.999	0	stim	5	Sheep	-1	-1	W	O	1	1	S1	S1D2	S	62
83.97208173	16.42620049	0.005	0.999	0	0.927777778	0.133333333	stim	5	Sheep	-1	0	W	O	1	0	S1	S1D2	S	63
20.19781282	5.854310545	0.005	0.999	0	0.983333333	0.066666667	stim	5	Sheep	0	1	W	O	0	1	S1	S1D2	S	67
27.66014989	7.389059519	0.005	0.999	0	0.933333333	0.066666667	stim	5	Sheep	0	-1	W	O	0	1	S1	S1D2	S	68
29.84806878	9.411036073	0.005	0.999	0	0.672222222	0.166666667	stim	5	Sheep	0	0	W	O	0	0	S1	S1D2	S	69
7.815563779	2.992695497	0.005	0.999	0	0.999	0	post	5	Dog	1	1	W	O	1	1	S1	S1D2	D	19
3.667859305	2.26225821	0.005	0.999	0	0.194444444	0.166666667	post	5	Dog	1	-1	W	O	1	1	S1	S1D2	D	20
5.605018898	3.639875286	0.005	0.999	0	0.005	0	post	5	Dog	1	0	W	O	1	0	S1	S1D2	D	21
3.248619113	2.35984544	0.005	0.999	0	0.999	0	post	5	Dog	-1	1	W	O	1	1	S1	S1D2	D	25
143.2904228	21.28366374	0.005	0.999	0	0.694444444	0.166666667	post	5	Dog	-1	-1	W	O	1	1	S1	S1D2	D	26
86.20875621	12.17935203	0.005	0.999	0	0.999	0	post	5	Dog	-1	0	W	O	1	0	S1	S1D2	D	27
40.48192786	6.279658605	0.005	0.999	0	0.999	0	post	5	Dog	0	1	W	O	0	1	S1	S1D2	D	31
85.69015546	16.14656987	0.005	0.999	0	0.583333333	0.333333333	post	5	Dog	0	-1	W	O	0	1	S1	S1D2	D	32
4.626756597	2.719595506	0.005	0.999	0	0.999	0	post	5	Dog	0	0	W	O	0	0	S1	S1D2	D	33
3.607167267	2.207815737	0.005	0.999	0	0.005	0	post	5	Sheep	1	1	W	O	1	1	S1	S1D2	S	55
25.71340621	4.945508733	0.005	0.999	0	0.999	0	post	5	Sheep	1	-1	W	O	1	1	S1	S1D2	S	56
232.3678775	42.13944425	0.034482759	0.999	1	0.555555556	0.333333333	post	5	Sheep	1	0	W	O	1	0	S1	S1D2	S	57
9.317522612	3.670312148	0.005	0.999	0	0.999	0	post	5	Sheep	-1	1	W	O	1	1	S1	S1D2	S	61
13.85204826	3.00352528	0.005	0.999	0	0.999	0	post	5	Sheep	-1	-1	W	O	1	1	S1	S1D2	S	62
175.7198206	28.44737184	0.005	0.999	0	0.944444444	0.5	post	5	Sheep	-1	0	W	O	1	0	S1	S1D2	S	63
11.41027688	3.632640693	0.005	0.999	0	0.999	0	post	5	Sheep	0	1	W	O	0	1	S1	S1D2	S	67
27.50623194	7.228693817	0.005	0.999	0	0.944444444	0.333333333	post	5	Sheep	0	-1	W	O	0	1	S1	S1D2	S	68
188.8410905	32.74578769	0.029411765	0.999	1	0.222222222	0.5	post	5	Sheep	0	0	W	O	0	0	S1	S1D2	S	69
9.280169314	6.131914387	0.005	0.999	0	0.005	0	pre	5	Dog	1	1	L	S	1	1	S1	S1D3	D	4
8.61186855	2.913695468	0.005	0.999	0	0.999	0	pre	5	Dog	1	-1	L	S	1	1	S1	S1D3	D	5
13.98825655	10.34168012	0.005	0.999	0	0.999	0	pre	5	Dog	1	0	L	S	1	0	S1	S1D3	D	6
19.02040298	3.449222495	0.005	0.999	0	0.999	0	pre	5	Dog	-1	1	L	S	1	1	S1	S1D3	D	10
4.720392251	2.942497851	0.005	0.999	0	0.999	0	pre	5	Dog	-1	-1	L	S	1	1	S1	S1D3	D	11
14.25820841	9.26066928	0.005	0.999	0	0.999	0	pre	5	Dog	-1	0	L	S	1	0	S1	S1D3	D	12
12.9930086	8.324351503	0.005	0.999	0	0.999	0	pre	5	Dog	0	1	L	S	0	1	S1	S1D3	D	16
12.70386429	6.709696388	0.005	0.999	0	0.999	0	pre	5	Dog	0	-1	L	S	0	1	S1	S1D3	D	17
8.168059791	4.045785409	0.005	0.999	0	0.999	0	pre	5	Dog	0	0	L	S	0	0	S1	S1D3	D	18
12.25771384	9.912350117	0.005	0.999	0	0.999	0	pre	5	Sheep	1	1	L	S	1	1	S1	S1D3	S	40
29.3937691	10.19817622	0.005	0.999	0	0.999	0	pre	5	Sheep	1	-1	L	S	1	1	S1	S1D3	S	41
75.26811092	13.92856395	0.005	0.999	0	0.166666667	0.166666667	pre	5	Sheep	1	0	L	S	1	0	S1	S1D3	S	42
4.810110219	2.602727325	0.005	0.999	0	0.999	0	pre	5	Sheep	-1	1	L	S	1	1	S1	S1D3	S	46
226.4263734	26.14592222	0.005	0.999	0	0.361111111	0.666666667	pre	5	Sheep	-1	-1	L	S	1	1	S1	S1D3	S	47
10.70975729	5.733800826	0.005	0.999	0	0.999	0	pre	5	Sheep	-1	0	L	S	1	0	S1	S1D3	S	48
12.36228802	8.013619629	0.005	0.999	0	0.999	0	pre	5	Sheep	0	1	L	S	0	1	S1	S1D3	S	52
82.70861743	14.31395645	0.005	0.999	0	0.694444444	0.166666667	pre	5	Sheep	0	-1	L	S	0	1	S1	S1D3	S	53
8.270696036	4.841165191	0.005	0.999	0	0.999	0	pre	5	Sheep	0	0	L	S	0	0	S1	S1D3	S	54
32.97560146	9.005984916	0.005714286	0.999	0	0.244444444	0.166666667	stim	5	Dog	1	1	L	S	1	1	S1	S1D3	D	4
38.11057038	10.25399565	0.005	0.999	0	0.994444444	0.066666667	stim	5	Dog	1	-1	L	S	1	1	S1	S1D3	D	5
30.79101028	10.7526445	0.011173184	0.999	0	0.999	0	stim	5	Dog	1	0	L	S	1	0	S1	S1D3	D	6
25.41230513	8.553366586	0.005	0.999	0	0.999	0	stim	5	Dog	-1	1	L	S	1	1	S1	S1D3	D	10
13.46021814	9.191866079	0.005	0.999	0	0.999	0	stim	5	Dog	-1	-1	L	S	1	1	S1	S1D3	D	11
71.89996464	13.29339894	0.005747126	0.999	0	0.761111111	0.2	stim	5	Dog	-1	0	L	S	1	0	S1	S1D3	D	12
44.33285952	11.93241169	0.005	0.999	0	0.994444444	0.066666667	stim	5	Dog	0	1	L	S	0	1	S1	S1D3	D	16
20.21235458	5.639399591	0.005	0.999	0	0.999	0	stim	5	Dog	0	-1	L	S	0	1	S1	S1D3	D	17
40.95386456	8.169546807	0.005	0.999	0	0.944444444	0.066666667	stim	5	Dog	0	0	L	S	0	0	S1	S1D3	D	18
38.74397621	8.48836711	0.005	0.999	0	0.999	0	stim	5	Sheep	1	1	L	S	1	1	S1	S1D3	S	40
50.84692959	11.78205253	0.005	0.999	0	0.516666667	0.033333333	stim	5	Sheep	1	-1	L	S	1	1	S1	S1D3	S	41
68.04932756	14.33926444	0.005780347	0.999	0	0.572222222	0.3	stim	5	Sheep	1	0	L	S	1	0	S1	S1D3	S	42
22.73728374	7.208119015	0.005	0.999	0	0.999	0	stim	5	Sheep	-1	1	L	S	1	1	S1	S1D3	S	46
133.4649432	24.20036417	0.005	0.999	0	0.65	0.366666667	stim	5	Sheep	-1	-1	L	S	1	1	S1	S1D3	S	47
91.87783964	19.25001286	0.00591716	0.999	0	0.927777778	0.2	stim	5	Sheep	-1	0	L	S	1	0	S1	S1D3	S	48
39.64540671	10.31956956	0.005	0.999	0	0.977777778	0.2	stim	5	Sheep	0	1	L	S	0	1	S1	S1D3	S	52
35.34464876	11.42090473	0.005	0.999	0	0.977777778	0.133333333	stim	5	Sheep	0	-1	L	S	0	1	S1	S1D3	S	53
44.90839508	10.09380175	0.005	0.999	0	0.983333333	0.033333333	stim	5	Sheep	0	0	L	S	0	0	S1	S1D3	S	54
108.9101742	18.98657036	0.005	0.999	0	0.999	0	post	5	Dog	1	1	L	S	1	1	S1	S1D3	D	4
16.13637455	5.646594279	0.005	0.999	0	0.999	0	post	5	Dog	1	-1	L	S	1	1	S1	S1D3	D	5
13.14529788	10.49823438	0.005	0.999	0	0.999	0	post	5	Dog	1	0	L	S	1	0	S1	S1D3	D	6
81.52668257	18.33280549	0.027777778	0.999	0	0.972222222	0.333333333	post	5	Dog	-1	1	L	S	1	1	S1	S1D3	D	10
12.54007205	9.042529976	0.005	0.999	0	0.999	0	post	5	Dog	-1	-1	L	S	1	1	S1	S1D3	D	11
10.62943522	8.332401214	0.005	0.999	0	0.999	0	post	5	Dog	-1	0	L	S	1	0	S1	S1D3	D	12
12.98793188	9.612745249	0.005	0.999	0	0.999	0	post	5	Dog	0	1	L	S	0	1	S1	S1D3	D	16
7.049613841	4.893754336	0.005	0.999	0	0.999	0	post	5	Dog	0	-1	L	S	0	1	S1	S1D3	D	17
15.81060414	4.855733887	0.005	0.999	0	0.999	0	post	5	Dog	0	0	L	S	0	0	S1	S1D3	D	18
128.9805544	21.49940453	0.005	0.999	0	0.972222222	0.333333333	post	5	Sheep	1	1	L	S	1	1	S1	S1D3	S	40
28.2879041	11.14377106	0.005	0.999	0	0.472222222	0.166666667	post	5	Sheep	1	-1	L	S	1	1	S1	S1D3	S	41
7.278016764	4.477153134	0.005	0.999	0	0.999	0	post	5	Sheep	1	0	L	S	1	0	S1	S1D3	S	42
31.47607623	5.578330328	0.005	0.999	0	0.999	0	post	5	Sheep	-1	1	L	S	1	1	S1	S1D3	S	46
196.4849011	33.30008293	0.03125	0.999	0	0.388888889	0.166666667	post	5	Sheep	-1	-1	L	S	1	1	S1	S1D3	S	47
55.82291044	9.288947252	0.005	0.999	0	0.972222222	0.333333333	post	5	Sheep	-1	0	L	S	1	0	S1	S1D3	S	48
35.10769099	8.954129724	0.005	0.999	0	0.999	0	post	5	Sheep	0	1	L	S	0	1	S1	S1D3	S	52
14.06704822	11.14667859	0.005	0.999	0	0.999	0	post	5	Sheep	0	-1	L	S	0	1	S1	S1D3	S	53
89.91176374	17.674844	0.005	0.999	0	0.75	0.166666667	post	5	Sheep	0	0	L	S	0	0	S1	S1D3	S	54
9.032858661	7.132865054	0.999	0.999	0	0.999	0	pre	5	Dog	1	1	L	O	1	1	S1	S1D4	D	1
12.3259621	3.965922524	0.999	0.999	0	0.444444444	0.666666667	pre	5	Dog	1	-1	L	O	1	1	S1	S1D4	D	2
43.19165086	14.45289463	0.999	0.999	0	0.25	0.333333333	pre	5	Dog	1	0	L	O	1	0	S1	S1D4	D	3
35.08501662	10.62569957	0.999	0.999	0	0.999	0	pre	5	Dog	-1	1	L	O	1	1	S1	S1D4	D	7
25.43671013	11.56480338	0.999	0.999	0	0.166666667	0.333333333	pre	5	Dog	-1	-1	L	O	1	1	S1	S1D4	D	8
42.35642147	9.440434568	0.999	0.999	0	0.083333333	0.333333333	pre	5	Dog	-1	0	L	O	1	0	S1	S1D4	D	9
27.91546803	11.21491613	0.999	0.999	0	0.305555556	0.833333333	pre	5	Dog	0	1	L	O	0	1	S1	S1D4	D	13
17.55974433	6.227506715	0.999	0.999	0	0.999	0	pre	5	Dog	0	-1	L	O	0	1	S1	S1D4	D	14
35.97450158	11.85406953	0.999	0.999	0	0.888888889	0.166666667	pre	5	Dog	0	0	L	O	0	0	S1	S1D4	D	15
7.428909996	4.359667177	0.999	0.999	0	0.999	0	pre	5	Sheep	1	1	L	O	1	1	S1	S1D4	S	37
11.17869253	7.004819959	0.999	0.999	0	0.999	0	pre	5	Sheep	1	-1	L	O	1	1	S1	S1D4	S	38
195.8890226	22.12445813	0.965517241	0.999	0	0.583333333	0.833333333	pre	5	Sheep	1	0	L	O	1	0	S1	S1D4	S	39
44.56264346	8.923263332	0.999	0.999	1	0.972222222	0.333333333	pre	5	Sheep	-1	1	L	O	1	1	S1	S1D4	S	43
94.98237443	13.52050886	0.914285714	0.999	0	0.999	0	pre	5	Sheep	-1	-1	L	O	1	1	S1	S1D4	S	44
15.5872297	11.95895461	0.999	0.999	0	0.999	0	pre	5	Sheep	-1	0	L	O	1	0	S1	S1D4	S	45
35.14339534	8.45347777	0.999	0.999	0	0.833333333	0.666666667	pre	5	Sheep	0	1	L	O	0	1	S1	S1D4	S	49
21.28309856	9.81389664	0.999	0.999	0	0.999	0	pre	5	Sheep	0	-1	L	O	0	1	S1	S1D4	S	50
10.99077435	7.968782023	0.999	0.999	0	0.5	0.166666667	pre	5	Sheep	0	0	L	O	0	0	S1	S1D4	S	51
27.94470121	11.141128	0.994413408	0.999	0	0.861111111	0.166666667	stim	5	Dog	1	1	L	O	1	1	S1	S1D4	D	1
30.46149136	9.350199698	0.994382022	0.999	0	0.983333333	0.133333333	stim	5	Dog	1	-1	L	O	1	1	S1	S1D4	D	2
16.41988645	8.375078434	0.999	0.999	0	0.255555556	0.066666667	stim	5	Dog	1	0	L	O	1	0	S1	S1D4	D	3
29.27781698	8.599442359	0.994382022	0.999	0	0.811111111	0.333333333	stim	5	Dog	-1	1	L	O	1	1	S1	S1D4	D	7
33.70909767	13.16631921	0.994413408	0.999	0	0.9	0.166666667	stim	5	Dog	-1	-1	L	O	1	1	S1	S1D4	D	8
40.32182562	12.61565324	0.988764045	0.999	0	0.333333333	0.233333333	stim	5	Dog	-1	0	L	O	1	0	S1	S1D4	D	9
10.36011841	7.661623228	0.999	0.999	0	0.999	0	stim	5	Dog	0	1	L	O	0	1	S1	S1D4	D	13
38.88986202	12.4776629	0.999	0.999	0	0.905555556	0.1	stim	5	Dog	0	-1	L	O	0	1	S1	S1D4	D	14
18.07589972	7.606898769	0.999	0.999	0	0.988888889	0.066666667	stim	5	Dog	0	0	L	O	0	0	S1	S1D4	D	15
38.65789536	12.42182212	0.982954545	0.999	0	0.933333333	0.166666667	stim	5	Sheep	1	1	L	O	1	1	S1	S1D4	S	37
61.64169303	14.66639783	0.98265896	0.999	1	0.95	0.066666667	stim	5	Sheep	1	-1	L	O	1	1	S1	S1D4	S	38
47.71048945	11.11924006	0.994318182	0.999	1	0.694444444	0.166666667	stim	5	Sheep	1	0	L	O	1	0	S1	S1D4	S	39
28.06648778	10.13345155	0.994382022	0.999	0	0.933333333	0.1	stim	5	Sheep	-1	1	L	O	1	1	S1	S1D4	S	43
64.36718609	13.64268951	0.971590909	0.999	1	0.616666667	0.166666667	stim	5	Sheep	-1	-1	L	O	1	1	S1	S1D4	S	44
47.66290916	11.90389384	0.977142857	0.999	0	0.994444444	0.066666667	stim	5	Sheep	-1	0	L	O	1	0	S1	S1D4	S	45
48.5026977	12.58210428	0.994382022	0.999	0	0.855555556	0.133333333	stim	5	Sheep	0	1	L	O	0	1	S1	S1D4	S	49
48.4283419	11.92980785	0.976878613	0.999	0	0.938888889	0.133333333	stim	5	Sheep	0	-1	L	O	0	1	S1	S1D4	S	50
85.99913279	21.11297893	0.988372093	0.999	0	0.572222222	0.433333333	stim	5	Sheep	0	0	L	O	0	0	S1	S1D4	S	51
7.164439044	4.049192499	0.999	0.999	0	0.166666667	0.5	post	5	Dog	1	1	L	O	1	1	S1	S1D4	D	1
8.474976175	7.559434091	0.999	0.999	0	0.999	0	post	5	Dog	1	-1	L	O	1	1	S1	S1D4	D	2
16.41435391	7.946187579	0.999	0.999	0	0.472222222	0.166666667	post	5	Dog	1	0	L	O	1	0	S1	S1D4	D	3
5.920886868	4.925021338	0.999	0.999	0	0.999	0	post	5	Dog	-1	1	L	O	1	1	S1	S1D4	D	7
77.05644819	15.96324433	0.970588235	0.999	0	0.999	0	post	5	Dog	-1	-1	L	O	1	1	S1	S1D4	D	8
14.01054594	10.14571722	0.999	0.999	0	0.999	0	post	5	Dog	-1	0	L	O	1	0	S1	S1D4	D	9
9.010418231	9.452866133	0.999	0.999	0	0.999	0	post	5	Dog	0	1	L	O	0	1	S1	S1D4	D	13
15.157137	6.463137673	0.999	0.999	0	0.005	0	post	5	Dog	0	-1	L	O	0	1	S1	S1D4	D	14
62.45793326	17.49785789	0.999	0.999	0	0.805555556	0.5	post	5	Dog	0	0	L	O	0	0	S1	S1D4	D	15
39.92379101	13.84354867	0.999	0.999	0	0.527777778	1	post	5	Sheep	1	1	L	O	1	1	S1	S1D4	S	37
32.96159011	8.145077635	0.999	0.999	0	0.972222222	0.333333333	post	5	Sheep	1	-1	L	O	1	1	S1	S1D4	S	38
23.06171494	9.288608165	0.999	0.999	0	0.805555556	0.833333333	post	5	Sheep	1	0	L	O	1	0	S1	S1D4	S	39
39.37526382	10.37416431	0.972222222	0.999	0	0.861111111	0.166666667	post	5	Sheep	-1	1	L	O	1	1	S1	S1D4	S	43
50.15056471	12.29731319	0.999	0.999	0	0.305555556	0.166666667	post	5	Sheep	-1	-1	L	O	1	1	S1	S1D4	S	44
19.70245014	5.929747364	0.999	0.999	0	0.999	0	post	5	Sheep	-1	0	L	O	1	0	S1	S1D4	S	45
8.081576438	4.368082677	0.999	0.999	0	0.999	0	post	5	Sheep	0	1	L	O	0	1	S1	S1D4	S	49
10.69557875	10.46300894	0.999	0.999	0	0.999	0	post	5	Sheep	0	-1	L	O	0	1	S1	S1D4	S	50
12.75597412	5.529534013	0.999	0.999	0	0.999	0	post	5	Sheep	0	0	L	O	0	0	S1	S1D4	S	51
24.08294431	6.538720051	0.005	0.999	0	0.005	0	pre	5	Dog	1	1	W	S	1	1	S22	S22D1	D	22
494.5419592	98.75129835	0.933333333	0.866666667	1	0.027777778	0.333333333	pre	5	Dog	1	-1	W	S	1	1	S22	S22D1	D	23
263.5612272	66.04749329	0.260869565	0.956521739	0	0.083333333	0.333333333	pre	5	Dog	1	0	W	S	1	0	S22	S22D1	D	24
192.9426762	49.73314916	0.538461538	0.999	0	0.583333333	0.5	pre	5	Dog	-1	1	W	S	1	1	S22	S22D1	D	28
247.294731	59.34036368	0.136363636	0.954545455	0	0.166666667	0.333333333	pre	5	Dog	-1	-1	W	S	1	1	S22	S22D1	D	29
67.32904566	12.55599766	0.939393939	0.999	0	0.005	0	pre	5	Dog	-1	0	W	S	1	0	S22	S22D1	D	30
109.3515803	37.07559783	0.060606061	0.999	1	0.138888889	0.166666667	pre	5	Dog	0	1	W	S	0	1	S22	S22D1	D	34
9.549334428	6.36275628	0.083333333	0.999	0	0.005	0	pre	5	Dog	0	-1	W	S	0	1	S22	S22D1	D	35
289.0257347	89.65745794	0.954545455	0.818181818	1	0.277777778	0.5	pre	5	Dog	0	0	W	S	0	0	S22	S22D1	D	36
457.4312359	101.5247938	0.583333333	0.666666667	1	0.194444444	0.666666667	pre	5	Sheep	1	1	W	S	1	1	S22	S22D1	S	58
126.4139068	40.97427464	0.482758621	0.999	0	0.005	0	pre	5	Sheep	1	-1	W	S	1	1	S22	S22D1	S	59
11.09518703	7.800879125	0.861111111	0.999	0	0.005	0	pre	5	Sheep	1	0	W	S	1	0	S22	S22D1	S	60
356.6652098	71.5689922	0.999	0.947368421	0	0.138888889	0.5	pre	5	Sheep	-1	1	W	S	1	1	S22	S22D1	S	64
29.04661257	15.01859611	0.027777778	0.999	0	0.694444444	0.166666667	pre	5	Sheep	-1	-1	W	S	1	1	S22	S22D1	S	65
108.3388569	46.91568141	0.8	0.933333333	1	0.005	0	pre	5	Sheep	-1	0	W	S	1	0	S22	S22D1	S	66
110.8727538	38.74909213	0.333333333	0.999	0	0.361111111	0.333333333	pre	5	Sheep	0	1	W	S	0	1	S22	S22D1	S	70
158.2038684	52.75548766	0.739130435	0.956521739	0	0.305555556	0.333333333	pre	5	Sheep	0	-1	W	S	0	1	S22	S22D1	S	71
14.29202426	11.50744369	0.005	0.999	0	0.005	0	pre	5	Sheep	0	0	W	S	0	0	S22	S22D1	S	72
173.0060175	39.7420024	0.140495868	0.983471074	1	0.011111111	0.133333333	stim	5	Dog	1	1	W	S	1	1	S22	S22D1	D	22
265.3054032	67.00170155	0.975206612	0.958677686	1	0.127777778	0.533333333	stim	5	Dog	1	-1	W	S	1	1	S22	S22D1	D	23
320.020109	67.47337807	0.670212766	0.989361702	1	0.288888889	0.8	stim	5	Dog	1	0	W	S	1	0	S22	S22D1	D	24
154.5275643	29.69295156	0.218978102	0.99270073	0	0.683333333	0.333333333	stim	5	Dog	-1	1	W	S	1	1	S22	S22D1	D	28
392.3236984	66.41915672	0.456790123	0.975308642	1	0.061111111	0.4	stim	5	Dog	-1	-1	W	S	1	1	S22	S22D1	D	29
262.1851494	59.58009761	0.735042735	0.982905983	1	0.3	0.433333333	stim	5	Dog	-1	0	W	S	1	0	S22	S22D1	D	30
312.6433069	67.05566321	0.530973451	0.920353982	1	0.311111111	0.633333333	stim	5	Dog	0	1	W	S	0	1	S22	S22D1	D	34
209.0050953	46.4491267	0.485981308	0.971962617	1	0.572222222	0.433333333	stim	5	Dog	0	-1	W	S	0	1	S22	S22D1	D	35
218.6526937	59.43148243	0.316666667	0.966666667	1	0.244444444	0.6	stim	5	Dog	0	0	W	S	0	0	S22	S22D1	D	36
207.7420826	49.82441761	0.837037037	0.940740741	1	0.277777778	0.433333333	stim	5	Sheep	1	1	W	S	1	1	S22	S22D1	S	58
245.7243102	49.63162683	0.490740741	0.972222222	1	0.055555556	0.333333333	stim	5	Sheep	1	-1	W	S	1	1	S22	S22D1	S	59
48.37902793	14.59521493	0.05952381	0.999	0	0.094444444	0.066666667	stim	5	Sheep	1	0	W	S	1	0	S22	S22D1	S	60
159.1722292	36.68168719	0.226027397	0.999	0	0.122222222	0.2	stim	5	Sheep	-1	1	W	S	1	1	S22	S22D1	S	64
206.0549785	60.41848824	0.325396825	0.96031746	1	0.322222222	0.466666667	stim	5	Sheep	-1	-1	W	S	1	1	S22	S22D1	S	65
266.3517238	62.66439049	0.684210526	0.947368421	1	0.116666667	0.466666667	stim	5	Sheep	-1	0	W	S	1	0	S22	S22D1	S	66
183.0655016	37.27153974	0.124087591	0.97080292	1	0.111111111	0.433333333	stim	5	Sheep	0	1	W	S	0	1	S22	S22D1	S	70
172.4533316	44.40683473	0.35915493	0.978873239	1	0.138888889	0.466666667	stim	5	Sheep	0	-1	W	S	0	1	S22	S22D1	S	71
29.18689986	15.00472979	0.08	0.999	0	0.061111111	0.066666667	stim	5	Sheep	0	0	W	S	0	0	S22	S22D1	S	72
96.20140997	27.47647097	0.117647059	0.999	0	0.005	0	post	5	Dog	1	1	W	S	1	1	S22	S22D1	D	22
15.43956191	6.542601422	0.999	0.999	0	0.388888889	0.166666667	post	5	Dog	1	-1	W	S	1	1	S22	S22D1	D	23
18.80957867	9.013701808	0.972222222	0.999	0	0.005	0	post	5	Dog	1	0	W	S	1	0	S22	S22D1	D	24
240.5536605	34.75673499	0.2	0.96	0	0.111111111	0.333333333	post	5	Dog	-1	1	W	S	1	1	S22	S22D1	D	28
158.3733821	46.98451333	0.333333333	0.962962963	0	0.611111111	0.5	post	5	Dog	-1	-1	W	S	1	1	S22	S22D1	D	29
246.3800087	49.59380665	0.529411765	0.999	1	0.888888889	0.666666667	post	5	Dog	-1	0	W	S	1	0	S22	S22D1	D	30
255.9559052	38.95190498	0.296296296	0.962962963	1	0.138888889	0.333333333	post	5	Dog	0	1	W	S	0	1	S22	S22D1	D	34
331.366115	56.97533016	0.636363636	0.999	1	0.833333333	1	post	5	Dog	0	-1	W	S	0	1	S22	S22D1	D	35
104.0004229	19.51837849	0.005	0.999	0	0.027777778	0.333333333	post	5	Dog	0	0	W	S	0	0	S22	S22D1	D	36
79.5506294	20.00800521	0.774193548	0.999	0	0.75	0.166666667	post	5	Sheep	1	1	W	S	1	1	S22	S22D1	S	58
271.8034856	51.59312743	0.375	0.999	1	0.583333333	0.166666667	post	5	Sheep	1	-1	W	S	1	1	S22	S22D1	S	59
7.652699662	5.927710036	0.005	0.999	0	0.005	0	post	5	Sheep	1	0	W	S	1	0	S22	S22D1	S	60
11.32897573	7.463988946	0.277777778	0.999	0	0.005	0	post	5	Sheep	-1	1	W	S	1	1	S22	S22D1	S	64
276.1506972	64.95954426	0.625	0.958333333	1	0.333333333	0.5	post	5	Sheep	-1	-1	W	S	1	1	S22	S22D1	S	65
12.22557907	8.190513094	0.005	0.999	0	0.005	0	post	5	Sheep	-1	0	W	S	1	0	S22	S22D1	S	66
357.1058807	87.71700412	0.8125	0.9375	0	0.416666667	0.833333333	post	5	Sheep	0	1	W	S	0	1	S22	S22D1	S	70
146.8565835	69.84785593	0.225806452	0.967741935	1	0.027777778	0.333333333	post	5	Sheep	0	-1	W	S	0	1	S22	S22D1	S	71
15.12997917	10.0339639	0.005	0.999	0	0.005	0	post	5	Sheep	0	0	W	S	0	0	S22	S22D1	S	72
327.9911364	93.04317675	0.714285714	0.928571429	1	0.222222222	0.666666667	pre	5	Dog	1	1	W	O	1	1	S22	S22D2	D	19
257.1633334	104.3428184	0.48	0.96	1	0.527777778	0.5	pre	5	Dog	1	-1	W	O	1	1	S22	S22D2	D	20
161.6260045	45.37220309	0.133333333	0.966666667	0	0.222222222	0.333333333	pre	5	Dog	1	0	W	O	1	0	S22	S22D2	D	21
334.7942506	99.04567028	0.727272727	0.772727273	1	0.722222222	1.333333333	pre	5	Dog	-1	1	W	O	1	1	S22	S22D2	D	25
338.2730137	123.6304799	0.157894737	0.578947368	1	0.444444444	1.833333333	pre	5	Dog	-1	-1	W	O	1	1	S22	S22D2	D	26
46.46088351	12.66770373	0.005	0.999	0	0.999	0	pre	5	Dog	-1	0	W	O	1	0	S22	S22D2	D	27
295.0635047	119.3702666	0.44	0.8	1	0.222222222	1.166666667	pre	5	Dog	0	1	W	O	0	1	S22	S22D2	D	31
420.4035105	89.65362436	0.642857143	0.857142857	0	0.166666667	0.666666667	pre	5	Dog	0	-1	W	O	0	1	S22	S22D2	D	32
463.0822587	105.1633463	0.25	0.916666667	1	0.555555556	1.166666667	pre	5	Dog	0	0	W	O	0	0	S22	S22D2	D	33
19.26339693	10.75948856	0.005	0.861111111	0	0.005	0	pre	5	Sheep	1	1	W	O	1	1	S22	S22D2	S	55
359.2133013	51.74303741	0.272727273	0.909090909	1	0.638888889	0.5	pre	5	Sheep	1	-1	W	O	1	1	S22	S22D2	S	56
285.867617	49.83006132	0.208333333	0.958333333	0	0.694444444	0.5	pre	5	Sheep	1	0	W	O	1	0	S22	S22D2	S	57
336.1491838	119.8983309	0.75	0.9	1	0.083333333	0.166666667	pre	5	Sheep	-1	1	W	O	1	1	S22	S22D2	S	61
212.9442858	55.10744707	0.233333333	0.999	1	0.416666667	0.333333333	pre	5	Sheep	-1	-1	W	O	1	1	S22	S22D2	S	62
266.9322481	76.4915478	0.444444444	0.851851852	1	0.805555556	1	pre	5	Sheep	-1	0	W	O	1	0	S22	S22D2	S	63
46.91596636	21.03983423	0.4	0.999	0	0.611111111	0.166666667	pre	5	Sheep	0	1	W	O	0	1	S22	S22D2	S	67
60.33629808	33.06344833	0.03030303	0.96969697	0	0.611111111	0.166666667	pre	5	Sheep	0	-1	W	O	0	1	S22	S22D2	S	68
207.4629301	45.42269497	0.153846154	0.999	0	0.555555556	0.666666667	pre	5	Sheep	0	0	W	O	0	0	S22	S22D2	S	69
218.561817	67.58964122	0.666666667	0.959349593	1	0.477777778	0.466666667	stim	5	Dog	1	1	W	O	1	1	S22	S22D2	D	19
284.4781903	71.46595458	0.663793103	0.879310345	1	0.483333333	0.966666667	stim	5	Dog	1	-1	W	O	1	1	S22	S22D2	D	20
189.5942182	50.92615473	0.090909091	0.965034965	1	0.355555556	0.633333333	stim	5	Dog	1	0	W	O	1	0	S22	S22D2	D	21
228.5760105	70.87849204	0.408759124	0.912408759	1	0.55	0.8	stim	5	Dog	-1	1	W	O	1	1	S22	S22D2	D	25
501.0142848	76.87109016	0.244897959	0.857142857	1	0.522222222	1.3	stim	5	Dog	-1	-1	W	O	1	1	S22	S22D2	D	26
357.8421637	88.92368782	0.452631579	0.936842105	1	0.377777778	0.666666667	stim	5	Dog	-1	0	W	O	1	0	S22	S22D2	D	27
330.5958451	83.87115353	0.445652174	0.869565217	1	0.177777778	0.533333333	stim	5	Dog	0	1	W	O	0	1	S22	S22D2	D	31
164.5877223	47.10259253	0.556338028	0.964788732	1	0.116666667	0.366666667	stim	5	Dog	0	-1	W	O	0	1	S22	S22D2	D	32
228.4690389	54.07446503	0.316239316	0.495726496	1	0.211111111	0.5	stim	5	Dog	0	0	W	O	0	0	S22	S22D2	D	33
153.6639608	39.10766189	0.04	0.98	0	0.466666667	0.433333333	stim	5	Sheep	1	1	W	O	1	1	S22	S22D2	S	55
185.4417223	49.18557286	0.185430464	0.933774834	0	0.755555556	0.533333333	stim	5	Sheep	1	-1	W	O	1	1	S22	S22D2	S	56
165.8555899	52.29055425	0.136054422	0.965986395	1	0.611111111	0.433333333	stim	5	Sheep	1	0	W	O	1	0	S22	S22D2	S	57
319.5508218	91.57549479	0.636363636	0.927272727	1	0.333333333	0.9	stim	5	Sheep	-1	1	W	O	1	1	S22	S22D2	S	61
170.9109496	47.02240426	0.218543046	0.973509934	1	0.661111111	0.5	stim	5	Sheep	-1	-1	W	O	1	1	S22	S22D2	S	62
181.6117351	49.71009454	0.146666667	0.96	1	0.822222222	0.6	stim	5	Sheep	-1	0	W	O	1	0	S22	S22D2	S	63
170.7908267	43.70247937	0.626666667	0.973333333	1	0.294444444	0.5	stim	5	Sheep	0	1	W	O	0	1	S22	S22D2	S	67
147.7795194	41.38623792	0.225165563	0.973509934	1	0.444444444	0.366666667	stim	5	Sheep	0	-1	W	O	0	1	S22	S22D2	S	68
336.2076789	73.24035082	0.326530612	0.857142857	1	0.661111111	0.9	stim	5	Sheep	0	0	W	O	0	0	S22	S22D2	S	69
123.1850217	22.1088155	0.620689655	0.999	1	0.166666667	0.833333333	post	5	Dog	1	1	W	O	1	1	S22	S22D2	D	19
390.7675046	76.8789213	0.1	0.75	0	0.277777778	1.166666667	post	5	Dog	1	-1	W	O	1	1	S22	S22D2	D	20
334.7256755	87.85249984	0.166666667	0.944444444	1	0.999	0	post	5	Dog	1	0	W	O	1	0	S22	S22D2	D	21
349.6572599	65.48263952	0.005	0.85	1	0.611111111	1	post	5	Dog	-1	1	W	O	1	1	S22	S22D2	D	25
26.27243616	8.843991693	0.005	0.999	1	0.005	0	post	5	Dog	-1	-1	W	O	1	1	S22	S22D2	D	26
195.1478966	65.49473179	0.620689655	0.896551724	1	0.416666667	0.333333333	post	5	Dog	-1	0	W	O	1	0	S22	S22D2	D	27
281.0534309	83.86670153	0.7	0.95	1	0.005	0	post	5	Dog	0	1	W	O	0	1	S22	S22D2	D	31
17.42820014	8.144899947	0.171428571	0.999	0	0.388888889	0.666666667	post	5	Dog	0	-1	W	O	0	1	S22	S22D2	D	32
114.1235767	39.39558568	0.8	0.999	1	0.777777778	0.5	post	5	Dog	0	0	W	O	0	0	S22	S22D2	D	33
220.2763305	69.50356936	0.222222222	0.962962963	1	0.444444444	0.5	post	5	Sheep	1	1	W	O	1	1	S22	S22D2	S	55
141.5787988	28.87700042	0.205882353	0.970588235	0	0.666666667	0.5	post	5	Sheep	1	-1	W	O	1	1	S22	S22D2	S	56
11.53029208	7.873624342	0.005	0.999	0	0.005	0	post	5	Sheep	1	0	W	O	1	0	S22	S22D2	S	57
35.56946745	29.32107607	0.083333333	0.999	0	0.416666667	0.166666667	post	5	Sheep	-1	1	W	O	1	1	S22	S22D2	S	61
136.961342	28.1553469	0.64516129	0.999	0	0.888888889	0.166666667	post	5	Sheep	-1	-1	W	O	1	1	S22	S22D2	S	62
358.2521013	109.7942672	0.391304348	0.739130435	1	0.222222222	0.666666667	post	5	Sheep	-1	0	W	O	1	0	S22	S22D2	S	63
205.5091806	61.70015274	0.214285714	0.964285714	0	0.555555556	0.333333333	post	5	Sheep	0	1	W	O	0	1	S22	S22D2	S	67
330.9053292	108.7626483	0.608695652	0.739130435	1	0.222222222	0.5	post	5	Sheep	0	-1	W	O	0	1	S22	S22D2	S	68
108.9571879	35.99136474	0.71875	0.9375	1	0.999	0	post	5	Sheep	0	0	W	O	0	0	S22	S22D2	S	69
220.2435889	78.06789188	0.814814815	0.999	1	0.055555556	0.333333333	pre	5	Dog	1	1	L	O	1	1	S22	S22D3	D	1
7.00730879	6.209197472	0.005	0.999	0	0.999	0	pre	5	Dog	1	-1	L	O	1	1	S22	S22D3	D	2
17.09770641	9.207058049	0.361111111	0.999	0	0.999	0	pre	5	Dog	1	0	L	O	1	0	S22	S22D3	D	3
272.3758771	82.9532497	0.363636364	0.954545455	0	0.777777778	0.5	pre	5	Dog	-1	1	L	O	1	1	S22	S22D3	D	7
9.073768917	8.170847839	0.583333333	0.999	0	0.999	0	pre	5	Dog	-1	-1	L	O	1	1	S22	S22D3	D	8
30.67904602	26.20075086	0.457142857	0.999	0	0.999	0	pre	5	Dog	-1	0	L	O	1	0	S22	S22D3	D	9
283.5332837	89.0221864	0.739130435	0.913043478	1	0.166666667	0.333333333	pre	5	Dog	0	1	L	O	0	1	S22	S22D3	D	13
166.8423839	51.80213118	0.142857143	0.999	0	0.305555556	0.166666667	pre	5	Dog	0	-1	L	O	0	1	S22	S22D3	D	14
16.54766646	9.080105393	0.005	0.999	0	0.999	0	pre	5	Dog	0	0	L	O	0	0	S22	S22D3	D	15
46.01780567	19.99677273	0.542857143	0.999	0	0.005	0	pre	5	Sheep	1	1	L	O	1	1	S22	S22D3	S	37
269.3958546	41.3528216	0.541666667	0.999	1	0.666666667	0.5	pre	5	Sheep	1	-1	L	O	1	1	S22	S22D3	S	38
26.26947104	9.44129134	0.999	0.999	0	0.888888889	0.166666667	pre	5	Sheep	1	0	L	O	1	0	S22	S22D3	S	39
176.1007581	37.23462258	0.178571429	0.999	0	0.999	0	pre	5	Sheep	-1	1	L	O	1	1	S22	S22D3	S	43
70.01579333	20.20585834	0.909090909	0.999	1	0.005	0	pre	5	Sheep	-1	-1	L	O	1	1	S22	S22D3	S	44
56.33520558	35.80606547	0.272727273	0.96969697	0	0.999	0	pre	5	Sheep	-1	0	L	O	1	0	S22	S22D3	S	45
6.050804752	4.598281389	0.999	0.999	0	0.999	0	pre	5	Sheep	0	1	L	O	0	1	S22	S22D3	S	49
88.00670645	13.5139636	0.941176471	0.999	0	0.027777778	0.166666667	pre	5	Sheep	0	-1	L	O	0	1	S22	S22D3	S	50
18.26869006	16.54892316	0.138888889	0.999	0	0.999	0	pre	5	Sheep	0	0	L	O	0	0	S22	S22D3	S	51
247.1386022	77.44283991	0.588235294	0.983193277	1	0.638888889	0.333333333	stim	5	Dog	1	1	L	O	1	1	S22	S22D3	D	1
217.8463658	53.90262477	0.352941176	0.983193277	1	0.766666667	0.533333333	stim	5	Dog	1	-1	L	O	1	1	S22	S22D3	D	2
156.8832766	42.96608931	0.493150685	0.993150685	1	0.694444444	0.333333333	stim	5	Dog	1	0	L	O	1	0	S22	S22D3	D	3
253.986355	56.31331059	0.307017544	0.99122807	1	0.872222222	0.333333333	stim	5	Dog	-1	1	L	O	1	1	S22	S22D3	D	7
131.2671563	42.66107093	0.683870968	0.987096774	1	0.694444444	0.533333333	stim	5	Dog	-1	-1	L	O	1	1	S22	S22D3	D	8
185.1738075	38.09676962	0.481751825	0.99270073	1	0.683333333	0.466666667	stim	5	Dog	-1	0	L	O	1	0	S22	S22D3	D	9
203.6748003	48.08821982	0.248062016	0.968992248	1	0.672222222	0.566666667	stim	5	Dog	0	1	L	O	0	1	S22	S22D3	D	13
224.190446	53.31175872	0.655462185	0.999	1	0.611111111	0.7	stim	5	Dog	0	-1	L	O	0	1	S22	S22D3	D	14
142.1811611	34.95108607	0.429530201	0.999	1	0.855555556	0.366666667	stim	5	Dog	0	0	L	O	0	0	S22	S22D3	D	15
242.0489032	59.26853815	0.389312977	0.961832061	1	0.594444444	0.5	stim	5	Sheep	1	1	L	O	1	1	S22	S22D3	S	37
173.6184964	37.44573762	0.517482517	0.999	1	0.761111111	0.466666667	stim	5	Sheep	1	-1	L	O	1	1	S22	S22D3	S	38
184.1962693	47.97223333	0.459259259	0.985185185	1	0.6	0.8	stim	5	Sheep	1	0	L	O	1	0	S22	S22D3	S	39
219.8487463	48.97417824	0.448	0.992	1	0.65	0.566666667	stim	5	Sheep	-1	1	L	O	1	1	S22	S22D3	S	43
97.76336924	26.82130294	0.571428571	0.999	1	0.377777778	0.166666667	stim	5	Sheep	-1	-1	L	O	1	1	S22	S22D3	S	44
168.8860726	37.52346277	0.661870504	0.985611511	1	0.722222222	0.3	stim	5	Sheep	-1	0	L	O	1	0	S22	S22D3	S	45
87.77479673	25.74502409	0.859756098	0.987804878	1	0.822222222	0.266666667	stim	5	Sheep	0	1	L	O	0	1	S22	S22D3	S	49
201.0808513	46.087102	0.598591549	0.985915493	1	0.633333333	0.8	stim	5	Sheep	0	-1	L	O	0	1	S22	S22D3	S	50
74.71908804	22.42126025	0.614457831	0.999	1	0.527777778	0.333333333	stim	5	Sheep	0	0	L	O	0	0	S22	S22D3	S	51
55.16781528	26.74382014	0.529411765	0.999	0	0.999	0	post	5	Dog	1	1	L	O	1	1	S22	S22D3	D	1
224.4997274	45.69612709	0.6	0.95	1	0.277777778	0.333333333	post	5	Dog	1	-1	L	O	1	1	S22	S22D3	D	2
221.2275543	30.18516756	0.269230769	0.999	1	0.833333333	0.5	post	5	Dog	1	0	L	O	1	0	S22	S22D3	D	3
11.78276573	7.984933342	0.277777778	0.999	0	0.999	0	post	5	Dog	-1	1	L	O	1	1	S22	S22D3	D	7
118.3256939	47.65085123	0.151515152	0.96969697	1	0.999	0	post	5	Dog	-1	-1	L	O	1	1	S22	S22D3	D	8
164.5585573	48.59360263	0.766666667	0.999	1	0.111111111	0.333333333	post	5	Dog	-1	0	L	O	1	0	S22	S22D3	D	9
233.0164067	49.08447435	0.272727273	0.909090909	1	0.583333333	0.5	post	5	Dog	0	1	L	O	0	1	S22	S22D3	D	13
230.0525704	70.70266501	0.541666667	0.999	1	0.444444444	0.5	post	5	Dog	0	-1	L	O	0	1	S22	S22D3	D	14
208.7007664	35.8608336	0.333333333	0.962962963	1	0.888888889	0.166666667	post	5	Dog	0	0	L	O	0	0	S22	S22D3	D	15
62.87441004	22.7911602	0.696969697	0.999	1	0.305555556	0.166666667	post	5	Sheep	1	1	L	O	1	1	S22	S22D3	S	37
59.6544726	20.12350584	0.939393939	0.999	0	0.388888889	0.166666667	post	5	Sheep	1	-1	L	O	1	1	S22	S22D3	S	38
238.1723216	74.69564939	0.375	0.999	1	0.444444444	0.5	post	5	Sheep	1	0	L	O	1	0	S22	S22D3	S	39
122.1996966	27.17796489	0.967741935	0.999	0	0.005	0	post	5	Sheep	-1	1	L	O	1	1	S22	S22D3	S	43
175.0539745	34.30667718	0.4	0.966666667	1	0.5	0.666666667	post	5	Sheep	-1	-1	L	O	1	1	S22	S22D3	S	44
101.6434043	27.40367773	0.6	0.999	1	0.638888889	0.666666667	post	5	Sheep	-1	0	L	O	1	0	S22	S22D3	S	45
57.67566318	25.61076545	0.96875	0.999	1	0.999	0	post	5	Sheep	0	1	L	O	0	1	S22	S22D3	S	49
45.73985883	22.77682307	0.878787879	0.999	0	0.138888889	0.166666667	post	5	Sheep	0	-1	L	O	0	1	S22	S22D3	S	50
57.37714829	15.65629056	0.787878788	0.999	0	0.833333333	0.166666667	post	5	Sheep	0	0	L	O	0	0	S22	S22D3	S	51
185.8439534	10.13966216	0.615384615	0.961538462	0	0.777777778	0.5	pre	5	Dog	1	1	L	S	1	1	S22	S22D4	D	4
258.9490384	43.6880392	0.5	0.999	0	0.805555556	0.333333333	pre	5	Dog	1	-1	L	S	1	1	S22	S22D4	D	5
285.9545204	54.47261134	0.727272727	0.999	0	0.527777778	0.833333333	pre	5	Dog	1	0	L	S	1	0	S22	S22D4	D	6
311.4627468	28.22276454	0.999	0.999	1	0.055555556	0.166666667	pre	5	Dog	-1	1	L	S	1	1	S22	S22D4	D	10
234.1689054	22.4988056	0.666666667	0.999	0	0.638888889	0.333333333	pre	5	Dog	-1	-1	L	S	1	1	S22	S22D4	D	11
365.4876389	36.08116396	0.230769231	0.999	1	0.277777778	1.5	pre	5	Dog	-1	0	L	S	1	0	S22	S22D4	D	12
53.10497083	0	0.999	0.999	0	0.916666667	0.166666667	pre	5	Dog	0	1	L	S	0	1	S22	S22D4	D	16
130.9623089	34.11972555	0.931034483	0.999	1	0.027777778	0.166666667	pre	5	Dog	0	-1	L	S	0	1	S22	S22D4	D	17
405.2309632	64.47259031	0.888888889	0.999	0	0.5	1.166666667	pre	5	Dog	0	0	L	S	0	0	S22	S22D4	D	18
94.2963336	13.41208435	0.111111111	0.999	0	0.005	0	pre	5	Sheep	1	1	L	S	1	1	S22	S22D4	S	40
148.598108	34.19153555	0.28	0.999	0	0.833333333	0.666666667	pre	5	Sheep	1	-1	L	S	1	1	S22	S22D4	S	41
342.495765	46.89717616	0.727272727	0.999	1	0.277777778	1	pre	5	Sheep	1	0	L	S	1	0	S22	S22D4	S	42
188.4259442	23.7406324	0.333333333	0.999	0	0.999	0	pre	5	Sheep	-1	1	L	S	1	1	S22	S22D4	S	46
183.3102877	54.85195206	0.380952381	0.999	1	0.305555556	0.666666667	pre	5	Sheep	-1	-1	L	S	1	1	S22	S22D4	S	47
38.52526622	5.070223669	0.875	0.999	0	0.005	0	pre	5	Sheep	-1	0	L	S	1	0	S22	S22D4	S	48
331.8055882	33.32986792	0.428571429	0.999	1	0.361111111	0.833333333	pre	5	Sheep	0	1	L	S	0	1	S22	S22D4	S	52
387.2493859	113.5443148	0.714285714	0.999	1	0.222222222	1	pre	5	Sheep	0	-1	L	S	0	1	S22	S22D4	S	53
345.8990839	36.12569758	0.333333333	0.999	0	0.972222222	0.333333333	pre	5	Sheep	0	0	L	S	0	0	S22	S22D4	S	54
258.1636648	38.02422369	0.242857143	0.985714286	1	0.527777778	0.966666667	stim	5	Dog	1	1	L	S	1	1	S22	S22D4	D	4
172.7325297	39.59507495	0.782608696	0.999	1	0.546296296	0.6	stim	5	Dog	1	-1	L	S	1	1	S22	S22D4	D	5
266.9845897	39.4579277	0.541666667	0.979166667	1	0.444444444	0.633333333	stim	5	Dog	1	0	L	S	1	0	S22	S22D4	D	6
239.3054263	45.90069378	0.707070707	0.949494949	1	0.327777778	0.933333333	stim	5	Dog	-1	1	L	S	1	1	S22	S22D4	D	10
177.0935933	32.77447217	0.765432099	0.962962963	1	0.377777778	0.7	stim	5	Dog	-1	-1	L	S	1	1	S22	S22D4	D	11
186.8015835	29.59934858	0.625	0.988636364	1	NA	NA	stim	5	Dog	-1	0	L	S	1	0	S22	S22D4	D	12
108.2045127	9.958293209	0.251968504	0.999	1	NA	NA	stim	5	Dog	0	1	L	S	0	1	S22	S22D4	D	16
212.3890115	39.72226551	0.855072464	0.985507246	1	0.25	0.666666667	stim	5	Dog	0	-1	L	S	0	1	S22	S22D4	D	17
254.2617862	41.39942421	0.716216216	0.972972973	1	0.616666667	0.366666667	stim	5	Dog	0	0	L	S	0	0	S22	S22D4	D	18
162.9338972	23.15676661	0.175257732	0.999	1	0.216666667	0.6	stim	5	Sheep	1	1	L	S	1	1	S22	S22D4	S	40
220.5373409	34.61995043	0.490909091	0.909090909	1	NA	NA	stim	5	Sheep	1	-1	L	S	1	1	S22	S22D4	S	41
307.7985373	42.56365837	0.571428571	0.999	1	0.427777778	0.8	stim	5	Sheep	1	0	L	S	1	0	S22	S22D4	S	42
274.623338	36.01058049	0.37037037	0.962962963	1	0.7	0.933333333	stim	5	Sheep	-1	1	L	S	1	1	S22	S22D4	S	46
151.9005149	21.99880139	0.253521127	0.999	1	0.572222222	0.433333333	stim	5	Sheep	-1	-1	L	S	1	1	S22	S22D4	S	47
198.0605253	28.059772	0.926470588	0.941176471	1	0.394444444	0.733333333	stim	5	Sheep	-1	0	L	S	1	0	S22	S22D4	S	48
230.6041854	42.2309812	0.4	0.999	1	0.8	0.466666667	stim	5	Sheep	0	1	L	S	0	1	S22	S22D4	S	52
194.0895764	34.23999522	0.313253012	0.975903614	1	0.716666667	0.566666667	stim	5	Sheep	0	-1	L	S	0	1	S22	S22D4	S	53
310.6098689	42.72739967	0.576271186	0.983050847	1	NA	NA	stim	5	Sheep	0	0	L	S	0	0	S22	S22D4	S	54
190.8198579	15.6942002	0.005	0.999	0	0.833333333	0.333333333	post	5	Dog	1	1	L	S	1	1	S22	S22D4	D	4
212.9773781	37.43191541	0.9375	0.9375	0	0.777777778	0.666666667	post	5	Dog	1	-1	L	S	1	1	S22	S22D4	D	5
158.1735739	5.925505748	0.944444444	0.999	0	0.222222222	0.333333333	post	5	Dog	1	0	L	S	1	0	S22	S22D4	D	6
246.4494779	15.56819404	0.5	0.999	0	0.527777778	0.5	post	5	Dog	-1	1	L	S	1	1	S22	S22D4	D	10
308.3990956	48.76391821	0.8	0.999	1	0.527777778	1.666666667	post	5	Dog	-1	-1	L	S	1	1	S22	S22D4	D	11
138.2456981	27.21582769	0.8	0.999	0	0.638888889	0.5	post	5	Dog	-1	0	L	S	1	0	S22	S22D4	D	12
336.4085168	71.15309003	0.714285714	0.999	1	0.027777778	0.333333333	post	5	Dog	0	1	L	S	0	1	S22	S22D4	D	16
163.7932694	11.20134769	0.75	0.999	0	0.194444444	0.833333333	post	5	Dog	0	-1	L	S	0	1	S22	S22D4	D	17
148.6738681	30.35766656	0.96	0.999	0	0.005	0	post	5	Dog	0	0	L	S	0	0	S22	S22D4	D	18
117.6201641	28.27028678	0.952380952	0.999	1	0.005	0	post	5	Sheep	1	1	L	S	1	1	S22	S22D4	S	40
259.4548103	61.83370562	0.272727273	0.999	1	0.666666667	0.666666667	post	5	Sheep	1	-1	L	S	1	1	S22	S22D4	S	41
312.2288447	62.88361556	0.466666667	0.933333333	1	0.25	0.833333333	post	5	Sheep	1	0	L	S	1	0	S22	S22D4	S	42
7.743122319	0	NA	NA	NA	0.999	0	post	5	Sheep	-1	1	L	S	1	1	S22	S22D4	S	46
190.0631063	27.69305921	0.727272727	0.909090909	1	0.5	0.5	post	5	Sheep	-1	-1	L	S	1	1	S22	S22D4	S	47
99.89405582	14.03530725	0.967741935	0.999	0	0.005	0	post	5	Sheep	-1	0	L	S	1	0	S22	S22D4	S	48
20.16184778	4.338124045	0.005	0.999	0	0.999	0	post	5	Sheep	0	1	L	S	0	1	S22	S22D4	S	52
303.8442601	63.30359362	0.6	0.999	1	0.166666667	0.666666667	post	5	Sheep	0	-1	L	S	0	1	S22	S22D4	S	53
182.5394236	24.22891287	0.714285714	0.999	1	0.472222222	0.5	post	5	Sheep	0	0	L	S	0	0	S22	S22D4	S	54
51.64793936	20.38968571	0.999	0.970588235	0	0.305555556	0.833333333	pre	5	Dog	1	1	W	S	1	1	S23	S23D1	D	22
[truncated: 3,779 more rows]
