# Supplementary material for: Valence and Intensity of Video Stimuli of Dogs and Conspecifics in Sheep: Approach-Avoidance, Operant Response, and Attention
Source: Animals (Basel). 2018 Jul 17;8(7):121. doi: 10.3390/ani8070121 (PMC6070861; doi:10.3390/ani8070121)
Supplement: Supplementary file 1 [file animals-08-00121-s001.zip › AttentionTestMovTrackDefinitions_Raoult-Gygax.txt]

Description of the data set 'AttentionTestMovTrackRawData_Raoult-Gygax.csv':

Outcome variables:

activRel
Relative activity of the head (i.e. amount of head movements).

earMovB
Amount of ear movements.

leftForT
Proportion of time with the left ear positioned more to the front than the right ear
(i.e. left-asymmetric ears).

bForwT
Proportion of time when both ears pointed forwards.

bPass
Dichotomised variable for proportion of time with both ears relaxed (i.e. passive ears).

propRightT
Proportions of time with sheep looking towards the right side.

siChaRel
Relative number of head side changes.


Fixed effects:

phase
Phase of the test in relation with the video stimulus: pre= 6 sec pre-stimulus;
stim= 30 sec stimulus; post= 6 sec; post-stimulus.

nT
Amount of habituation before the test: 0= no habituation; 5= 5 days habituation;
9= 9 days habituation.

VrS
Video stimulus projected on the right side: 1= Sheep; 2= Dog.

di
Presumed intensity of the dog video stimuli: L= one dog lying calmly;
W= one dog walking and eventually barking.

si
Presumed intensity of the sheep video stimuli: O= one sheep; S= several sheep.

dd.lin
Distance of the dog in the dog video stimuli within di, coded as linear term:
-1= foreground; 0= middle ground; 1= background.

dd.sqa
Distance of the dog in the dog video stimuli within di, coded as linear term:
1= foreground; 0= middle ground; 1= background.

sd.lin
Distance of the sheep in the sheep video stimuli within si, coded as linear term:
-1= foreground; 0= middle ground; 1= background.

sd.sqa
Distance of the sheep in the sheep video stimuli within si, coded as quadratic term:
1= foreground; 0= middle ground; 1= background.


Random effects:

AnimalID
Identificator for each sheep.

session
Identificator for each test day within AnimalID with AnimalID coded
as described above.

block
Identificator for each block (D= Dog video projected on the right;
S= Sheep video projected on the right) within session with session coded
as described above.

trial
Identificator for each trial within block within session with block and session
coded as described above.
