# Supplementary material for: Valence and Intensity of Video Stimuli of Dogs and Conspecifics in Sheep: Approach-Avoidance, Operant Response, and Attention
Source: Animals (Basel). 2018 Jul 17;8(7):121. doi: 10.3390/ani8070121 (PMC6070861; doi:10.3390/ani8070121)
Supplement: Supplementary file 1 [file animals-08-00121-s001.zip › AttentionTestfNIRSRawData_Raoult-Gygax.csv]

HHbT	O2HbT	prodis	rile	sholo	SrS	dd.lin	sd.lin	di	si	dd.sqa	sd.sqa	tim3	nT	AnimalID	session	trialID	path
5.090678002	5.562602861	-1	-1	-1	1	-1	-1	1	-1	1	1	-2	9	S14	S14D1	1	1
-3.481240089	-5.190175208	-1	-1	-1	1	-1	-1	1	-1	1	1	-1	9	S14	S14D1	1	1
4.886582645	7.283104763	-1	-1	-1	1	-1	-1	1	-1	1	1	1	9	S14	S14D1	1	1
2.140066163	7.64707014	-1	-1	-1	1	-1	-1	1	-1	1	1	2	9	S14	S14D1	1	1
5.607638614	4.987025428	-1	-1	-1	1	-1	-1	1	-1	1	1	3	9	S14	S14D1	1	1
5.856503562	6.890100344	-1	-1	-1	1	-1	-1	1	-1	1	1	4	9	S14	S14D1	1	1
7.616037347	7.422672521	-1	-1	-1	1	-1	-1	1	-1	1	1	5	9	S14	S14D1	1	1
6.813993899	-6.998052917	-1	-1	-1	1	-1	-1	1	-1	1	1	6	9	S14	S14D1	1	1
-1.252762968	-7.414271631	-1	-1	-1	1	-1	-1	1	-1	1	1	7	9	S14	S14D1	1	1
6.21959564	-7.608622583	-1	-1	-1	1	-1	-1	1	-1	1	1	8	9	S14	S14D1	1	1
7.720683498	-8.101829251	-1	-1	-1	1	-1	-1	1	-1	1	1	9	9	S14	S14D1	1	1
7.521588653	7.461352995	-1	-1	-1	1	-1	-1	1	-1	1	1	10	9	S14	S14D1	1	1
8.024043753	6.925103917	-1	-1	-1	1	-1	-1	1	-1	1	1	11	9	S14	S14D1	1	1
7.388018597	7.189545026	-1	-1	-1	1	-1	-1	1	-1	1	1	12	9	S14	S14D1	1	1
-4.505349851	-5.270432163	-1	-1	-1	-1	-1	1	-1	-1	1	1	-2	9	S14	S14D2	1	1
5.43153621	4.085976313	-1	-1	-1	-1	-1	1	-1	-1	1	1	-1	9	S14	S14D2	1	1
7.380567461	-8.438690963	-1	-1	-1	-1	-1	1	-1	-1	1	1	1	9	S14	S14D2	1	1
6.589613999	-8.414828185	-1	-1	-1	-1	-1	1	-1	-1	1	1	2	9	S14	S14D2	1	1
7.073693357	-8.083174276	-1	-1	-1	-1	-1	1	-1	-1	1	1	3	9	S14	S14D2	1	1
6.949376954	-8.252315772	-1	-1	-1	-1	-1	1	-1	-1	1	1	4	9	S14	S14D2	1	1
-5.448890225	-7.729515527	-1	-1	-1	-1	-1	1	-1	-1	1	1	5	9	S14	S14D2	1	1
-6.455984418	-7.642284297	-1	-1	-1	-1	-1	1	-1	-1	1	1	6	9	S14	S14D2	1	1
-4.537961436	-6.816188085	-1	-1	-1	-1	-1	1	-1	-1	1	1	7	9	S14	S14D2	1	1
-6.201522859	-7.222930916	-1	-1	-1	-1	-1	1	-1	-1	1	1	8	9	S14	S14D2	1	1
3.020424886	-4.863680881	-1	-1	-1	-1	-1	1	-1	-1	1	1	9	9	S14	S14D2	1	1
-6.971199452	-6.980540949	-1	-1	-1	-1	-1	1	-1	-1	1	1	10	9	S14	S14D2	1	1
-5.607638614	7.172040774	-1	-1	-1	-1	-1	1	-1	-1	1	1	11	9	S14	S14D2	1	1
-5.734958092	-8.023716206	-1	-1	-1	-1	-1	1	-1	-1	1	1	12	9	S14	S14D2	1	1
4.135166557	-5.975081068	-1	-1	-1	-1	0	0	1	1	0	0	-2	9	S14	S14D3	1	1
-3.676300672	5.721949779	-1	-1	-1	-1	0	0	1	1	0	0	-1	9	S14	S14D3	1	1
-6.176906231	-6.412638949	-1	-1	-1	-1	0	0	1	1	0	0	1	9	S14	S14D3	1	1
3.998200702	-5.607638614	-1	-1	-1	-1	0	0	1	1	0	0	2	9	S14	S14D3	1	1
5.734958092	-7.840903128	-1	-1	-1	-1	0	0	1	1	0	0	3	9	S14	S14D3	1	1
6.155919102	-8.297668086	-1	-1	-1	-1	0	0	1	1	0	0	4	9	S14	S14D3	1	1
6.547502514	-8.254138689	-1	-1	-1	-1	0	0	1	1	0	0	5	9	S14	S14D3	1	1
6.560323202	-8.218382761	-1	-1	-1	-1	0	0	1	1	0	0	6	9	S14	S14D3	1	1
7.8642278	-7.590599567	-1	-1	-1	-1	0	0	1	1	0	0	7	9	S14	S14D3	1	1
7.997831237	-8.493207829	-1	-1	-1	-1	0	0	1	1	0	0	8	9	S14	S14D3	1	1
8.037704723	-8.511275718	-1	-1	-1	-1	0	0	1	1	0	0	9	9	S14	S14D3	1	1
7.758974014	-8.606576753	-1	-1	-1	-1	0	0	1	1	0	0	10	9	S14	S14D3	1	1
8.190493052	-7.701426297	-1	-1	-1	-1	0	0	1	1	0	0	11	9	S14	S14D3	1	1
8.317155629	-7.860763594	-1	-1	-1	-1	0	0	1	1	0	0	12	9	S14	S14D3	1	1
7.641324374	-4.863680881	-1	-1	-1	1	-1	1	-1	1	1	1	-2	9	S14	S14D4	1	1
-5.47436931	-5.418320159	-1	-1	-1	1	-1	1	-1	1	1	1	-1	9	S14	S14D4	1	1
-7.475622643	7.823445831	-1	-1	-1	1	-1	1	-1	1	1	1	1	9	S14	S14D4	1	1
4.832305759	8.272187393	-1	-1	-1	1	-1	1	-1	1	1	1	2	9	S14	S14D4	1	1
7.879102217	-5.920237038	-1	-1	-1	1	-1	1	-1	1	1	1	3	9	S14	S14D4	1	1
7.359149319	8.37228302	-1	-1	-1	1	-1	1	-1	1	1	1	4	9	S14	S14D4	1	1
8.573289931	-7.944314843	-1	-1	-1	1	-1	1	-1	1	1	1	5	9	S14	S14D4	1	1
8.330261022	7.464223261	-1	-1	-1	1	-1	1	-1	1	1	1	6	9	S14	S14D4	1	1
8.029921321	-5.705447754	-1	-1	-1	1	-1	1	-1	1	1	1	7	9	S14	S14D4	1	1
6.235390638	-7.310215878	-1	-1	-1	1	-1	1	-1	1	1	1	8	9	S14	S14D4	1	1
7.640844067	8.495049827	-1	-1	-1	1	-1	1	-1	1	1	1	9	9	S14	S14D4	1	1
8.271420522	7.635062311	-1	-1	-1	1	-1	1	-1	1	1	1	10	9	S14	S14D4	1	1
8.237611555	8.02633358	-1	-1	-1	1	-1	1	-1	1	1	1	11	9	S14	S14D4	1	1
8.261655572	7.622419303	-1	-1	-1	1	-1	1	-1	1	1	1	12	9	S14	S14D4	1	1
6.866412315	6.375876246	-1	-1	-1	1	-1	1	-1	1	1	1	-2	9	S15	S15D1	1	1
-7.33661134	-5.671603576	-1	-1	-1	1	-1	1	-1	1	1	1	-1	9	S15	S15D1	1	1
-6.872646102	-3.650658241	-1	-1	-1	1	-1	1	-1	1	1	1	1	9	S15	S15D1	1	1
7.756409362	-7.867680048	-1	-1	-1	1	-1	1	-1	1	1	1	2	9	S15	S15D1	1	1
8.189105704	-7.993451176	-1	-1	-1	1	-1	1	-1	1	1	1	3	9	S15	S15D1	1	1
8.048628526	-8.034793042	-1	-1	-1	1	-1	1	-1	1	1	1	4	9	S15	S15D1	1	1
5.769882276	-7.983610581	-1	-1	-1	1	-1	1	-1	1	1	1	5	9	S15	S15D1	1	1
-7.575841029	3.881563798	-1	-1	-1	1	-1	1	-1	1	1	1	6	9	S15	S15D1	1	1
-6.544631011	2.140066163	-1	-1	-1	1	-1	1	-1	1	1	1	7	9	S15	S15D1	1	1
-7.994463663	5.650733254	-1	-1	-1	1	-1	1	-1	1	1	1	8	9	S15	S15D1	1	1
7.225117506	6.314453433	-1	-1	-1	1	-1	1	-1	1	1	1	9	9	S15	S15D1	1	1
7.754267116	7.274825999	-1	-1	-1	1	-1	1	-1	1	1	1	10	9	S15	S15D1	1	1
7.574301778	-7.908203319	-1	-1	-1	1	-1	1	-1	1	1	1	11	9	S15	S15D1	1	1
-7.425655816	7.784265141	-1	-1	-1	1	-1	1	-1	1	1	1	12	9	S15	S15D1	1	1
6.628702533	-5.581614841	-1	-1	-1	-1	0	0	1	-1	0	0	-2	9	S15	S15D2	1	1
-6.558906771	6.299867942	-1	-1	-1	-1	0	0	1	-1	0	0	-1	9	S15	S15D2	1	1
7.695985341	-5.836271658	-1	-1	-1	-1	0	0	1	-1	0	0	1	9	S15	S15D2	1	1
7.49637493	-6.945532643	-1	-1	-1	-1	0	0	1	-1	0	0	2	9	S15	S15D2	1	1
7.486893543	-6.630023537	-1	-1	-1	-1	0	0	1	-1	0	0	3	9	S15	S15D2	1	1
6.895176497	5.839187112	-1	-1	-1	-1	0	0	1	-1	0	0	4	9	S15	S15D2	1	1
4.26969745	6.162261618	-1	-1	-1	-1	0	0	1	-1	0	0	5	9	S15	S15D2	1	1
6.125776885	-5.377590547	-1	-1	-1	-1	0	0	1	-1	0	0	6	9	S15	S15D2	1	1
-5.844992643	7.634095427	-1	-1	-1	-1	0	0	1	-1	0	0	7	9	S15	S15D2	1	1
5.824524092	7.92858619	-1	-1	-1	-1	0	0	1	-1	0	0	8	9	S15	S15D2	1	1
-7.959101242	7.807306687	-1	-1	-1	-1	0	0	1	-1	0	0	9	9	S15	S15D2	1	1
7.446876772	-6.560323202	-1	-1	-1	-1	0	0	1	-1	0	0	10	9	S15	S15D2	1	1
5.440250862	6.402746041	-1	-1	-1	-1	0	0	1	-1	0	0	11	9	S15	S15D2	1	1
-7.495819683	7.733902461	-1	-1	-1	-1	0	0	1	-1	0	0	12	9	S15	S15D2	1	1
7.619478845	-4.959342	-1	-1	-1	-1	1	-1	-1	-1	1	1	-2	9	S15	S15D3	1	1
-7.111919864	7.58197445	-1	-1	-1	-1	1	-1	-1	-1	1	1	-1	9	S15	S15D3	1	1
8.413054152	8.769895545	-1	-1	-1	-1	1	-1	-1	-1	1	1	1	9	S15	S15D3	1	1
7.65846357	-7.879480718	-1	-1	-1	-1	1	-1	-1	-1	1	1	2	9	S15	S15D3	1	1
-6.492997124	6.360438547	-1	-1	-1	-1	1	-1	-1	-1	1	1	3	9	S15	S15D3	1	1
-3.772760938	5.859360706	-1	-1	-1	-1	1	-1	-1	-1	1	1	4	9	S15	S15D3	1	1
7.848738623	7.178164023	-1	-1	-1	-1	1	-1	-1	-1	1	1	5	9	S15	S15D3	1	1
8.685669341	6.027072975	-1	-1	-1	-1	1	-1	-1	-1	1	1	6	9	S15	S15D3	1	1
7.292677486	6.901234062	-1	-1	-1	-1	1	-1	-1	-1	1	1	7	9	S15	S15D3	1	1
6.9377994	8.094531058	-1	-1	-1	-1	1	-1	-1	-1	1	1	8	9	S15	S15D3	1	1
7.294716916	-6.45126	-1	-1	-1	-1	1	-1	-1	-1	1	1	9	9	S15	S15D3	1	1
7.43159584	6.98887433	-1	-1	-1	-1	1	-1	-1	-1	1	1	10	9	S15	S15D3	1	1
7.712667423	-6.841081146	-1	-1	-1	-1	1	-1	-1	-1	1	1	11	9	S15	S15D3	1	1
7.352761562	7.730394455	-1	-1	-1	-1	1	-1	-1	-1	1	1	12	9	S15	S15D3	1	1
-6.428912701	7.67948256	-1	-1	-1	1	-1	-1	1	1	1	1	-2	9	S15	S15D4	1	1
6.060290738	-6.402746041	-1	-1	-1	1	-1	-1	1	1	1	1	-1	9	S15	S15D4	1	1
6.380969636	7.729075773	-1	-1	-1	1	-1	-1	1	1	1	1	1	9	S15	S15D4	1	1
-7.834590225	8.770516711	-1	-1	-1	1	-1	-1	1	1	1	1	2	9	S15	S15D4	1	1
-8.331465841	8.925919642	-1	-1	-1	1	-1	-1	1	1	1	1	3	9	S15	S15D4	1	1
-8.023388552	8.844985005	-1	-1	-1	1	-1	-1	1	1	1	1	4	9	S15	S15D4	1	1
-7.522129778	8.558047185	-1	-1	-1	1	-1	-1	1	1	1	1	5	9	S15	S15D4	1	1
-7.515072203	8.857443995	-1	-1	-1	1	-1	-1	1	1	1	1	6	9	S15	S15D4	1	1
-7.231648733	8.870030782	-1	-1	-1	1	-1	-1	1	1	1	1	7	9	S15	S15D4	1	1
-6.588238483	8.711690324	-1	-1	-1	1	-1	-1	1	1	1	1	8	9	S15	S15D4	1	1
-6.973074745	8.653907015	-1	-1	-1	1	-1	-1	1	1	1	1	9	9	S15	S15D4	1	1
-6.956069139	8.442577398	-1	-1	-1	1	-1	-1	1	1	1	1	10	9	S15	S15D4	1	1
-7.02598266	8.269885013	-1	-1	-1	1	-1	-1	1	1	1	1	11	9	S15	S15D4	1	1
-6.700115914	8.142499742	-1	-1	-1	1	-1	-1	1	1	1	1	12	9	S15	S15D4	1	1
7.203777476	-6.65221766	-1	-1	-1	-1	1	0	-1	-1	1	0	-2	5	S16	S16D1	1	1
-6.891117638	5.744604469	-1	-1	-1	-1	1	0	-1	-1	1	0	-1	5	S16	S16D1	1	1
-7.891891558	7.535563618	-1	-1	-1	-1	1	0	-1	-1	1	0	1	5	S16	S16D1	1	1
-8.753450382	8.942134076	-1	-1	-1	-1	1	0	-1	-1	1	0	2	5	S16	S16D1	1	1
-7.673455652	8.155505706	-1	-1	-1	-1	1	0	-1	-1	1	0	3	5	S16	S16D1	1	1
5.650733254	4.350277936	-1	-1	-1	-1	1	0	-1	-1	1	0	4	5	S16	S16D1	1	1
-6.667592722	6.344758783	-1	-1	-1	-1	1	0	-1	-1	1	0	5	5	S16	S16D1	1	1
6.785022514	6.744647941	-1	-1	-1	-1	1	0	-1	-1	1	0	6	5	S16	S16D1	1	1
-7.5895887	7.838540457	-1	-1	-1	-1	1	0	-1	-1	1	0	7	5	S16	S16D1	1	1
-7.976080167	7.425655816	-1	-1	-1	-1	1	0	-1	-1	1	0	8	5	S16	S16D1	1	1
-6.852770971	5.223054882	-1	-1	-1	-1	1	0	-1	-1	1	0	9	5	S16	S16D1	1	1
5.750984076	7.239573847	-1	-1	-1	-1	1	0	-1	-1	1	0	10	5	S16	S16D1	1	1
3.540959324	-5.640132448	-1	-1	-1	-1	1	0	-1	-1	1	0	11	5	S16	S16D1	1	1
7.241008053	7.266478125	-1	-1	-1	-1	1	0	-1	-1	1	0	12	5	S16	S16D1	1	1
-7.514527244	-7.123269803	-1	-1	-1	1	0	-1	-1	1	0	1	-2	5	S16	S16D2	1	1
8.650762083	7.304179642	-1	-1	-1	1	0	-1	-1	1	0	1	-1	5	S16	S16D2	1	1
8.736409039	-8.252315772	-1	-1	-1	1	0	-1	-1	1	0	1	1	5	S16	S16D2	1	1
-7.0971352	-5.10291057	-1	-1	-1	1	0	-1	-1	1	0	1	2	5	S16	S16D2	1	1
6.841081146	7.748675704	-1	-1	-1	1	0	-1	-1	1	0	1	3	5	S16	S16D2	1	1
8.649711571	-7.814601552	-1	-1	-1	1	0	-1	-1	1	0	1	4	5	S16	S16D2	1	1
-8.01417038	-8.150612201	-1	-1	-1	1	0	-1	-1	1	0	1	5	5	S16	S16D2	1	1
-9.126143213	8.976578142	-1	-1	-1	1	0	-1	-1	1	0	1	6	5	S16	S16D2	1	1
7.332042141	-4.80811103	-1	-1	-1	1	0	-1	-1	1	0	1	7	5	S16	S16D2	1	1
-6.254789888	7.861919663	-1	-1	-1	1	0	-1	-1	1	0	1	8	5	S16	S16D2	1	1
5.059425458	7.741316363	-1	-1	-1	1	0	-1	-1	1	0	1	9	5	S16	S16D2	1	1
-7.453851517	7.92822583	-1	-1	-1	1	0	-1	-1	1	0	1	10	5	S16	S16D2	1	1
7.966760113	7.905625998	-1	-1	-1	1	0	-1	-1	1	0	1	11	5	S16	S16D2	1	1
8.868905844	-7.687309487	-1	-1	-1	1	0	-1	-1	1	0	1	12	5	S16	S16D2	1	1
-6.160151913	6.377576927	-1	-1	-1	-1	1	1	1	1	1	1	-2	5	S16	S16D3	1	1
7.185008156	-6.964608091	-1	-1	-1	-1	1	1	1	1	1	1	-1	5	S16	S16D3	1	1
7.535563618	-8.521085606	-1	-1	-1	-1	1	1	1	1	1	1	1	5	S16	S16D3	1	1
7.366761154	5.80663986	-1	-1	-1	-1	1	1	1	1	1	1	2	5	S16	S16D3	1	1
8.665871784	-7.899709915	-1	-1	-1	-1	1	1	1	1	1	1	3	5	S16	S16D3	1	1
9.107919974	-9.157519596	-1	-1	-1	-1	1	1	1	1	1	1	4	5	S16	S16D3	1	1
8.648484577	-9.271482507	-1	-1	-1	-1	1	1	1	1	1	1	5	5	S16	S16D3	1	1
7.401536468	-7.172808233	-1	-1	-1	-1	1	1	1	1	1	1	6	5	S16	S16D3	1	1
8.450946546	-8.877730666	-1	-1	-1	-1	1	1	1	1	1	1	7	5	S16	S16D3	1	1
8.320813277	-8.275503723	-1	-1	-1	-1	1	1	1	1	1	1	8	5	S16	S16D3	1	1
8.304865933	-8.72542613	-1	-1	-1	-1	1	1	1	1	1	1	9	5	S16	S16D3	1	1
7.713561278	-7.752550009	-1	-1	-1	-1	1	1	1	1	1	1	10	5	S16	S16D3	1	1
8.509463393	-8.217033597	-1	-1	-1	-1	1	1	1	1	1	1	11	5	S16	S16D3	1	1
8.531589072	-8.966675185	-1	-1	-1	-1	1	1	1	1	1	1	12	5	S16	S16D3	1	1
-5.10291057	3.511545439	-1	-1	-1	1	0	1	1	-1	0	1	-2	5	S16	S16D4	1	1
4.537961436	-6.007583929	-1	-1	-1	1	0	1	1	-1	0	1	-1	5	S16	S16D4	1	1
-6.452837287	6.26053703	-1	-1	-1	1	0	1	1	-1	0	1	1	5	S16	S16D4	1	1
-5.515442846	8.386286922	-1	-1	-1	1	0	1	1	-1	0	1	2	5	S16	S16D4	1	1
5.785362462	-7.007148023	-1	-1	-1	1	0	1	1	-1	0	1	3	5	S16	S16D4	1	1
-7.158124817	7.429224063	-1	-1	-1	1	0	1	1	-1	0	1	4	5	S16	S16D4	1	1
-6.344758783	8.204261685	-1	-1	-1	1	0	1	1	-1	0	1	5	5	S16	S16D4	1	1
-6.441743671	6.319868609	-1	-1	-1	1	0	1	1	-1	0	1	6	5	S16	S16D4	1	1
5.228431239	8.467477599	-1	-1	-1	1	0	1	1	-1	0	1	7	5	S16	S16D4	1	1
8.1494573	6.719616837	-1	-1	-1	1	0	1	1	-1	0	1	8	5	S16	S16D4	1	1
8.223224734	-8.360890197	-1	-1	-1	1	0	1	1	-1	0	1	9	5	S16	S16D4	1	1
-6.303534308	-5.794536838	-1	-1	-1	1	0	1	1	-1	0	1	10	5	S16	S16D4	1	1
6.741110202	6.80959103	-1	-1	-1	1	0	1	1	-1	0	1	11	5	S16	S16D4	1	1
-7.224389173	7.885893414	-1	-1	-1	1	0	1	1	-1	0	1	12	5	S16	S16D4	1	1
5.809642865	7.014365014	-1	-1	-1	1	1	1	-1	1	1	1	-2	9	S17	S17D1	1	1
-5.794536838	-6.452837287	-1	-1	-1	1	1	1	-1	1	1	1	-1	9	S17	S17D1	1	1
-6.574378247	-7.752120271	-1	-1	-1	1	1	1	-1	1	1	1	1	9	S17	S17D1	1	1
-7.542478539	7.18349128	-1	-1	-1	1	1	1	-1	1	1	1	2	9	S17	S17D1	1	1
7.22875123	3.921973336	-1	-1	-1	1	1	1	-1	1	1	1	3	9	S17	S17D1	1	1
-5.893024474	7.538761063	-1	-1	-1	1	1	1	-1	1	1	1	4	9	S17	S17D1	1	1
6.870572488	6.672665657	-1	-1	-1	1	1	1	-1	1	1	1	5	9	S17	S17D1	1	1
7.626326512	6.570182437	-1	-1	-1	1	1	1	-1	1	1	1	6	9	S17	S17D1	1	1
8.160089584	-5.239098007	-1	-1	-1	1	1	1	-1	1	1	1	7	9	S17	S17D1	1	1
5.566434284	-5.400422589	-1	-1	-1	1	1	1	-1	1	1	1	8	9	S17	S17D1	1	1
-6.374172668	7.846394415	-1	-1	-1	1	1	1	-1	1	1	1	9	9	S17	S17D1	1	1
-7.191805765	-6.45126	-1	-1	-1	1	1	1	-1	1	1	1	10	9	S17	S17D1	1	1
-7.503565227	8.285135023	-1	-1	-1	1	1	1	-1	1	1	1	11	9	S17	S17D1	1	1
7.767475659	-4.686750173	-1	-1	-1	1	1	1	-1	1	1	1	12	9	S17	S17D1	1	1
-6.130138942	-8.544127193	-1	-1	-1	-1	1	0	1	1	1	0	-2	9	S17	S17D2	1	1
7.187279164	7.942895145	-1	-1	-1	-1	1	0	1	1	1	0	-1	9	S17	S17D2	1	1
8.146274427	-8.277030635	-1	-1	-1	-1	1	0	1	1	1	0	1	9	S17	S17D2	1	1
8.030246841	-7.81177098	-1	-1	-1	-1	1	0	1	1	1	0	2	9	S17	S17D2	1	1
8.052455672	-8.366486574	-1	-1	-1	-1	1	0	1	1	1	0	3	9	S17	S17D2	1	1
6.901234062	-8.560922954	-1	-1	-1	-1	1	0	1	1	1	0	4	9	S17	S17D2	1	1
7.993451176	-7.642284297	-1	-1	-1	-1	1	0	1	1	1	0	5	9	S17	S17D2	1	1
7.539292978	-8.141626634	-1	-1	-1	-1	1	0	1	1	1	0	6	9	S17	S17D2	1	1
7.96224151	-8.166642314	-1	-1	-1	-1	1	0	1	1	1	0	7	9	S17	S17D2	1	1
7.597647167	-8.550918061	-1	-1	-1	-1	1	0	1	1	1	0	8	9	S17	S17D2	1	1
7.90082185	-4.182050143	-1	-1	-1	-1	1	0	1	1	1	0	9	9	S17	S17D2	1	1
7.943605246	-8.530405523	-1	-1	-1	-1	1	0	1	1	1	0	10	9	S17	S17D2	1	1
6.82165258	-7.655153874	-1	-1	-1	-1	1	0	1	1	1	0	11	9	S17	S17D2	1	1
7.905625998	-7.455587628	-1	-1	-1	-1	1	0	1	1	1	0	12	9	S17	S17D2	1	1
-6.454412091	4.375757022	-1	-1	-1	-1	-1	-1	1	-1	1	1	-2	9	S17	S17D3	1	1
5.782285536	2.351375257	-1	-1	-1	-1	-1	-1	1	-1	1	1	-1	9	S17	S17D3	1	1
4.722953222	-6.221583712	-1	-1	-1	-1	-1	-1	1	-1	1	1	1	9	S17	S17D3	1	1
6.943604932	-4.483002552	-1	-1	-1	-1	-1	-1	1	-1	1	1	2	9	S17	S17D3	1	1
-6.820562067	-5.776103136	-1	-1	-1	-1	-1	-1	1	-1	1	1	3	9	S17	S17D3	1	1
-7.059187983	-6.66121515	-1	-1	-1	-1	-1	-1	1	-1	1	1	4	9	S17	S17D3	1	1
-6.973074745	7.44978883	-1	-1	-1	-1	-1	-1	1	-1	1	1	5	9	S17	S17D3	1	1
-7.294716916	7.518878624	-1	-1	-1	-1	-1	-1	1	-1	1	1	6	9	S17	S17D3	1	1
-7.355960541	8.204261685	-1	-1	-1	-1	-1	-1	1	-1	1	1	7	9	S17	S17D3	1	1
-7.468227843	8.216763546	-1	-1	-1	-1	-1	-1	1	-1	1	1	8	9	S17	S17D3	1	1
-7.465369064	8.37597519	-1	-1	-1	-1	-1	-1	1	-1	1	1	9	9	S17	S17D3	1	1
6.353500097	8.009861457	-1	-1	-1	-1	-1	-1	1	-1	1	1	10	9	S17	S17D3	1	1
5.444579874	7.025093771	-1	-1	-1	-1	-1	-1	1	-1	1	1	11	9	S17	S17D3	1	1
-7.561901722	7.940405812	-1	-1	-1	-1	-1	-1	1	-1	1	1	12	9	S17	S17D3	1	1
-5.461710913	-3.314186005	-1	-1	-1	1	0	-1	-1	-1	0	1	-2	9	S17	S17D4	1	1
4.350277936	-3.881563798	-1	-1	-1	1	0	-1	-1	-1	0	1	-1	9	S17	S17D4	1	1
3.941581808	5.574053368	-1	-1	-1	1	0	-1	-1	-1	0	1	1	9	S17	S17D4	1	1
6.428912701	4.102643365	-1	-1	-1	1	0	-1	-1	-1	0	1	2	9	S17	S17D4	1	1
7.175872196	7.494708263	-1	-1	-1	1	0	-1	-1	-1	0	1	3	9	S17	S17D4	1	1
-6.829253051	-4.226833745	-1	-1	-1	1	0	-1	-1	-1	0	1	4	9	S17	S17D4	1	1
-6.134482054	-5.938854597	-1	-1	-1	1	0	-1	-1	-1	0	1	5	9	S17	S17D4	1	1
6.132312856	4.90897164	-1	-1	-1	1	0	-1	-1	-1	0	1	6	9	S17	S17D4	1	1
6.742290839	-5.503296947	-1	-1	-1	1	0	-1	-1	-1	0	1	7	9	S17	S17D4	1	1
6.271933165	-7.035708643	-1	-1	-1	1	0	-1	-1	-1	0	1	8	9	S17	S17D4	1	1
5.280662431	3.597312261	-1	-1	-1	1	0	-1	-1	-1	0	1	9	9	S17	S17D4	1	1
-5.330300412	7.003519901	-1	-1	-1	1	0	-1	-1	-1	0	1	10	9	S17	S17D4	1	1
6.341240749	7.56656978	-1	-1	-1	1	0	-1	-1	-1	0	1	11	9	S17	S17D4	1	1
5.065754593	6.427297192	-1	-1	-1	1	0	-1	-1	-1	0	1	12	9	S17	S17D4	1	1
4.923623917	-6.468474822	-1	-1	-1	-1	0	-1	1	1	0	1	-2	5	S1	S1D1	1	1
-4.816241156	5.629418059	-1	-1	-1	-1	0	-1	1	1	0	1	-1	5	S1	S1D1	1	1
-5.382198851	5.233778845	-1	-1	-1	-1	0	-1	1	1	0	1	1	5	S1	S1D1	1	1
-5.59656839	6.271933165	-1	-1	-1	-1	0	-1	1	1	0	1	2	5	S1	S1D1	1	1
-6.039063526	5.265277512	-1	-1	-1	-1	0	-1	1	1	0	1	3	5	S1	S1D1	1	1
-6.125776885	0.916290732	-1	-1	-1	-1	0	-1	1	1	0	1	4	5	S1	S1D1	1	1
-6.466922027	-5.065754593	-1	-1	-1	-1	0	-1	1	1	0	1	5	5	S1	S1D1	1	1
-5.987707498	4.310799125	-1	-1	-1	-1	0	-1	1	1	0	1	6	5	S1	S1D1	1	1
-6.486922694	3.113515309	-1	-1	-1	-1	0	-1	1	1	0	1	7	5	S1	S1D1	1	1
-7.096307386	-3.772760938	-1	-1	-1	-1	0	-1	1	1	0	1	8	5	S1	S1D1	1	1
-7.0668935	-5.91215074	-1	-1	-1	-1	0	-1	1	1	0	1	9	5	S1	S1D1	1	1
-7.066040258	4.879006852	-1	-1	-1	-1	0	-1	1	1	0	1	10	5	S1	S1D1	1	1
-7.039222042	-6.53306183	-1	-1	-1	-1	0	-1	1	1	0	1	11	5	S1	S1D1	1	1
-7.385541049	-6.296188085	-1	-1	-1	-1	0	-1	1	1	0	1	12	5	S1	S1D1	1	1
-5.156177599	5.607638614	-1	-1	-1	-1	1	0	1	-1	1	0	-2	5	S1	S1D2	1	1
6.298029707	-5.925591803	-1	-1	-1	-1	1	0	1	-1	1	0	-1	5	S1	S1D2	1	1
8.406149893	-6.298029707	-1	-1	-1	-1	1	0	1	-1	1	0	1	5	S1	S1D2	1	1
8.124594949	-4.966335035	-1	-1	-1	-1	1	0	1	-1	1	0	2	5	S1	S1D2	1	1
7.506317017	-7.446876772	-1	-1	-1	-1	1	0	1	-1	1	0	3	5	S1	S1D2	1	1
7.667392201	4.740574823	-1	-1	-1	-1	1	0	1	-1	1	0	4	5	S1	S1D2	1	1
8.114175087	-6.603266088	-1	-1	-1	-1	1	0	1	-1	1	0	5	5	S1	S1D2	1	1
7.807306687	-7.446293341	-1	-1	-1	-1	1	0	1	-1	1	0	6	5	S1	S1D2	1	1
7.564497778	-6.974011075	-1	-1	-1	-1	1	0	1	-1	1	0	7	5	S1	S1D2	1	1
-6.531606225	7.294716916	-1	-1	-1	-1	1	0	1	-1	1	0	8	5	S1	S1D2	1	1
7.826243594	-6.999878568	-1	-1	-1	-1	1	0	1	-1	1	0	9	5	S1	S1D2	1	1
8.217573481	-5.611301622	-1	-1	-1	-1	1	0	1	-1	1	0	10	5	S1	S1D2	1	1
7.617021841	-6.871609832	-1	-1	-1	-1	1	0	1	-1	1	0	11	5	S1	S1D2	1	1
7.399092226	-7.078763076	-1	-1	-1	-1	1	0	1	-1	1	0	12	5	S1	S1D2	1	1
6.108135854	4.610157727	-1	-1	-1	1	-1	-1	-1	1	1	1	-2	5	S1	S1D3	1	1
-6.149536102	-4.212127598	-1	-1	-1	1	-1	-1	-1	1	1	1	-1	5	S1	S1D3	1	1
7.965719169	-6.205567354	-1	-1	-1	1	-1	-1	-1	1	1	1	1	5	S1	S1D3	1	1
7.252408248	-8.321786395	-1	-1	-1	1	-1	-1	-1	1	1	1	2	5	S1	S1D3	1	1
7.459626872	-7.318871059	-1	-1	-1	1	-1	-1	-1	1	1	1	3	5	S1	S1D3	1	1
8.388791477	-7.334655668	-1	-1	-1	1	-1	-1	-1	1	1	1	4	5	S1	S1D3	1	1
7.976423691	-6.386037214	-1	-1	-1	1	-1	-1	-1	1	1	1	5	5	S1	S1D3	1	1
8.303628615	-7.845611789	-1	-1	-1	1	-1	-1	-1	1	1	1	6	5	S1	S1D3	1	1
8.203167144	-7.651833188	-1	-1	-1	1	-1	-1	-1	1	1	1	7	5	S1	S1D3	1	1
8.101223099	-8.283873034	-1	-1	-1	1	-1	-1	-1	1	1	1	8	5	S1	S1D3	1	1
7.953845448	-7.270660773	-1	-1	-1	1	-1	-1	-1	1	1	1	9	5	S1	S1D3	1	1
7.961893078	-7.525909481	-1	-1	-1	1	-1	-1	-1	1	1	1	10	5	S1	S1D3	1	1
7.677168815	-7.960149094	-1	-1	-1	1	-1	-1	-1	1	1	1	11	5	S1	S1D3	1	1
-6.588238483	-5.944110851	-1	-1	-1	1	-1	-1	-1	1	1	1	12	5	S1	S1D3	1	1
-7.162785019	5.824524092	-1	-1	-1	1	1	0	-1	-1	1	0	-2	5	S1	S1D4	1	1
7.457320731	-5.859360706	-1	-1	-1	1	1	0	-1	-1	1	0	-1	5	S1	S1D4	1	1
-5.967427969	-8.09514128	-1	-1	-1	1	1	0	-1	-1	1	0	1	5	S1	S1D4	1	1
-6.615395617	-6.741110202	-1	-1	-1	1	1	0	-1	-1	1	0	2	5	S1	S1D4	1	1
-7.639882759	7.586042597	-1	-1	-1	1	1	0	-1	-1	1	0	3	5	S1	S1D4	1	1
-7.627787788	8.253878475	-1	-1	-1	1	1	0	-1	-1	1	0	4	5	S1	S1D4	1	1
7.678557704	6.979610716	-1	-1	-1	1	1	0	-1	-1	1	0	5	5	S1	S1D4	1	1
7.77169953	8.276521923	-1	-1	-1	1	1	0	-1	-1	1	0	6	5	S1	S1D4	1	1
6.92706759	8.107569448	-1	-1	-1	1	1	0	-1	-1	1	0	7	5	S1	S1D4	1	1
6.618071204	7.125685263	-1	-1	-1	1	1	0	-1	-1	1	0	8	5	S1	S1D4	1	1
7.590094261	7.853022119	-1	-1	-1	1	1	0	-1	-1	1	0	9	5	S1	S1D4	1	1
7.128094903	7.087991329	-1	-1	-1	1	1	0	-1	-1	1	0	10	5	S1	S1D4	1	1
-6.548935179	5.607638614	-1	-1	-1	1	1	0	-1	-1	1	0	11	5	S1	S1D4	1	1
-7.848348303	8.356907061	-1	-1	-1	1	1	0	-1	-1	1	0	12	5	S1	S1D4	1	1
-4.695924549	-5.195730778	-1	-1	-1	-1	0	1	1	1	0	1	-2	5	S22	S22D1	1	1
4.855928904	4.26969745	-1	-1	-1	-1	0	1	1	1	0	1	-1	5	S22	S22D1	1	1
7.437500788	-7.584010592	-1	-1	-1	-1	0	1	1	1	0	1	1	5	S22	S22D1	1	1
5.797576354	4.80811103	-1	-1	-1	-1	0	1	1	1	0	1	2	5	S22	S22D1	1	1
7.760253878	8.191047453	-1	-1	-1	-1	0	1	1	1	0	1	3	5	S22	S22D1	1	1
7.908938478	5.734958092	-1	-1	-1	-1	0	1	1	1	0	1	4	5	S22	S22D1	1	1
7.77548582	-6.262445428	-1	-1	-1	-1	0	1	1	1	0	1	5	5	S22	S22D1	1	1
7.883634802	4.90897164	-1	-1	-1	-1	0	1	1	1	0	1	6	5	S22	S22D1	1	1
7.938623916	8.067305866	-1	-1	-1	-1	0	1	1	1	0	1	7	5	S22	S22D1	1	1
7.390490023	7.374315486	-1	-1	-1	-1	0	1	1	1	0	1	8	5	S22	S22D1	1	1
-4.310799125	-6.902240098	-1	-1	-1	-1	0	1	1	1	0	1	9	5	S22	S22D1	1	1
5.640132448	6.522827822	-1	-1	-1	-1	0	1	1	1	0	1	10	5	S22	S22D1	1	1
-4.74927053	-6.711131937	-1	-1	-1	-1	0	1	1	1	0	1	11	5	S22	S22D1	1	1
-7.162009825	7.300810367	-1	-1	-1	-1	0	1	1	1	0	1	12	5	S22	S22D1	1	1
-7.757264977	6.233429853	-1	-1	-1	1	0	-1	1	-1	0	1	-2	5	S22	S22D2	1	1
7.229476394	-6.653507983	-1	-1	-1	1	0	-1	1	-1	0	1	-1	5	S22	S22D2	1	1
-8.003864437	-7.759400817	-1	-1	-1	1	0	-1	1	-1	0	1	1	5	S22	S22D2	1	1
-8.171458188	6.844282856	-1	-1	-1	1	0	-1	1	-1	0	1	2	5	S22	S22D2	1	1
-8.40815927	8.147143489	-1	-1	-1	1	0	-1	1	-1	0	1	3	5	S22	S22D2	1	1
-7.52752499	7.673455652	-1	-1	-1	1	0	-1	1	-1	0	1	4	5	S22	S22D2	1	1
-7.886269354	6.830334132	-1	-1	-1	1	0	-1	1	-1	0	1	5	5	S22	S22D2	1	1
-7.089660082	3.113515309	-1	-1	-1	1	0	-1	1	-1	0	1	6	5	S22	S22D2	1	1
-7.734340098	-7.22657258	-1	-1	-1	1	0	-1	1	-1	0	1	7	5	S22	S22D2	1	1
-8.163798576	7.756409362	-1	-1	-1	1	0	-1	1	-1	0	1	8	5	S22	S22D2	1	1
-7.050556078	-4.993828176	-1	-1	-1	1	0	-1	1	-1	0	1	9	5	S22	S22D2	1	1
-8.372051806	7.479017272	-1	-1	-1	1	0	-1	1	-1	0	1	10	5	S22	S22D2	1	1
-3.921973336	6.262445428	-1	-1	-1	1	0	-1	1	-1	0	1	11	5	S22	S22D2	1	1
-8.182139948	7.50851301	-1	-1	-1	1	0	-1	1	-1	0	1	12	5	S22	S22D2	1	1
-5.903998521	-3.068052935	-1	-1	-1	-1	-1	1	1	1	1	1	-2	5	S23	S23D1	1	1
4.069026754	-5.2907891	-1	-1	-1	-1	-1	1	1	1	1	1	-1	5	S23	S23D1	1	1
6.28133173	-7.783848821	-1	-1	-1	-1	-1	1	1	1	1	1	1	5	S23	S23D1	1	1
6.085637717	-8.458398145	-1	-1	-1	-1	-1	1	1	1	1	1	2	5	S23	S23D1	1	1
-6.667592722	-8.771137492	-1	-1	-1	-1	-1	1	1	1	1	1	3	5	S23	S23D1	1	1
-6.67645354	-8.412388077	-1	-1	-1	-1	-1	1	1	1	1	1	4	5	S23	S23D1	1	1
-7.680868241	-7.634095427	-1	-1	-1	-1	-1	1	1	1	1	1	5	5	S23	S23D1	1	1
-6.98425325	-8.305607589	-1	-1	-1	-1	-1	1	1	1	1	1	6	5	S23	S23D1	1	1
-7.157346	-8.388791477	-1	-1	-1	-1	-1	1	1	1	1	1	7	5	S23	S23D1	1	1
-6.842149522	-8.081629635	-1	-1	-1	-1	-1	1	1	1	1	1	8	5	S23	S23D1	1	1
-7.422074792	-8.602361204	-1	-1	-1	-1	-1	1	1	1	1	1	9	5	S23	S23D1	1	1
-7.649930691	-8.434572163	-1	-1	-1	-1	-1	1	1	1	1	1	10	5	S23	S23D1	1	1
-7.949620834	-8.161803136	-1	-1	-1	-1	-1	1	1	1	1	1	11	5	S23	S23D1	1	1
-8.286143469	-7.693253721	-1	-1	-1	-1	-1	1	1	1	1	1	12	5	S23	S23D1	1	1
-5.33513134	-6.465366817	-1	-1	-1	1	1	1	-1	-1	1	1	-2	5	S23	S23D2	1	1
5.757323242	4.182050143	-1	-1	-1	1	1	1	-1	-1	1	1	-1	5	S23	S23D2	1	1
5.71538161	6.176906231	-1	-1	-1	1	1	1	-1	-1	1	1	1	5	S23	S23D2	1	1
7.100439623	-7.874548993	-1	-1	-1	1	1	1	-1	-1	1	1	2	5	S23	S23D2	1	1
7.826642637	-8.734157692	-1	-1	-1	1	1	1	-1	-1	1	1	3	5	S23	S23D2	1	1
7.470508996	-8.637550688	-1	-1	-1	1	1	1	-1	-1	1	1	4	5	S23	S23D2	1	1
7.46765674	-8.799284666	-1	-1	-1	1	1	1	-1	-1	1	1	5	5	S23	S23D2	1	1
7.520505522	-8.908762194	-1	-1	-1	1	1	1	-1	-1	1	1	6	5	S23	S23D2	1	1
7.792968055	-9.072169663	-1	-1	-1	1	1	1	-1	-1	1	1	7	5	S23	S23D2	1	1
7.615544736	-8.987634225	-1	-1	-1	1	1	1	-1	-1	1	1	8	5	S23	S23D2	1	1
7.646592585	-8.94994916	-1	-1	-1	1	1	1	-1	-1	1	1	9	5	S23	S23D2	1	1
7.758119861	-8.981241624	-1	-1	-1	1	1	1	-1	-1	1	1	10	5	S23	S23D2	1	1
7.795852276	-9.044698925	-1	-1	-1	1	1	1	-1	-1	1	1	11	5	S23	S23D2	1	1
7.446293341	-8.955254555	-1	-1	-1	1	1	1	-1	-1	1	1	12	5	S23	S23D2	1	1
4.102643365	-4.516338972	-1	-1	-1	-1	-1	0	-1	1	1	0	-2	5	S23	S23D3	1	1
-4.527208645	5.072043922	-1	-1	-1	-1	-1	0	-1	1	1	0	-1	5	S23	S23D3	1	1
-6.346513169	-5.440250862	-1	-1	-1	-1	-1	0	-1	1	1	0	1	5	S23	S23D3	1	1
-6.396095974	-5.178970609	-1	-1	-1	-1	-1	0	-1	1	1	0	2	5	S23	S23D3	1	1
-6.826002777	-6.759835149	-1	-1	-1	-1	-1	0	-1	1	1	0	3	5	S23	S23D3	1	1
-6.239300711	-6.80516869	-1	-1	-1	-1	-1	0	-1	1	1	0	4	5	S23	S23D3	1	1
-6.789534648	7.213400052	-1	-1	-1	-1	-1	0	-1	1	1	0	5	5	S23	S23D3	1	1
-6.680227129	7.168194615	-1	-1	-1	-1	-1	0	-1	1	1	0	6	5	S23	S23D3	1	1
-6.677712986	7.101264025	-1	-1	-1	-1	-1	0	-1	1	1	0	7	5	S23	S23D3	1	1
-6.515453157	5.870708346	-1	-1	-1	-1	-1	0	-1	1	1	0	8	5	S23	S23D3	1	1
-6.53306183	5.856503562	-1	-1	-1	-1	-1	0	-1	1	1	0	9	5	S23	S23D3	1	1
-6.67645354	6.433743628	-1	-1	-1	-1	-1	0	-1	1	1	0	10	5	S23	S23D3	1	1
-6.457554277	3.157000421	-1	-1	-1	-1	-1	0	-1	1	1	0	11	5	S23	S23D3	1	1
-6.410996912	5.254887809	-1	-1	-1	-1	-1	0	-1	1	1	0	12	5	S23	S23D3	1	1
1.252762968	4.548599834	-1	-1	-1	1	0	0	1	-1	0	0	-2	5	S23	S23D4	1	1
1.252762968	-5.138735297	-1	-1	-1	1	0	0	1	-1	0	0	-1	5	S23	S23D4	1	1
3.96081317	-6.053264948	-1	-1	-1	1	0	0	1	-1	0	0	1	5	S23	S23D4	1	1
2.674148649	-6.069582326	-1	-1	-1	1	0	0	1	-1	0	0	2	5	S23	S23D4	1	1
-4.980176087	-5.249652195	-1	-1	-1	1	0	0	1	-1	0	0	3	5	S23	S23D4	1	1
4.166665224	-6.586861072	-1	-1	-1	1	0	0	1	-1	0	0	4	5	S23	S23D4	1	1
-6.744647941	-7.504666852	-1	-1	-1	1	0	0	1	-1	0	0	5	5	S23	S23D4	1	1
-7.202288826	-8.650061864	-1	-1	-1	1	0	0	1	-1	0	0	6	5	S23	S23D4	1	1
-7.327451969	-8.045107396	-1	-1	-1	1	0	0	1	-1	0	0	7	5	S23	S23D4	1	1
-7.355960541	-6.862234764	-1	-1	-1	1	0	0	1	-1	0	0	8	5	S23	S23D4	1	1
-7.538228865	7.147165803	-1	-1	-1	1	0	0	1	-1	0	0	9	5	S23	S23D4	1	1
-7.550398327	6.971199452	-1	-1	-1	1	0	0	1	-1	0	0	10	5	S23	S23D4	1	1
-7.551974786	6.853826937	-1	-1	-1	1	0	0	1	-1	0	0	11	5	S23	S23D4	1	1
-7.460777951	6.193384462	-1	-1	-1	1	0	0	1	-1	0	0	12	5	S23	S23D4	1	1
-6.382661683	-5.611301622	-1	-1	-1	1	1	1	1	1	1	1	-2	5	S24	S24D1	1	1
5.2907891	6.817283376	-1	-1	-1	1	1	1	1	1	1	1	-1	5	S24	S24D1	1	1
-5.427150238	7.696894225	-1	-1	-1	1	1	1	1	1	1	1	1	5	S24	S24D1	1	1
-6.455984418	-2.251291799	-1	-1	-1	1	1	1	1	1	1	1	2	5	S24	S24D1	1	1
-7.206006303	-7.560340848	-1	-1	-1	1	1	1	1	1	1	1	3	5	S24	S24D1	1	1
-7.450370225	-7.479017272	-1	-1	-1	1	1	1	1	1	1	1	4	5	S24	S24D1	1	1
-7.457897765	-7.312219887	-1	-1	-1	1	1	1	1	1	1	1	5	5	S24	S24D1	1	1
-7.137675815	5.470167623	-1	-1	-1	1	1	1	1	1	1	1	6	5	S24	S24D1	1	1
-5.946728653	7.715792425	-1	-1	-1	1	1	1	1	1	1	1	7	5	S24	S24D1	1	1
-6.648336672	7.405191666	-1	-1	-1	1	1	1	1	1	1	1	8	5	S24	S24D1	1	1
-5.206750173	6.108135854	-1	-1	-1	1	1	1	1	1	1	1	9	5	S24	S24D1	1	1
5.80663986	-5.985194934	-1	-1	-1	1	1	1	1	1	1	1	10	5	S24	S24D1	1	1
-7.168965031	-5.603962139	-1	-1	-1	1	1	1	1	1	1	1	11	5	S24	S24D1	1	1
5.969985515	7.128896828	-1	-1	-1	1	1	1	1	1	1	1	12	5	S24	S24D1	1	1
6.225548038	-6.597827598	-1	-1	-1	-1	-1	-1	1	-1	1	1	-2	5	S24	S24D2	1	1
-4.471638793	6.327043528	-1	-1	-1	-1	-1	-1	1	-1	1	1	-1	5	S24	S24D2	1	1
-6.98887433	-8.275249011	-1	-1	-1	-1	-1	-1	1	-1	1	1	1	5	S24	S24D2	1	1
-6.628702533	-7.229476394	-1	-1	-1	-1	-1	-1	1	-1	1	1	2	5	S24	S24D2	1	1
6.28133173	6.915227294	-1	-1	-1	-1	-1	-1	1	-1	1	1	3	5	S24	S24D2	1	1
3.90197267	-7.012565643	-1	-1	-1	-1	-1	-1	1	-1	1	1	4	5	S24	S24D2	1	1
-5.702114418	-6.568779912	-1	-1	-1	-1	-1	-1	1	-1	1	1	5	5	S24	S24D2	1	1
-4.600157644	-8.046068935	-1	-1	-1	-1	-1	-1	1	-1	1	1	6	5	S24	S24D2	1	1
5.478553417	-6.249009525	-1	-1	-1	-1	-1	-1	1	-1	1	1	7	5	S24	S24D2	1	1
5.611301622	5.184588601	-1	-1	-1	-1	-1	-1	1	-1	1	1	8	5	S24	S24D2	1	1
6.078788375	-6.094697802	-1	-1	-1	-1	-1	-1	1	-1	1	1	9	5	S24	S24D2	1	1
6.318066807	5.949339621	-1	-1	-1	-1	-1	-1	1	-1	1	1	10	5	S24	S24D2	1	1
5.629418059	6.647039655	-1	-1	-1	-1	-1	-1	1	-1	1	1	11	5	S24	S24D2	1	1
5.570251082	-7.997494989	-1	-1	-1	-1	-1	-1	1	-1	1	1	12	5	S24	S24D2	1	1
5.33513134	-7.031299465	-1	-1	-1	-1	-1	-1	-1	1	1	1	-2	5	S24	S24D3	1	1
-6.012491914	6.917210438	-1	-1	-1	-1	-1	-1	-1	1	1	1	-1	5	S24	S24D3	1	1
7.987354628	-6.794026514	-1	-1	-1	-1	-1	-1	-1	1	1	1	1	5	S24	S24D3	1	1
8.229377777	-7.600652428	-1	-1	-1	-1	-1	-1	-1	1	1	1	2	5	S24	S24D3	1	1
7.123269803	-7.959101242	-1	-1	-1	-1	-1	-1	-1	1	1	1	3	5	S24	S24D3	1	1
-7.969184777	7.561901722	-1	-1	-1	-1	-1	-1	-1	1	1	1	4	5	S24	S24D3	1	1
6.372466183	7.805270856	-1	-1	-1	-1	-1	-1	-1	1	1	1	5	5	S24	S24D3	1	1
7.490250189	-6.309008774	-1	-1	-1	-1	-1	-1	-1	1	1	1	6	5	S24	S24D3	1	1
5.531411249	-7.652783081	-1	-1	-1	-1	-1	-1	-1	1	1	1	7	5	S24	S24D3	1	1
4.135166557	-5.607638614	-1	-1	-1	-1	-1	-1	-1	1	1	1	8	5	S24	S24D3	1	1
7.88250358	-8.022076861	-1	-1	-1	-1	-1	-1	-1	1	1	1	9	5	S24	S24D3	1	1
8.153493633	-8.768652054	-1	-1	-1	-1	-1	-1	-1	1	1	1	10	5	S24	S24D3	1	1
-6.231465215	-6.708694398	-1	-1	-1	-1	-1	-1	-1	1	1	1	11	5	S24	S24D3	1	1
7.877965853	-6.35697534	-1	-1	-1	-1	-1	-1	-1	1	1	1	12	5	S24	S24D3	1	1
6.09017802	-7.294037568	-1	-1	-1	1	1	0	-1	-1	1	0	-2	9	S26	S26D1	1	1
4.959342	6.457554277	-1	-1	-1	1	1	0	-1	-1	1	0	-1	9	S26	S26D1	1	1
-6.459121675	-8.152630075	-1	-1	-1	1	1	0	-1	-1	1	0	1	9	S26	S26D1	1	1
-7.866530622	7.13129875	-1	-1	-1	1	1	0	-1	-1	1	0	2	9	S26	S26D1	1	1
-7.260171166	7.855350861	-1	-1	-1	1	1	0	-1	-1	1	0	3	9	S26	S26D1	1	1
-4.945207489	6.849596365	-1	-1	-1	1	1	0	-1	-1	1	0	4	9	S26	S26D1	1	1
5.349485653	-7.538228865	-1	-1	-1	1	1	0	-1	-1	1	0	5	9	S26	S26D1	1	1
-6.782758789	-5.97761914	-1	-1	-1	1	1	0	-1	-1	1	0	6	9	S26	S26D1	1	1
-5.078293943	6.505036397	-1	-1	-1	1	1	0	-1	-1	1	0	7	9	S26	S26D1	1	1
2.251291799	-7.453851517	-1	-1	-1	1	1	0	-1	-1	1	0	8	9	S26	S26D1	1	1
-3.839452313	-6.912245184	-1	-1	-1	1	1	0	-1	-1	1	0	9	9	S26	S26D1	1	1
-5.788429949	5.794536838	-1	-1	-1	1	1	0	-1	-1	1	0	10	9	S26	S26D1	1	1
-5.91215074	6.586861072	-1	-1	-1	1	1	0	-1	-1	1	0	11	9	S26	S26D1	1	1
-6.355239228	-6.945532643	-1	-1	-1	1	1	0	-1	-1	1	0	12	9	S26	S26D1	1	1
5.09681299	7.106196218	-1	-1	-1	-1	-1	-1	1	1	1	1	-2	9	S26	S26D2	1	1
-4.166665224	-7.772120938	-1	-1	-1	-1	-1	-1	1	1	1	1	-1	9	S26	S26D2	1	1
6.162261618	-7.383678851	-1	-1	-1	-1	-1	-1	1	1	1	1	1	9	S26	S26D2	1	1
-6.305362462	-7.117610936	-1	-1	-1	-1	-1	-1	1	1	1	1	2	9	S26	S26D2	1	1
-6.603266088	-8.059118133	-1	-1	-1	-1	-1	-1	1	1	1	1	3	9	S26	S26D2	1	1
5.020585625	7.844044697	-1	-1	-1	-1	-1	-1	1	1	1	1	4	9	S26	S26D2	1	1
7.03306547	8.312748718	-1	-1	-1	-1	-1	-1	1	1	1	1	5	9	S26	S26D2	1	1
6.949376954	-7.347621814	-1	-1	-1	-1	-1	-1	1	1	1	1	6	9	S26	S26D2	1	1
7.404583393	-6.902240098	-1	-1	-1	-1	-1	-1	1	1	1	1	7	9	S26	S26D2	1	1
6.26053703	-8.11656636	-1	-1	-1	-1	-1	-1	1	1	1	1	8	9	S26	S26D2	1	1
6.231465215	-7.158124817	-1	-1	-1	-1	-1	-1	1	1	1	1	9	9	S26	S26D2	1	1
-6.956069139	-8.048948015	-1	-1	-1	-1	-1	-1	1	1	1	1	10	9	S26	S26D2	1	1
6.847474348	6.65221766	-1	-1	-1	-1	-1	-1	1	1	1	1	11	9	S26	S26D2	1	1
6.912245184	-6.611368766	-1	-1	-1	-1	-1	-1	1	1	1	1	12	9	S26	S26D2	1	1
-5.833347679	7.243155513	-1	-1	-1	-1	1	-1	-1	1	1	1	-2	9	S26	S26D3	1	1
3.569532696	-5.850764665	-1	-1	-1	-1	1	-1	-1	1	1	1	-1	9	S26	S26D3	1	1
-7.960149094	6.47002521	-1	-1	-1	-1	1	-1	-1	1	1	1	1	9	S26	S26D3	1	1
-8.21189011	8.237347005	-1	-1	-1	-1	1	-1	-1	1	1	1	2	9	S26	S26D3	1	1
-7.611595089	7.414874041	-1	-1	-1	-1	1	-1	-1	1	1	1	3	9	S26	S26D3	1	1
-6.515453157	-7.401536468	-1	-1	-1	-1	1	-1	-1	1	1	1	4	9	S26	S26D3	1	1
-8.021091963	4.226833745	-1	-1	-1	-1	1	-1	-1	1	1	1	5	9	S26	S26D3	1	1
-8.402567666	7.233816364	-1	-1	-1	-1	1	-1	-1	1	1	1	6	9	S26	S26D3	1	1
-8.145694633	7.264380222	-1	-1	-1	-1	1	-1	-1	1	1	1	7	9	S26	S26D3	1	1
-6.396095974	-7.044469102	-1	-1	-1	-1	1	-1	-1	1	1	1	8	9	S26	S26D3	1	1
-7.825045511	6.43855133	-1	-1	-1	-1	1	-1	-1	1	1	1	9	9	S26	S26D3	1	1
-7.944669453	6.365610972	-1	-1	-1	-1	1	-1	-1	1	1	1	10	9	S26	S26D3	1	1
-8.189938344	7.171272724	-1	-1	-1	-1	1	-1	-1	1	1	1	11	9	S26	S26D3	1	1
-7.368655094	5.650733254	-1	-1	-1	-1	1	-1	-1	1	1	1	12	9	S26	S26D3	1	1
-6.589613999	-6.864325721	-1	-1	-1	1	0	-1	1	-1	0	1	-2	9	S26	S26D4	1	1
7.323500696	7.189545026	-1	-1	-1	1	0	-1	1	-1	0	1	-1	9	S26	S26D4	1	1
7.787589474	5.772997544	-1	-1	-1	1	0	-1	1	-1	0	1	1	9	S26	S26D4	1	1
8.626854446	-8.495663073	-1	-1	-1	1	0	-1	1	-1	0	1	2	9	S26	S26D4	1	1
8.055951068	-8.142790609	-1	-1	-1	1	0	-1	1	-1	0	1	3	9	S26	S26D4	1	1
7.974704887	-8.114773441	-1	-1	-1	1	0	-1	1	-1	0	1	4	9	S26	S26D4	1	1
2.740840024	-7.405191666	-1	-1	-1	1	0	-1	1	-1	0	1	5	9	S26	S26D4	1	1
6.964608091	-6.540308238	-1	-1	-1	1	0	-1	1	-1	0	1	6	9	S26	S26D4	1	1
6.254789888	6.868494565	-1	-1	-1	1	0	-1	1	-1	0	1	7	9	S26	S26D4	1	1
7.870356914	-6.870572488	-1	-1	-1	1	0	-1	1	-1	0	1	8	9	S26	S26D4	1	1
-6.140961558	-5.581614841	-1	-1	-1	1	0	-1	1	-1	0	1	9	9	S26	S26D4	1	1
-7.217810202	7.965024604	-1	-1	-1	1	0	-1	1	-1	0	1	10	9	S26	S26D4	1	1
-7.775065829	7.078763076	-1	-1	-1	1	0	-1	1	-1	0	1	11	9	S26	S26D4	1	1
-8.032197744	8.126665956	-1	-1	-1	1	0	-1	1	-1	0	1	12	9	S26	S26D4	1	1
-4.879006852	4.840242308	-1	-1	-1	-1	0	0	1	-1	0	0	-2	9	S28	S28D1	1	1
5.511410582	-4.848116365	-1	-1	-1	-1	0	0	1	-1	0	0	-1	9	S28	S28D1	1	1
4.649187071	5.884714177	-1	-1	-1	-1	0	0	1	-1	0	0	1	9	S28	S28D1	1	1
-7.308207845	8.184374273	-1	-1	-1	-1	0	0	1	-1	0	0	2	9	S28	S28D1	1	1
-7.301485131	7.461352995	-1	-1	-1	-1	0	0	1	-1	0	0	3	9	S28	S28D1	1	1
-7.006242226	6.709913911	-1	-1	-1	-1	0	0	1	-1	0	0	4	9	S28	S28D1	1	1
-7.772542168	5.675040006	-1	-1	-1	-1	0	0	1	-1	0	0	5	9	S28	S28D1	1	1
-6.824917001	8.025679879	-1	-1	-1	-1	0	0	1	-1	0	0	6	9	S28	S28D1	1	1
-7.16123403	7.940049687	-1	-1	-1	-1	0	0	1	-1	0	0	7	9	S28	S28D1	1	1
-7.487453767	7.834194342	-1	-1	-1	-1	0	0	1	-1	0	0	8	9	S28	S28D1	1	1
-7.634578986	7.493038814	-1	-1	-1	-1	0	0	1	-1	0	0	9	9	S28	S28D1	1	1
-7.914435011	7.162785019	-1	-1	-1	-1	0	0	1	-1	0	0	10	9	S28	S28D1	1	1
-7.783015661	8.123113028	-1	-1	-1	-1	0	0	1	-1	0	0	11	9	S28	S28D1	1	1
-7.495264128	8.131383641	-1	-1	-1	-1	0	0	1	-1	0	0	12	9	S28	S28D1	1	1
-4.460144414	3.772760938	-1	-1	-1	-1	0	1	-1	1	0	1	-2	9	S28	S28D2	1	1
5.320567975	-4.695924549	-1	-1	-1	-1	0	1	-1	1	0	1	-1	9	S28	S28D2	1	1
-5.794536838	7.729515527	-1	-1	-1	-1	0	1	-1	1	0	1	1	9	S28	S28D2	1	1
-6.417548942	7.188035022	-1	-1	-1	-1	0	1	-1	1	0	1	2	9	S28	S28D2	1	1
5.614951261	7.503013959	-1	-1	-1	-1	0	1	-1	1	0	1	3	9	S28	S28D2	1	1
-7.48969153	6.193384462	-1	-1	-1	-1	0	1	-1	1	0	1	4	9	S28	S28D2	1	1
-7.709532624	-5.448890225	-1	-1	-1	-1	0	1	-1	1	0	1	5	9	S28	S28D2	1	1
-7.598649924	7.637957367	-1	-1	-1	-1	0	1	-1	1	0	1	6	9	S28	S28D2	1	1
-6.337710296	8.557086755	-1	-1	-1	-1	0	1	-1	1	0	1	7	9	S28	S28D2	1	1
-6.732806477	7.882126222	-1	-1	-1	-1	0	1	-1	1	0	1	8	9	S28	S28D2	1	1
-7.605143454	-5.800606659	-1	-1	-1	-1	0	1	-1	1	0	1	9	9	S28	S28D2	1	1
-7.677631992	7.775065829	-1	-1	-1	-1	0	1	-1	1	0	1	10	9	S28	S28D2	1	1
-7.937553252	8.032197744	-1	-1	-1	-1	0	1	-1	1	0	1	11	9	S28	S28D2	1	1
-7.833005752	7.777583136	-1	-1	-1	-1	0	1	-1	1	0	1	12	9	S28	S28D2	1	1
-6.094697802	6.758675056	-1	-1	-1	1	1	1	1	1	1	1	-2	9	S28	S28D3	1	1
5.084505143	-5.2907891	-1	-1	-1	1	1	1	1	1	1	1	-1	9	S28	S28D3	1	1
4.016383021	6.524296251	-1	-1	-1	1	1	1	1	1	1	1	1	9	S28	S28D3	1	1
-5.728475087	8.000181809	-1	-1	-1	1	1	1	1	1	1	1	2	9	S28	S28D3	1	1
-6.72922652	8.336510291	-1	-1	-1	1	1	1	1	1	1	1	3	9	S28	S28D3	1	1
6.690220966	7.969184777	-1	-1	-1	1	1	1	1	1	1	1	4	9	S28	S28D3	1	1
5.391352233	7.407014266	-1	-1	-1	1	1	1	1	1	1	1	5	9	S28	S28D3	1	1
6.341240749	5.675040006	-1	-1	-1	1	1	1	1	1	1	1	6	9	S28	S28D3	1	1
5.413875707	-6.319868609	-1	-1	-1	1	1	1	1	1	1	1	7	9	S28	S28D3	1	1
6.099197247	6.374172668	-1	-1	-1	1	1	1	1	1	1	1	8	9	S28	S28D3	1	1
3.597312261	5.072043922	-1	-1	-1	1	1	1	1	1	1	1	9	9	S28	S28D3	1	1
-5.448890225	6.632660322	-1	-1	-1	1	1	1	1	1	1	1	10	9	S28	S28D3	1	1
4.182050143	-5.712081277	-1	-1	-1	1	1	1	1	1	1	1	11	9	S28	S28D3	1	1
5.275560379	6.046189447	-1	-1	-1	1	1	1	1	1	1	1	12	9	S28	S28D3	1	1
-5.09681299	6.034284544	-1	-1	-1	1	1	0	-1	-1	1	0	-2	9	S28	S28D4	1	1
6.005120874	-5.310739887	-1	-1	-1	1	1	0	-1	-1	1	0	-1	9	S28	S28D4	1	1
5.600272098	-6.692703898	-1	-1	-1	1	1	0	-1	-1	1	0	1	9	S28	S28D4	1	1
-4.436751534	-7.020637436	-1	-1	-1	1	1	0	-1	-1	1	0	2	9	S28	S28D4	1	1
-6.138806385	7.202288826	-1	-1	-1	1	1	0	-1	-1	1	0	3	9	S28	S28D4	1	1
-6.607325634	6.9377994	-1	-1	-1	1	1	0	-1	-1	1	0	4	9	S28	S28D4	1	1
-6.72922652	6.585481762	-1	-1	-1	1	1	0	-1	-1	1	0	5	9	S28	S28D4	1	1
-6.323462503	7.638439063	-1	-1	-1	1	1	0	-1	-1	1	0	6	9	S28	S28D4	1	1
5.320567975	7.993451176	-1	-1	-1	1	1	0	-1	-1	1	0	7	9	S28	S28D4	1	1
4.658710953	8.167493861	-1	-1	-1	1	1	0	-1	-1	1	0	8	9	S28	S28D4	1	1
6.512487996	8.438041753	-1	-1	-1	1	1	0	-1	-1	1	0	9	9	S28	S28D4	1	1
7.098788776	8.470835067	-1	-1	-1	1	1	0	-1	-1	1	0	10	9	S28	S28D4	1	1
5.936216073	8.505828861	-1	-1	-1	1	1	0	-1	-1	1	0	11	9	S28	S28D4	1	1
6.094697802	8.560539996	-1	-1	-1	1	1	0	-1	-1	1	0	12	9	S28	S28D4	1	1
-6.666320458	7.345041999	-1	-1	-1	-1	0	1	-1	1	0	1	-2	9	S29	S29D1	1	1
6.027072975	-6.446513155	-1	-1	-1	-1	0	1	-1	1	0	1	-1	9	S29	S29D1	1	1
-7.323500696	-8.038996087	-1	-1	-1	-1	0	1	-1	1	0	1	1	9	S29	S29D1	1	1
-7.396028498	-8.587744847	-1	-1	-1	-1	0	1	-1	1	0	1	2	9	S29	S29D1	1	1
4.310799125	-5.867883485	-1	-1	-1	-1	0	1	-1	1	0	1	3	9	S29	S29D1	1	1
-7.207489432	-6.822741905	-1	-1	-1	-1	0	1	-1	1	0	1	4	9	S29	S29D1	1	1
-6.95702152	4.436751534	-1	-1	-1	-1	0	1	-1	1	0	1	5	9	S29	S29D1	1	1
-5.763622475	6.717199917	-1	-1	-1	-1	0	1	-1	1	0	1	6	9	S29	S29D1	1	1
-3.511545439	6.249009525	-1	-1	-1	-1	0	1	-1	1	0	1	7	9	S29	S29D1	1	1
-6.199494461	-6.875748483	-1	-1	-1	-1	0	1	-1	1	0	1	8	9	S29	S29D1	1	1
6.810693566	-7.938623916	-1	-1	-1	-1	0	1	-1	1	0	1	9	9	S29	S29D1	1	1
6.386037214	-7.899709915	-1	-1	-1	-1	0	1	-1	1	0	1	10	9	S29	S29D1	1	1
4.886582645	-6.430525605	-1	-1	-1	-1	0	1	-1	1	0	1	11	9	S29	S29D1	1	1
7.040098466	-6.751686093	-1	-1	-1	-1	0	1	-1	1	0	1	12	9	S29	S29D1	1	1
-4.879006852	7.669261797	-1	-1	-1	-1	1	1	-1	-1	1	1	-2	9	S29	S29D2	1	1
-5.138735297	-6.094697802	-1	-1	-1	-1	1	1	-1	-1	1	1	-1	9	S29	S29D2	1	1
-7.994126281	-7.900451342	-1	-1	-1	-1	1	1	-1	-1	1	1	1	9	S29	S29D2	1	1
-7.963634025	5.033700567	-1	-1	-1	-1	1	1	-1	-1	1	1	2	9	S29	S29D2	1	1
7.739576854	7.012565643	-1	-1	-1	-1	1	1	-1	-1	1	1	3	9	S29	S29D2	1	1
-7.243870309	-6.914234245	-1	-1	-1	-1	1	1	-1	-1	1	1	4	9	S29	S29D2	1	1
8.222419365	7.943605246	-1	-1	-1	-1	1	1	-1	-1	1	1	5	9	S29	S29D2	1	1
-7.748675704	-8.387198395	-1	-1	-1	-1	1	1	-1	-1	1	1	6	9	S29	S29D2	1	1
7.317544359	7.814601552	-1	-1	-1	-1	1	1	-1	-1	1	1	7	9	S29	S29D2	1	1
5.827473947	-7.78092972	-1	-1	-1	-1	1	1	-1	-1	1	1	8	9	S29	S29D2	1	1
8.18521086	7.851855711	-1	-1	-1	-1	1	1	-1	-1	1	1	9	9	S29	S29D2	1	1
-7.779257828	-8.954350746	-1	-1	-1	-1	1	1	-1	-1	1	1	10	9	S29	S29D2	1	1
-8.509463393	8.715306073	-1	-1	-1	-1	1	1	-1	-1	1	1	11	9	S29	S29D2	1	1
8.998692986	8.758648063	-1	-1	-1	-1	1	1	-1	-1	1	1	12	9	S29	S29D2	1	1
-6.433743628	-5.914853445	-1	-1	-1	1	1	-1	1	-1	1	1	-2	9	S29	S29D3	1	1
5.413875707	4.537961436	-1	-1	-1	1	1	-1	1	-1	1	1	-1	9	S29	S29D3	1	1
5.013963084	-7.991761415	-1	-1	-1	1	1	-1	1	-1	1	1	1	9	S29	S29D3	1	1
6.519884479	-8.169194783	-1	-1	-1	1	1	-1	1	-1	1	1	2	9	S29	S29D3	1	1
5.985194934	-7.75769251	-1	-1	-1	1	1	-1	1	-1	1	1	3	9	S29	S29D3	1	1
6.360438547	-8.390382025	-1	-1	-1	1	1	-1	1	-1	1	1	4	9	S29	S29D3	1	1
5.967427969	-8.067932923	-1	-1	-1	1	1	-1	1	-1	1	1	5	9	S29	S29D3	1	1
6.468474822	-7.69507563	-1	-1	-1	1	1	-1	1	-1	1	1	6	9	S29	S29D3	1	1
-6.029482614	-8.366021404	-1	-1	-1	1	1	-1	1	-1	1	1	7	9	S29	S29D3	1	1
-6.112575373	-8.245253226	-1	-1	-1	1	1	-1	1	-1	1	1	8	9	S29	S29D3	1	1
-6.773652294	-7.746516808	-1	-1	-1	1	1	-1	1	-1	1	1	9	9	S29	S29D3	1	1
-6.480811139	-8.007866444	-1	-1	-1	1	1	-1	1	-1	1	1	10	9	S29	S29D3	1	1
-3.624340933	-7.584010592	-1	-1	-1	1	1	-1	1	-1	1	1	11	9	S29	S29D3	1	1
-6.800726706	-7.506866468	-1	-1	-1	1	1	-1	1	-1	1	1	12	9	S29	S29D3	1	1
-4.034240638	-5.320567975	-1	-1	-1	1	-1	0	1	1	1	0	-2	9	S29	S29D4	1	1
5.827473947	5.260096154	-1	-1	-1	1	-1	0	1	1	1	0	-1	9	S29	S29D4	1	1
7.287218585	3.650658241	-1	-1	-1	1	-1	0	1	1	1	0	1	9	S29	S29D4	1	1
8.532771221	-8.157227123	-1	-1	-1	1	-1	0	1	1	1	0	2	9	S29	S29D4	1	1
8.914962093	-8.865664578	-1	-1	-1	1	-1	0	1	1	1	0	3	9	S29	S29D4	1	1
8.800791938	-8.99348948	-1	-1	-1	1	-1	0	1	1	1	0	4	9	S29	S29D4	1	1
8.749970192	-8.914021106	-1	-1	-1	1	-1	0	1	1	1	0	5	9	S29	S29D4	1	1
8.49729656	-8.775472199	-1	-1	-1	1	-1	0	1	1	1	0	6	9	S29	S29D4	1	1
8.454785731	-8.89295482	-1	-1	-1	1	-1	0	1	1	1	0	7	9	S29	S29D4	1	1
8.262687964	-8.314219847	-1	-1	-1	1	-1	0	1	1	1	0	8	9	S29	S29D4	1	1
8.292924007	-8.188550226	-1	-1	-1	1	-1	0	1	1	1	0	9	9	S29	S29D4	1	1
8.141044138	-8.092392347	-1	-1	-1	1	-1	0	1	1	1	0	10	9	S29	S29D4	1	1
8.313729711	-8.235758232	-1	-1	-1	1	-1	0	1	1	1	0	11	9	S29	S29D4	1	1
8.167210093	-8.163798576	-1	-1	-1	1	-1	0	1	1	1	0	12	9	S29	S29D4	1	1
3.597312261	5.893024474	-1	-1	-1	-1	0	1	-1	1	0	1	-2	5	S2	S2D1	1	1
-4.471638793	-6.433743628	-1	-1	-1	-1	0	1	-1	1	0	1	-1	5	S2	S2D1	1	1
-6.087910445	-7.632158849	-1	-1	-1	-1	0	1	-1	1	0	1	1	5	S2	S2D1	1	1
-6.512487996	-8.272187393	-1	-1	-1	-1	0	1	-1	1	0	1	2	5	S2	S2D1	1	1
-6.590987626	-8.315444137	-1	-1	-1	-1	0	1	-1	1	0	1	3	5	S2	S2D1	1	1
-6.386037214	-8.320813277	-1	-1	-1	-1	0	1	-1	1	0	1	4	5	S2	S2D1	1	1
-5.688668837	-7.958402063	-1	-1	-1	-1	0	1	-1	1	0	1	5	5	S2	S2D1	1	1
-6.215607599	-8.114175087	-1	-1	-1	-1	0	1	-1	1	0	1	6	5	S2	S2D1	1	1
-4.973279508	-7.380567461	-1	-1	-1	-1	0	1	-1	1	0	1	7	5	S2	S2D1	1	1
-6.022236206	-8.309307642	-1	-1	-1	-1	0	1	-1	1	0	1	8	5	S2	S2D1	1	1
-6.071891796	-7.866913911	-1	-1	-1	-1	0	1	-1	1	0	1	9	5	S2	S2D1	1	1
-6.374172668	-8.104854514	-1	-1	-1	-1	0	1	-1	1	0	1	10	5	S2	S2D1	1	1
-4.424846632	-7.382435456	-1	-1	-1	-1	0	1	-1	1	0	1	11	5	S2	S2D1	1	1
-6.468474822	-8.396267723	-1	-1	-1	-1	0	1	-1	1	0	1	12	5	S2	S2D1	1	1
4.516338972	-5.295814236	-1	-1	-1	1	0	1	1	1	0	1	-2	5	S2	S2D2	1	1
-5.636573725	7.427441531	-1	-1	-1	1	0	1	1	1	0	1	-1	5	S2	S2D2	1	1
-5.05305601	8.438258203	-1	-1	-1	1	0	1	1	1	0	1	1	5	S2	S2D2	1	1
5.223054882	-4.894101478	-1	-1	-1	1	0	1	1	1	0	1	2	5	S2	S2D2	1	1
-7.089660082	8.431308452	-1	-1	-1	1	0	1	1	1	0	1	3	5	S2	S2D2	1	1
-6.654796643	9.071940002	-1	-1	-1	1	0	1	1	1	0	1	4	5	S2	S2D2	1	1
-5.114995309	8.780710637	-1	-1	-1	1	0	1	1	1	0	1	5	5	S2	S2D2	1	1
5.951943789	8.011852498	-1	-1	-1	1	0	1	1	1	0	1	6	5	S2	S2D2	1	1
5.386786015	8.477100098	-1	-1	-1	1	0	1	1	1	0	1	7	5	S2	S2D2	1	1
6.074195945	7.511797984	-1	-1	-1	1	0	1	1	1	0	1	8	5	S2	S2D2	1	1
-6.270042805	8.364391601	-1	-1	-1	1	0	1	1	1	0	1	9	5	S2	S2D2	1	1
-6.062621741	8.315199399	-1	-1	-1	1	0	1	1	1	0	1	10	5	S2	S2D2	1	1
-5.547128665	6.571582997	-1	-1	-1	1	0	1	1	1	0	1	11	5	S2	S2D2	1	1
-6.903245124	7.44978883	-1	-1	-1	1	0	1	1	1	0	1	12	5	S2	S2D2	1	1
5.320567975	-8.473345792	-1	-1	-1	-1	-1	0	-1	-1	1	0	-2	5	S2	S2D3	1	1
4.916324615	7.769589825	-1	-1	-1	-1	-1	0	-1	-1	1	0	-1	5	S2	S2D3	1	1
7.569669757	5.933570569	-1	-1	-1	-1	-1	0	-1	-1	1	0	1	5	S2	S2D3	1	1
7.946086637	3.749504076	-1	-1	-1	-1	-1	0	-1	-1	1	0	2	5	S2	S2D3	1	1
8.230444017	-7.144012469	-1	-1	-1	-1	-1	0	-1	-1	1	0	3	5	S2	S2D3	1	1
8.459881825	-8.39604199	-1	-1	-1	-1	-1	0	-1	-1	1	0	4	5	S2	S2D3	1	1
8.435223629	-8.748701659	-1	-1	-1	-1	-1	0	-1	-1	1	0	5	5	S2	S2D3	1	1
8.574801504	-7.93576626	-1	-1	-1	-1	-1	0	-1	-1	1	0	6	5	S2	S2D3	1	1
8.545489061	-8.173434473	-1	-1	-1	-1	-1	0	-1	-1	1	0	7	5	S2	S2D3	1	1
8.516492946	-8.296920515	-1	-1	-1	-1	-1	0	-1	-1	1	0	8	5	S2	S2D3	1	1
8.538465327	-8.281850533	-1	-1	-1	-1	-1	0	-1	-1	1	0	9	5	S2	S2D3	1	1
8.603829498	-8.11656636	-1	-1	-1	-1	-1	0	-1	-1	1	0	10	5	S2	S2D3	1	1
8.637727993	-8.082865539	-1	-1	-1	-1	-1	0	-1	-1	1	0	11	5	S2	S2D3	1	1
8.747590371	-7.982245626	-1	-1	-1	-1	-1	0	-1	-1	1	0	12	5	S2	S2D3	1	1
-6.66121515	-6.579945415	-1	-1	-1	1	-1	1	1	-1	1	1	-2	5	S2	S2D4	1	1
7.826642637	6.358708442	-1	-1	-1	1	-1	1	1	-1	1	1	-1	5	S2	S2D4	1	1
8.576876194	-7.867680048	-1	-1	-1	1	-1	1	1	-1	1	1	1	5	S2	S2D4	1	1
7.975736524	6.172743894	-1	-1	-1	1	-1	1	1	-1	1	1	2	5	S2	S2D4	1	1
8.550724675	-7.676241816	-1	-1	-1	1	-1	1	1	-1	1	1	3	5	S2	S2D4	1	1
-7.965719169	-7.489132559	-1	-1	-1	1	-1	1	1	-1	1	1	4	5	S2	S2D4	1	1
5.184588601	6.074195945	-1	-1	-1	1	-1	1	1	-1	1	1	5	5	S2	S2D4	1	1
6.327043528	-6.897199765	-1	-1	-1	1	-1	1	1	-1	1	1	6	5	S2	S2D4	1	1
8.166074213	4.166665224	-1	-1	-1	1	-1	1	1	-1	1	1	7	5	S2	S2D4	1	1
9.056081353	8.002192196	-1	-1	-1	1	-1	1	1	-1	1	1	8	5	S2	S2D4	1	1
8.132265735	-7.691885107	-1	-1	-1	1	-1	1	1	-1	1	1	9	5	S2	S2D4	1	1
7.952439226	8.115072485	-1	-1	-1	1	-1	1	1	-1	1	1	10	5	S2	S2D4	1	1
9.643517919	-7.596141142	-1	-1	-1	1	-1	1	1	-1	1	1	11	5	S2	S2D4	1	1
8.247874803	-8.386286922	-1	-1	-1	1	-1	1	1	-1	1	1	12	5	S2	S2D4	1	1
-5.859360706	-5.809642865	-1	-1	-1	-1	-1	-1	-1	-1	1	1	-2	5	S30	S30D1	1	1
4.774912961	6.279459071	-1	-1	-1	-1	-1	-1	-1	-1	1	1	-1	5	S30	S30D1	1	1
-5.906723319	8.209172348	-1	-1	-1	-1	-1	-1	-1	-1	1	1	1	5	S30	S30D1	1	1
-7.004428166	8.196298985	-1	-1	-1	-1	-1	-1	-1	-1	1	1	2	5	S30	S30D1	1	1
-7.206006303	8.248659938	-1	-1	-1	-1	-1	-1	-1	-1	1	1	3	5	S30	S30D1	1	1
-7.210449109	8.299658879	-1	-1	-1	-1	-1	-1	-1	-1	1	1	4	5	S30	S30D1	1	1
-7.24814839	8.103343027	-1	-1	-1	-1	-1	-1	-1	-1	1	1	5	5	S30	S30D1	1	1
-7.32284063	7.922442333	-1	-1	-1	-1	-1	-1	-1	-1	1	1	6	5	S30	S30D1	1	1
-6.781625002	7.785928689	-1	-1	-1	-1	-1	-1	-1	-1	1	1	7	5	S30	S30D1	1	1
-6.931959968	5.535363823	-1	-1	-1	-1	-1	-1	-1	-1	1	1	8	5	S30	S30D1	1	1
-6.763307375	7.443371072	-1	-1	-1	-1	-1	-1	-1	-1	1	1	9	5	S30	S30D1	1	1
-6.649632009	8.216763546	-1	-1	-1	-1	-1	-1	-1	-1	1	1	10	5	S30	S30D1	1	1
-6.991636763	8.177937083	-1	-1	-1	-1	-1	-1	-1	-1	1	1	11	5	S30	S30D1	1	1
-7.212663132	7.02687076	-1	-1	-1	-1	-1	-1	-1	-1	1	1	12	5	S30	S30D1	1	1
-3.749504076	6.95511585	-1	-1	-1	1	1	-1	1	1	1	1	-2	5	S30	S30D2	1	1
6.027072975	-6.632660322	-1	-1	-1	1	1	-1	1	1	1	1	-1	5	S30	S30D2	1	1
8.01317766	4.938064601	-1	-1	-1	1	1	-1	1	1	1	1	1	5	S30	S30D2	1	1
-6.667592722	-7.524291357	-1	-1	-1	1	1	-1	1	1	1	1	2	5	S30	S30D2	1	1
6.775936704	7.582993039	-1	-1	-1	1	1	-1	1	1	1	1	3	5	S30	S30D2	1	1
-6.245137303	-5.895779297	-1	-1	-1	1	1	-1	1	1	1	1	4	5	S30	S30D2	1	1
-7.76662874	-7.170504085	-1	-1	-1	1	1	-1	1	1	1	1	5	5	S30	S30D2	1	1
-8.266549966	-8.576687763	-1	-1	-1	1	1	-1	1	1	1	1	6	5	S30	S30D2	1	1
-7.944314843	6.343001313	-1	-1	-1	1	1	-1	1	1	1	1	7	5	S30	S30D2	1	1
7.674849704	8.515090983	-1	-1	-1	1	1	-1	1	1	1	1	8	5	S30	S30D2	1	1
-7.325478284	-7.244584595	-1	-1	-1	1	1	-1	1	1	1	1	9	5	S30	S30D2	1	1
-5.470167623	-5.671603576	-1	-1	-1	1	1	-1	1	1	1	1	10	5	S30	S30D2	1	1
-7.140056768	6.45126	-1	-1	-1	1	1	-1	1	1	1	1	11	5	S30	S30D2	1	1
-6.254789888	7.660349918	-1	-1	-1	1	1	-1	1	1	1	1	12	5	S30	S30D2	1	1
5.990213765	7.880615362	-1	-1	-1	1	-1	-1	-1	1	1	1	-2	5	S30	S30D3	1	1
-6.296188085	-8.106665289	-1	-1	-1	1	-1	-1	-1	1	1	1	-1	5	S30	S30D3	1	1
-7.729075773	5.633002293	-1	-1	-1	1	-1	-1	-1	1	1	1	1	5	S30	S30D3	1	1
6.19746194	7.698256005	-1	-1	-1	1	-1	-1	-1	1	1	1	2	5	S30	S30D3	1	1
6.134482054	7.104554855	-1	-1	-1	1	-1	-1	-1	1	1	1	3	5	S30	S30D3	1	1
7.09796233	-6.616734305	-1	-1	-1	1	-1	-1	-1	1	1	1	4	5	S30	S30D3	1	1
7.107834891	6.18929029	-1	-1	-1	1	-1	-1	-1	1	1	1	5	5	S30	S30D3	1	1
6.921164966	6.972137538	-1	-1	-1	1	-1	-1	-1	1	1	1	6	5	S30	S30D3	1	1
6.604621102	7.361057717	-1	-1	-1	1	-1	-1	-1	1	1	1	7	5	S30	S30D3	1	1
6.771362654	7.300810367	-1	-1	-1	1	-1	-1	-1	1	1	1	8	5	S30	S30D3	1	1
6.870572488	7.008053	-1	-1	-1	1	-1	-1	-1	1	1	1	9	5	S30	S30D3	1	1
6.867453982	6.479277397	-1	-1	-1	1	-1	-1	-1	1	1	1	10	5	S30	S30D3	1	1
6.906254153	6.076494796	-1	-1	-1	1	-1	-1	-1	1	1	1	11	5	S30	S30D3	1	1
-6.005120874	-8.033496235	-1	-1	-1	1	-1	-1	-1	1	1	1	12	5	S30	S30D3	1	1
-4.424846632	-5.577841251	-1	-1	-1	-1	-1	0	1	-1	1	0	-2	5	S30	S30D4	1	1
4.579852378	4.629862799	-1	-1	-1	-1	-1	0	1	-1	1	0	-1	5	S30	S30D4	1	1
5.310739887	6.254789888	-1	-1	-1	-1	-1	0	1	-1	1	0	1	5	S30	S30D4	1	1
6.468474822	7.693709509	-1	-1	-1	-1	-1	0	1	-1	1	0	2	5	S30	S30D4	1	1
6.525762527	6.392754284	-1	-1	-1	-1	-1	0	1	-1	1	0	3	5	S30	S30D4	1	1
6.620739651	7.027758071	-1	-1	-1	-1	-1	0	1	-1	1	0	4	5	S30	S30D4	1	1
6.834646807	-5.059425458	-1	-1	-1	-1	-1	0	1	-1	1	0	5	5	S30	S30D4	1	1
6.795146335	-7.699162829	-1	-1	-1	-1	-1	0	1	-1	1	0	6	5	S30	S30D4	1	1
6.802950165	-6.975881108	-1	-1	-1	-1	-1	0	1	-1	1	0	7	5	S30	S30D4	1	1
6.815091594	-6.877811403	-1	-1	-1	-1	-1	0	1	-1	1	0	8	5	S30	S30D4	1	1
6.928047982	-6.482342533	-1	-1	-1	-1	-1	0	1	-1	1	0	9	5	S30	S30D4	1	1
6.956069139	-6.096950055	-1	-1	-1	-1	-1	0	1	-1	1	0	10	5	S30	S30D4	1	1
7.050556078	-6.859090107	-1	-1	-1	-1	-1	0	1	-1	1	0	11	5	S30	S30D4	1	1
7.186522734	-7.518335736	-1	-1	-1	-1	-1	0	1	-1	1	0	12	5	S30	S30D4	1	1
-7.92822583	7.205263912	-1	-1	-1	-1	1	1	-1	1	1	1	-2	5	S32	S32D1	1	1
8.175969685	-6.147399349	-1	-1	-1	-1	1	1	-1	1	1	1	-1	5	S32	S32D1	1	1
9.23068207	-5.156177599	-1	-1	-1	-1	1	1	-1	1	1	1	1	5	S32	S32D1	1	1
7.76789885	-8.738174407	-1	-1	-1	-1	1	1	-1	1	1	1	2	5	S32	S32D1	1	1
8.981618792	7.766205011	-1	-1	-1	-1	1	1	-1	1	1	1	3	5	S32	S32D1	1	1
8.992868208	-9.022503634	-1	-1	-1	-1	1	1	-1	1	1	1	4	5	S32	S32D1	1	1
9.285030318	-7.564497778	-1	-1	-1	-1	1	1	-1	1	1	1	5	5	S32	S32D1	1	1
9.075951469	-8.38992784	-1	-1	-1	-1	1	1	-1	1	1	1	6	5	S32	S32D1	1	1
8.764599995	-8.491567644	-1	-1	-1	-1	1	1	-1	1	1	1	7	5	S32	S32D1	1	1
8.900344522	-9.012072343	-1	-1	-1	-1	1	1	-1	1	1	1	8	5	S32	S32D1	1	1
8.91334843	-8.727697199	-1	-1	-1	-1	1	1	-1	1	1	1	9	5	S32	S32D1	1	1
8.997209031	-9.301961939	-1	-1	-1	-1	1	1	-1	1	1	1	10	5	S32	S32D1	1	1
8.190493052	-8.595172233	-1	-1	-1	-1	1	1	-1	1	1	1	11	5	S32	S32D1	1	1
9.15815194	-8.559581958	-1	-1	-1	-1	1	1	-1	1	1	1	12	5	S32	S32D1	1	1
-5.738183901	7.005335607	-1	-1	-1	1	1	-1	-1	-1	1	1	-2	5	S32	S32D2	1	1
5.330300412	-7.315551002	-1	-1	-1	1	1	-1	-1	-1	1	1	-1	5	S32	S32D2	1	1
-7.63699328	-8.608038875	-1	-1	-1	1	1	-1	-1	-1	1	1	1	5	S32	S32D2	1	1
-6.624729018	-7.185008156	-1	-1	-1	1	1	-1	-1	-1	1	1	2	5	S32	S32D2	1	1
7.197061033	7.077076024	-1	-1	-1	1	1	-1	-1	-1	1	1	3	5	S32	S32D2	1	1
-4.375757022	-8.489307988	-1	-1	-1	1	1	-1	-1	-1	1	1	4	5	S32	S32D2	1	1
-7.415476088	6.680227129	-1	-1	-1	1	1	-1	-1	-1	1	1	5	5	S32	S32D2	1	1
-5.007296393	-6.460686621	-1	-1	-1	1	1	-1	-1	-1	1	1	6	5	S32	S32D2	1	1
-4.80811103	-7.810555421	-1	-1	-1	1	1	-1	-1	-1	1	1	7	5	S32	S32D2	1	1
-6.796264903	5.657738536	-1	-1	-1	1	1	-1	-1	-1	1	1	8	5	S32	S32D2	1	1
5.933570569	-7.52967495	-1	-1	-1	1	1	-1	-1	-1	1	1	9	5	S32	S32D2	1	1
-7.564497778	-8.418587588	-1	-1	-1	1	1	-1	-1	-1	1	1	10	5	S32	S32D2	1	1
-3.839452313	-6.890100344	-1	-1	-1	1	1	-1	-1	-1	1	1	11	5	S32	S32D2	1	1
7.173575105	3.449987546	-1	-1	-1	1	1	-1	-1	-1	1	1	12	5	S32	S32D2	1	1
4.26969745	-5.833347679	-1	-1	-1	-1	1	-1	1	-1	1	1	-2	5	S32	S32D3	1	1
-3.068052935	5.363636833	-1	-1	-1	-1	1	-1	1	-1	1	1	-1	5	S32	S32D3	1	1
-2.740840024	-6.637913125	-1	-1	-1	-1	1	-1	1	-1	1	1	1	5	S32	S32D3	1	1
4.516338972	-5.618587629	-1	-1	-1	-1	1	-1	1	-1	1	1	2	5	S32	S32D3	1	1
-5.206750173	5.589119566	-1	-1	-1	-1	1	-1	1	-1	1	1	3	5	S32	S32D3	1	1
3.157000421	-6.256709274	-1	-1	-1	-1	1	-1	1	-1	1	1	4	5	S32	S32D3	1	1
5.382198851	-6.415914955	-1	-1	-1	-1	1	-1	1	-1	1	1	5	5	S32	S32D3	1	1
-5.867883485	7.293357758	-1	-1	-1	-1	1	-1	1	-1	1	1	6	5	S32	S32D3	1	1
-5.930918047	7.312886998	-1	-1	-1	-1	1	-1	1	-1	1	1	7	5	S32	S32D3	1	1
-4.471638793	7.191052753	-1	-1	-1	-1	1	-1	1	-1	1	1	8	5	S32	S32D3	1	1
-4.987025428	6.918200537	-1	-1	-1	-1	1	-1	1	-1	1	1	9	5	S32	S32D3	1	1
-5.705447754	-6.372466183	-1	-1	-1	-1	1	-1	1	-1	1	1	10	5	S32	S32D3	1	1
-5.265277512	4.460144414	-1	-1	-1	-1	1	-1	1	-1	1	1	11	5	S32	S32D3	1	1
4.658710953	-7.274132998	-1	-1	-1	-1	1	-1	1	-1	1	1	12	5	S32	S32D3	1	1
-6.932935578	-8.109375318	-1	-1	-1	1	0	0	1	1	0	0	-2	5	S32	S32D4	1	1
7.032182857	7.496929869	-1	-1	-1	1	0	0	1	1	0	0	-1	5	S32	S32D4	1	1
6.459121675	-7.327451969	-1	-1	-1	1	0	0	1	1	0	0	1	5	S32	S32D4	1	1
6.798498293	4.085976313	-1	-1	-1	1	0	0	1	1	0	0	2	5	S32	S32D4	1	1
7.182731979	-6.279459071	-1	-1	-1	1	0	0	1	1	0	0	3	5	S32	S32D4	1	1
7.790075491	-6.428912701	-1	-1	-1	1	0	0	1	1	0	0	4	5	S32	S32D4	1	1
7.227299325	-6.053264948	-1	-1	-1	1	0	0	1	1	0	0	5	5	S32	S32D4	1	1
7.383057347	2.602689685	-1	-1	-1	1	0	0	1	1	0	0	6	5	S32	S32D4	1	1
-5.315666005	-8.184653213	-1	-1	-1	1	0	0	1	1	0	0	7	5	S32	S32D4	1	1
-6.947456646	-7.574301778	-1	-1	-1	1	0	0	1	1	0	0	8	5	S32	S32D4	1	1
8.0600663	7.624374816	-1	-1	-1	1	0	0	1	1	0	0	9	5	S32	S32D4	1	1
6.924120633	-8.353143679	-1	-1	-1	1	0	0	1	1	0	0	10	5	S32	S32D4	1	1
7.467085312	-6.712348483	-1	-1	-1	1	0	0	1	1	0	0	11	5	S32	S32D4	1	1
6.967438281	-7.19331009	-1	-1	-1	1	0	0	1	1	0	0	12	5	S32	S32D4	1	1
-6.79961312	-7.056606226	-1	-1	-1	-1	0	-1	1	-1	0	1	-2	5	S33	S33D1	1	1
6.584100546	6.153795959	-1	-1	-1	-1	0	-1	1	-1	0	1	-1	5	S33	S33D1	1	1
7.365496532	-7.620950155	-1	-1	-1	-1	0	-1	1	-1	0	1	1	5	S33	S33D1	1	1
7.940049687	-7.489132559	-1	-1	-1	-1	0	-1	1	-1	0	1	2	5	S33	S33D1	1	1
8.574801504	-8.817223707	-1	-1	-1	-1	0	-1	1	-1	0	1	3	5	S33	S33D1	1	1
8.556125401	-8.568551484	-1	-1	-1	-1	0	-1	1	-1	0	1	4	5	S33	S33D1	1	1
8.524268105	-8.071999241	-1	-1	-1	-1	0	-1	1	-1	0	1	5	5	S33	S33D1	1	1
8.493207829	-8.06981174	-1	-1	-1	-1	0	-1	1	-1	0	1	6	5	S33	S33D1	1	1
8.501978026	-5.754158682	-1	-1	-1	-1	0	-1	1	-1	0	1	7	5	S33	S33D1	1	1
8.579698397	8.588862478	-1	-1	-1	-1	0	-1	1	-1	0	1	8	5	S33	S33D1	1	1
8.646904798	8.288157314	-1	-1	-1	-1	0	-1	1	-1	0	1	9	5	S33	S33D1	1	1
8.657911198	-7.938980549	-1	-1	-1	-1	0	-1	1	-1	0	1	10	5	S33	S33D1	1	1
8.647080452	-7.172040774	-1	-1	-1	-1	0	-1	1	-1	0	1	11	5	S33	S33D1	1	1
8.714813785	8.851448687	-1	-1	-1	-1	0	-1	1	-1	0	1	12	5	S33	S33D1	1	1
5.893024474	5.478553417	-1	-1	-1	1	-1	1	1	1	1	1	-2	5	S33	S33D2	1	1
-6.14525802	3.624340933	-1	-1	-1	1	-1	1	1	1	1	1	-1	5	S33	S33D2	1	1
6.521357234	7.337262382	-1	-1	-1	1	-1	1	1	1	1	1	1	5	S33	S33D2	1	1
7.594129575	-7.388637026	-1	-1	-1	1	-1	1	1	1	1	1	2	5	S33	S33D2	1	1
4.212127598	-7.555643553	-1	-1	-1	1	-1	1	1	1	1	1	3	5	S33	S33D2	1	1
5.027164596	5.531411249	-1	-1	-1	1	-1	1	1	1	1	1	4	5	S33	S33D2	1	1
6.067267511	-5.539300836	-1	-1	-1	1	-1	1	1	1	1	1	5	5	S33	S33D2	1	1
6.757513616	-7.510156846	-1	-1	-1	1	-1	1	1	1	1	1	6	5	S33	S33D2	1	1
-4.620058798	-7.560340848	-1	-1	-1	1	-1	1	1	1	1	1	7	5	S33	S33D2	1	1
-5.368309738	-7.769589825	-1	-1	-1	1	-1	1	1	1	1	1	8	5	S33	S33D2	1	1
6.781625002	7.753408931	-1	-1	-1	1	-1	1	1	1	1	1	9	5	S33	S33D2	1	1
7.177400664	7.816618495	-1	-1	-1	1	-1	1	1	1	1	1	10	5	S33	S33D2	1	1
-6.28320089	8.341767801	-1	-1	-1	1	-1	1	1	1	1	1	11	5	S33	S33D2	1	1
-7.316215896	7.608126305	-1	-1	-1	1	-1	1	1	1	1	1	12	5	S33	S33D2	1	1
-4.548599834	-5.734958092	-1	-1	-1	-1	-1	-1	-1	-1	1	1	-2	5	S33	S33D3	1	1
3.417726684	5.650733254	-1	-1	-1	-1	-1	-1	-1	-1	1	1	-1	5	S33	S33D3	1	1
5.457455588	7.606635991	-1	-1	-1	-1	-1	-1	-1	-1	1	1	1	5	S33	S33D3	1	1
7.071148826	8.15378132	-1	-1	-1	-1	-1	-1	-1	-1	1	1	2	5	S33	S33D3	1	1
7.312886998	7.413065722	-1	-1	-1	-1	-1	-1	-1	-1	1	1	3	5	S33	S33D3	1	1
7.351479099	7.073693357	-1	-1	-1	-1	-1	-1	-1	-1	1	1	4	5	S33	S33D3	1	1
7.351479099	7.337913	-1	-1	-1	-1	-1	-1	-1	-1	1	1	5	5	S33	S33D3	1	1
7.353402177	7.812580533	-1	-1	-1	-1	-1	-1	-1	-1	1	1	6	5	S33	S33D3	1	1
7.314885666	7.980878805	-1	-1	-1	-1	-1	-1	-1	-1	1	1	7	5	S33	S33D3	1	1
7.418480898	7.826243594	-1	-1	-1	-1	-1	-1	-1	-1	1	1	8	5	S33	S33D3	1	1
7.594129575	7.456165663	-1	-1	-1	-1	-1	-1	-1	-1	1	1	9	5	S33	S33D3	1	1
7.547765361	-4.226833745	-1	-1	-1	-1	-1	-1	-1	-1	1	1	10	5	S33	S33D3	1	1
7.189545026	-8.218652376	-1	-1	-1	-1	-1	-1	-1	-1	1	1	11	5	S33	S33D3	1	1
7.402756352	-7.134492366	-1	-1	-1	-1	-1	-1	-1	-1	1	1	12	5	S33	S33D3	1	1
5.622210821	5.96229317	-1	-1	-1	1	-1	-1	-1	1	1	1	-2	5	S33	S33D4	1	1
-5.607638614	-7.450370225	-1	-1	-1	1	-1	-1	-1	1	1	1	-1	5	S33	S33D4	1	1
6.844282856	-8.772222932	-1	-1	-1	1	-1	-1	-1	1	1	1	1	5	S33	S33D4	1	1
7.169734854	-8.521882181	-1	-1	-1	1	-1	-1	-1	1	1	1	2	5	S33	S33D4	1	1
7.138470096	-4.283586562	-1	-1	-1	1	-1	-1	-1	1	1	1	3	5	S33	S33D4	1	1
7.594632847	-6.619406318	-1	-1	-1	1	-1	-1	-1	1	1	1	4	5	S33	S33D4	1	1
-7.054881344	-7.809338382	-1	-1	-1	1	-1	-1	-1	1	1	1	5	5	S33	S33D4	1	1
-7.992775614	-7.931464408	-1	-1	-1	1	-1	-1	-1	1	1	1	6	5	S33	S33D4	1	1
-6.940706379	-8.267833993	-1	-1	-1	1	-1	-1	-1	1	1	1	7	5	S33	S33D4	1	1
-7.603149932	-7.665519103	-1	-1	-1	1	-1	-1	-1	1	1	1	8	5	S33	S33D4	1	1
-7.00261081	-7.925338262	-1	-1	-1	1	-1	-1	-1	1	1	1	9	5	S33	S33D4	1	1
-7.32151919	-7.124880758	-1	-1	-1	1	-1	-1	-1	1	1	1	10	5	S33	S33D4	1	1
-7.115988218	-4.766438334	-1	-1	-1	1	-1	-1	-1	1	1	1	11	5	S33	S33D4	1	1
-6.66121515	-7.76408367	-1	-1	-1	1	-1	-1	-1	1	1	1	12	5	S33	S33D4	1	1
-4.973279508	2.251291799	-1	-1	-1	1	-1	1	1	1	1	1	-2	5	S4	S4D1	1	1
6.062621741	4.629862799	-1	-1	-1	1	-1	1	1	1	1	1	-1	5	S4	S4D1	1	1
6.01980902	-7.589082883	-1	-1	-1	1	-1	1	1	1	1	1	1	5	S4	S4D1	1	1
-4.886582645	-7.493595607	-1	-1	-1	1	-1	1	1	1	1	1	2	5	S4	S4D1	1	1
6.919189657	-7.334655668	-1	-1	-1	1	-1	1	1	1	1	1	3	5	S4	S4D1	1	1
6.920177799	-7.730833629	-1	-1	-1	1	-1	1	1	1	1	1	4	5	S4	S4D1	1	1
5.725217755	-7.538761063	-1	-1	-1	1	-1	1	1	1	1	1	5	5	S4	S4D1	1	1
-5.120983351	-7.817021396	-1	-1	-1	1	-1	1	1	1	1	1	6	5	S4	S4D1	1	1
-4.757891273	-6.328829243	-1	-1	-1	1	-1	1	1	1	1	1	7	5	S4	S4D1	1	1
-6.574378247	6.853826937	-1	-1	-1	1	-1	1	1	1	1	1	8	5	S4	S4D1	1	1
-3.90197267	5.721949779	-1	-1	-1	1	-1	1	1	1	1	1	9	5	S4	S4D1	1	1
6.312641839	7.188790309	-1	-1	-1	1	-1	1	1	1	1	1	10	5	S4	S4D1	1	1
5.951943789	7.837751658	-1	-1	-1	1	-1	1	1	1	1	1	11	5	S4	S4D1	1	1
7.222930916	6.564560497	-1	-1	-1	1	-1	1	1	1	1	1	12	5	S4	S4D1	1	1
5.173320876	7.429224063	-1	-1	-1	-1	-1	-1	-1	-1	1	1	-2	5	S4	S4D2	1	1
-6.007583929	-7.140849161	-1	-1	-1	-1	-1	-1	-1	-1	1	1	-1	5	S4	S4D2	1	1
-8.191878477	8.174843718	-1	-1	-1	-1	-1	-1	-1	-1	1	1	1	5	S4	S4D2	1	1
-8.343434865	8.565316467	-1	-1	-1	-1	-1	-1	-1	-1	1	1	2	5	S4	S4D2	1	1
-8.330019884	8.855592142	-1	-1	-1	-1	-1	-1	-1	-1	1	1	3	5	S4	S4D2	1	1
-7.035708643	8.689885199	-1	-1	-1	-1	-1	-1	-1	-1	1	1	4	5	S4	S4D2	1	1
-6.908255154	8.805899739	-1	-1	-1	-1	-1	-1	-1	-1	1	1	5	5	S4	S4D2	1	1
5.465948208	8.672400456	-1	-1	-1	-1	-1	-1	-1	-1	1	1	6	5	S4	S4D2	1	1
7.53663057	8.428252682	-1	-1	-1	-1	-1	-1	-1	-1	1	1	7	5	S4	S4D2	1	1
7.897482329	8.029269961	-1	-1	-1	-1	-1	-1	-1	-1	1	1	8	5	S4	S4D2	1	1
7.900080697	7.852244665	-1	-1	-1	-1	-1	-1	-1	-1	1	1	9	5	S4	S4D2	1	1
7.953142584	8.065108063	-1	-1	-1	-1	-1	-1	-1	-1	1	1	10	5	S4	S4D2	1	1
7.471647624	6.069582326	-1	-1	-1	-1	-1	-1	-1	-1	1	1	11	5	S4	S4D2	1	1
7.031299465	-5.636573725	-1	-1	-1	-1	-1	-1	-1	-1	1	1	12	5	S4	S4D2	1	1
9.053394122	-7.337913	-1	-1	-1	1	1	-1	-1	1	1	1	-2	5	S4	S4D3	1	1
-8.823721552	7.481273972	-1	-1	-1	1	1	-1	-1	1	1	1	-1	5	S4	S4D3	1	1
-9.262220994	8.52506215	-1	-1	-1	1	1	-1	-1	1	1	1	1	5	S4	S4D3	1	1
-9.183842381	8.710701938	-1	-1	-1	1	1	-1	-1	1	1	1	2	5	S4	S4D3	1	1
-9.200744478	8.892542676	-1	-1	-1	1	1	-1	-1	1	1	1	3	5	S4	S4D3	1	1
-9.140400624	8.481462381	-1	-1	-1	1	1	-1	-1	1	1	1	4	5	S4	S4D3	1	1
-9.173313251	8.381717052	-1	-1	-1	1	1	-1	-1	1	1	1	5	5	S4	S4D3	1	1
-9.205478573	8.839638944	-1	-1	-1	1	1	-1	-1	1	1	1	6	5	S4	S4D3	1	1
-9.186303794	8.629181693	-1	-1	-1	1	1	-1	-1	1	1	1	7	5	S4	S4D3	1	1
-9.189576283	8.742015333	-1	-1	-1	1	1	-1	-1	1	1	1	8	5	S4	S4D3	1	1
-9.180757069	8.589234744	-1	-1	-1	1	1	-1	-1	1	1	1	9	5	S4	S4D3	1	1
-9.168632569	8.556894558	-1	-1	-1	1	1	-1	-1	1	1	1	10	5	S4	S4D3	1	1
-9.16057223	8.50825335	-1	-1	-1	1	1	-1	-1	1	1	1	11	5	S4	S4D3	1	1
-9.165604478	8.5394438	-1	-1	-1	1	1	-1	-1	1	1	1	12	5	S4	S4D3	1	1
-5.928258471	5.138735297	-1	-1	-1	-1	0	-1	1	-1	0	1	-2	5	S4	S4D4	1	1
5.37296091	-5.212214667	-1	-1	-1	-1	0	-1	1	-1	0	1	-1	5	S4	S4D4	1	1
5.71538161	-3.384390263	-1	-1	-1	-1	0	-1	1	-1	0	1	1	5	S4	S4D4	1	1
5.581614841	5.440250862	-1	-1	-1	-1	0	-1	1	-1	0	1	2	5	S4	S4D4	1	1
6.466922027	6.513971676	-1	-1	-1	-1	0	-1	1	-1	0	1	3	5	S4	S4D4	1	1
-6.770215865	6.292494637	-1	-1	-1	-1	0	-1	1	-1	0	1	4	5	S4	S4D4	1	1
-7.650406654	7.891891558	-1	-1	-1	-1	0	-1	1	-1	0	1	5	5	S4	S4D4	1	1
-8.015822726	7.78800424	-1	-1	-1	-1	0	-1	1	-1	0	1	6	5	S4	S4D4	1	1
-8.200150964	-6.899218948	-1	-1	-1	-1	0	-1	1	-1	0	1	7	5	S4	S4D4	1	1
-8.322758567	-7.528062913	-1	-1	-1	-1	0	-1	1	-1	0	1	8	5	S4	S4D4	1	1
-8.232307206	-7.553024379	-1	-1	-1	-1	0	-1	1	-1	0	1	9	5	S4	S4D4	1	1
-8.163228856	-7.092158002	-1	-1	-1	-1	0	-1	1	-1	0	1	10	5	S4	S4D4	1	1
-7.84990867	-7.521588653	-1	-1	-1	-1	0	-1	1	-1	0	1	11	5	S4	S4D4	1	1
-7.481273972	-7.116799906	-1	-1	-1	-1	0	-1	1	-1	0	1	12	5	S4	S4D4	1	1
6.321667171	7.312886998	-1	-1	-1	1	1	1	-1	-1	1	1	-2	9	S5	S5D1	1	1
-3.481240089	-7.157346	-1	-1	-1	1	1	1	-1	-1	1	1	-1	9	S5	S5D1	1	1
-6.579945415	6.391079242	-1	-1	-1	1	1	1	-1	-1	1	1	1	9	S5	S5D1	1	1
-7.165879799	7.78092972	-1	-1	-1	1	1	1	-1	-1	1	1	2	9	S5	S5D1	1	1
-7.28995176	7.56656978	-1	-1	-1	1	1	1	-1	-1	1	1	3	9	S5	S5D1	1	1
-7.198557479	7.486333005	-1	-1	-1	1	1	1	-1	-1	1	1	4	9	S5	S5D1	1	1
-7.518878624	7.644201384	-1	-1	-1	1	1	1	-1	-1	1	1	5	9	S5	S5D1	1	1
-7.103733162	7.798317862	-1	-1	-1	1	1	1	-1	-1	1	1	6	9	S5	S5D1	1	1
-5.844992643	-7.537696384	-1	-1	-1	1	1	1	-1	-1	1	1	7	9	S5	S5D1	1	1
-6.335940384	7.366129043	-1	-1	-1	1	1	1	-1	-1	1	1	8	9	S5	S5D1	1	1
-5.788429949	-6.007583929	-1	-1	-1	1	1	1	-1	-1	1	1	9	9	S5	S5D1	1	1
-4.705015521	-6.608675162	-1	-1	-1	1	1	1	-1	-1	1	1	10	9	S5	S5D1	1	1
0.405465108	7.967106854	-1	-1	-1	1	1	1	-1	-1	1	1	11	9	S5	S5D1	1	1
6.873681299	-7.640363528	-1	-1	-1	1	1	1	-1	-1	1	1	12	9	S5	S5D1	1	1
3.449987546	6.181051315	-1	-1	-1	1	0	1	1	-1	0	1	-2	9	S5	S5D2	1	1
-3.540959324	-6.010040933	-1	-1	-1	1	0	1	1	-1	0	1	-1	9	S5	S5D2	1	1
5.239098007	7.32151919	-1	-1	-1	1	0	1	1	-1	0	1	1	9	S5	S5D2	1	1
5.611301622	5.43153621	-1	-1	-1	1	0	1	1	-1	0	1	2	9	S5	S5D2	1	1
5.574053368	5.260096154	-1	-1	-1	1	0	1	1	-1	0	1	3	9	S5	S5D2	1	1
6.176906231	-4.412798293	-1	-1	-1	1	0	1	1	-1	0	1	4	9	S5	S5D2	1	1
6.45126	-6.744647941	-1	-1	-1	1	0	1	1	-1	0	1	5	9	S5	S5D2	1	1
6.270042805	-7.656573657	-1	-1	-1	1	0	1	1	-1	0	1	6	9	S5	S5D2	1	1
6.203547151	5.836271658	-1	-1	-1	1	0	1	1	-1	0	1	7	9	S5	S5D2	1	1
6.897199765	-7.753838116	-1	-1	-1	1	0	1	1	-1	0	1	8	9	S5	S5D2	1	1
6.911249168	-8.155505706	-1	-1	-1	1	0	1	1	-1	0	1	9	9	S5	S5D2	1	1
6.841081146	-8.053728139	-1	-1	-1	1	0	1	1	-1	0	1	10	9	S5	S5D2	1	1
6.946495107	-7.238137581	-1	-1	-1	1	0	1	1	-1	0	1	11	9	S5	S5D2	1	1
6.348264483	5.964863865	-1	-1	-1	1	0	1	1	-1	0	1	12	9	S5	S5D2	1	1
5.873525249	7.67948256	-1	-1	-1	-1	1	-1	-1	1	1	1	-2	9	S5	S5D3	1	1
-5.577841251	-7.349552316	-1	-1	-1	-1	1	-1	-1	1	1	1	-1	9	S5	S5D3	1	1
7.471647624	8.43065443	-1	-1	-1	-1	1	-1	-1	1	1	1	1	9	S5	S5D3	1	1
-8.473763633	-8.440636069	-1	-1	-1	-1	1	-1	-1	1	1	1	2	9	S5	S5D3	1	1
-8.06605057	7.083807223	-1	-1	-1	-1	1	-1	-1	1	1	1	3	9	S5	S5D3	1	1
-6.540308238	-7.038344849	-1	-1	-1	-1	1	-1	-1	1	1	1	4	9	S5	S5D3	1	1
-7.829033552	6.870572488	-1	-1	-1	-1	1	-1	-1	1	1	1	5	9	S5	S5D3	1	1
5.721949779	8.297418958	-1	-1	-1	-1	1	-1	-1	1	1	1	6	9	S5	S5D3	1	1
-6.396095974	7.261576154	-1	-1	-1	-1	1	-1	-1	1	1	1	7	9	S5	S5D3	1	1
-3.113515309	-3.839452313	-1	-1	-1	-1	1	-1	-1	1	1	1	8	9	S5	S5D3	1	1
7.807306687	-7.12969811	-1	-1	-1	-1	1	-1	-1	1	1	1	9	9	S5	S5D3	1	1
-8.45414689	-6.986104245	-1	-1	-1	-1	1	-1	-1	1	1	1	10	9	S5	S5D3	1	1
-7.22657258	8.385602771	-1	-1	-1	-1	1	-1	-1	1	1	1	11	9	S5	S5D3	1	1
-7.940405812	6.548935179	-1	-1	-1	-1	1	-1	-1	1	1	1	12	9	S5	S5D3	1	1
-6.007583929	5.270432163	-1	-1	-1	-1	1	0	1	1	1	0	-2	9	S5	S5D4	1	1
6.670132406	-6.386037214	-1	-1	-1	-1	1	0	1	1	1	0	-1	9	S5	S5D4	1	1
7.488573275	-8.392423304	-1	-1	-1	-1	1	0	1	1	1	0	1	9	S5	S5D4	1	1
7.455009259	-8.158086722	-1	-1	-1	-1	1	0	1	1	1	0	2	9	S5	S5D4	1	1
7.605641214	-7.790489227	-1	-1	-1	-1	1	0	1	1	1	0	3	9	S5	S5D4	1	1
8.115969078	-7.74521923	-1	-1	-1	-1	1	0	1	1	1	0	4	9	S5	S5D4	1	1
8.390836003	-8.821806125	-1	-1	-1	-1	1	0	1	1	1	0	5	9	S5	S5D4	1	1
7.441027092	-8.666388758	-1	-1	-1	-1	1	0	1	1	1	0	6	9	S5	S5D4	1	1
8.240780711	-8.450305246	-1	-1	-1	-1	1	0	1	1	1	0	7	9	S5	S5D4	1	1
8.623623135	-9.031512704	-1	-1	-1	-1	1	0	1	1	1	0	8	9	S5	S5D4	1	1
7.957702396	-9.169049518	-1	-1	-1	-1	1	0	1	1	1	0	9	9	S5	S5D4	1	1
7.696439886	-8.622723693	-1	-1	-1	-1	1	0	1	1	1	0	10	9	S5	S5D4	1	1
7.65704647	-8.311521121	-1	-1	-1	-1	1	0	1	1	1	0	11	9	S5	S5D4	1	1
8.164937042	-8.301397578	-1	-1	-1	-1	1	0	1	1	1	0	12	9	S5	S5D4	1	1
6.668863371	-6.572981599	-1	-1	-1	-1	-1	1	-1	1	1	1	-2	9	S6	S6D1	1	1
-7.808932373	7.76789885	-1	-1	-1	-1	-1	1	-1	1	1	1	-1	9	S6	S6D1	1	1
-8.538856831	9.035689321	-1	-1	-1	-1	-1	1	-1	1	1	1	1	9	S6	S6D1	1	1
-8.385830873	8.841231301	-1	-1	-1	-1	-1	1	-1	1	1	1	2	9	S6	S6D1	1	1
-8.482912257	8.803499318	-1	-1	-1	-1	-1	1	-1	1	1	1	3	9	S6	S6D1	1	1
-8.398071761	8.729154453	-1	-1	-1	-1	-1	1	-1	1	1	1	4	9	S6	S6D1	1	1
-8.491157177	9.135023978	-1	-1	-1	-1	-1	1	-1	1	1	1	5	9	S6	S6D1	1	1
-8.574612682	9.323445818	-1	-1	-1	-1	-1	1	-1	1	1	1	6	9	S6	S6D1	1	1
-8.348182649	8.827101423	-1	-1	-1	-1	-1	1	-1	1	1	1	7	9	S6	S6D1	1	1
-8.12281638	8.120142582	-1	-1	-1	-1	-1	1	-1	1	1	1	8	9	S6	S6D1	1	1
-8.249705826	7.634578986	-1	-1	-1	-1	-1	1	-1	1	1	1	9	9	S6	S6D1	1	1
-8.561114378	8.916841414	-1	-1	-1	-1	-1	1	-1	1	1	1	10	9	S6	S6D1	1	1
-8.669828438	8.37043181	-1	-1	-1	-1	-1	1	-1	1	1	1	11	9	S6	S6D1	1	1
-8.897887351	8.745682429	-1	-1	-1	-1	-1	1	-1	1	1	1	12	9	S6	S6D1	1	1
8.721031592	-6.838940963	-1	-1	-1	1	-1	1	1	-1	1	1	-2	9	S6	S6D2	1	1
-8.478764165	7.926783088	-1	-1	-1	1	-1	1	1	-1	1	1	-1	9	S6	S6D2	1	1
-9.384167621	9.030196442	-1	-1	-1	1	-1	1	1	-1	1	1	1	9	S6	S6D2	1	1
-9.651526487	9.668619285	-1	-1	-1	1	-1	1	1	-1	1	1	2	9	S6	S6D2	1	1
-9.336312012	9.781969425	-1	-1	-1	1	-1	1	1	-1	1	1	3	9	S6	S6D2	1	1
-8.518692068	9.549273863	-1	-1	-1	1	-1	1	1	-1	1	1	4	9	S6	S6D2	1	1
-7.868062896	8.998445813	-1	-1	-1	1	-1	1	1	-1	1	1	5	9	S6	S6D2	1	1
-5.574053368	8.495254284	-1	-1	-1	1	-1	1	1	-1	1	1	6	9	S6	S6D2	1	1
9.038661975	8.385374617	-1	-1	-1	1	-1	1	1	-1	1	1	7	9	S6	S6D2	1	1
8.839494058	-7.981904095	-1	-1	-1	1	-1	1	1	-1	1	1	8	9	S6	S6D2	1	1
-8.8638279	8.031222769	-1	-1	-1	1	-1	1	1	-1	1	1	9	9	S6	S6D2	1	1
-8.355732525	9.553894615	-1	-1	-1	1	-1	1	1	-1	1	1	10	9	S6	S6D2	1	1
-4.135166557	8.841520548	-1	-1	-1	1	-1	1	1	-1	1	1	11	9	S6	S6D2	1	1
7.628760788	8.761628457	-1	-1	-1	1	-1	1	1	-1	1	1	12	9	S6	S6D2	1	1
4.757891273	5.668155297	-1	-1	-1	-1	-1	0	1	1	1	0	-2	9	S6	S6D3	1	1
-5.270432163	-5.59656839	-1	-1	-1	-1	-1	0	1	1	1	0	-1	9	S6	S6D3	1	1
4.916324615	4.412798293	-1	-1	-1	-1	-1	0	1	1	1	0	1	9	S6	S6D3	1	1
-7.555120267	-6.7469995	-1	-1	-1	-1	-1	0	1	1	1	0	2	9	S6	S6D3	1	1
-6.085637717	-5.120983351	-1	-1	-1	-1	-1	0	1	1	1	0	3	9	S6	S6D3	1	1
-8.263976956	-8.32784702	-1	-1	-1	-1	-1	0	1	1	1	0	4	9	S6	S6D3	1	1
-8.832076921	-5.539300836	-1	-1	-1	-1	-1	0	1	1	1	0	5	9	S6	S6D3	1	1
-8.997951284	8.32056985	-1	-1	-1	-1	-1	0	1	1	1	0	6	9	S6	S6D3	1	1
-8.907815353	8.722661451	-1	-1	-1	-1	-1	0	1	1	1	0	7	9	S6	S6D3	1	1
-8.872557277	8.552077593	-1	-1	-1	-1	-1	0	1	1	1	0	8	9	S6	S6D3	1	1
-8.926052533	8.631860266	-1	-1	-1	-1	-1	0	1	1	1	0	9	9	S6	S6D3	1	1
-8.980486859	8.608038875	-1	-1	-1	-1	-1	0	1	1	1	0	10	9	S6	S6D3	1	1
-8.996466227	8.758648063	-1	-1	-1	-1	-1	0	1	1	1	0	11	9	S6	S6D3	1	1
-9.02057115	9.050816951	-1	-1	-1	-1	-1	0	1	1	1	0	12	9	S6	S6D3	1	1
2.525728644	-4.705015521	-1	-1	-1	1	1	0	-1	-1	1	0	-2	9	S6	S6D4	1	1
2.351375257	6.121395717	-1	-1	-1	1	1	0	-1	-1	1	0	-1	9	S6	S6D4	1	1
3.90197267	6.98887433	-1	-1	-1	1	1	0	-1	-1	1	0	1	9	S6	S6D4	1	1
-6.466922027	7.048820719	-1	-1	-1	1	1	0	-1	-1	1	0	2	9	S6	S6D4	1	1
-6.050912006	7.425655816	-1	-1	-1	1	1	0	-1	-1	1	0	3	9	S6	S6D4	1	1
-5.233778845	7.535029715	-1	-1	-1	1	1	0	-1	-1	1	0	4	9	S6	S6D4	1	1
-5.647212123	7.650406654	-1	-1	-1	1	1	0	-1	-1	1	0	5	9	S6	S6D4	1	1
-6.112575373	7.804863191	-1	-1	-1	1	1	0	-1	-1	1	0	6	9	S6	S6D4	1	1
-6.227524324	7.921717038	-1	-1	-1	1	1	0	-1	-1	1	0	7	9	S6	S6D4	1	1
-6.648336672	7.549872288	-1	-1	-1	1	1	0	-1	-1	1	0	8	9	S6	S6D4	1	1
-6.127960292	7.231648733	-1	-1	-1	1	1	0	-1	-1	1	0	9	9	S6	S6D4	1	1
4.182050143	7.916260495	-1	-1	-1	1	1	0	-1	-1	1	0	10	9	S6	S6D4	1	1
-5.427150238	8.12489107	-1	-1	-1	1	1	0	-1	-1	1	0	11	9	S6	S6D4	1	1
2.140066163	8.204808506	-1	-1	-1	1	1	0	-1	-1	1	0	12	9	S6	S6D4	1	1
6.384350873	-2.525728644	-1	-1	-1	1	1	-1	-1	-1	1	1	-2	9	S8	S8D1	1	1
-7.241724385	-5.779199114	-1	-1	-1	1	1	-1	-1	-1	1	1	-1	9	S8	S8D1	1	1
-8.28437802	-8.560922954	-1	-1	-1	1	1	-1	-1	-1	1	1	1	9	S8	S8D1	1	1
-8.500962178	-8.312994056	-1	-1	-1	1	1	-1	-1	-1	1	1	2	9	S8	S8D1	1	1
-7.422074792	6.546067793	-1	-1	-1	1	1	-1	-1	-1	1	1	3	9	S8	S8D1	1	1
-8.357845698	-8.534934873	-1	-1	-1	1	1	-1	-1	-1	1	1	4	9	S8	S8D1	1	1
-8.193538459	-8.825339437	-1	-1	-1	1	1	-1	-1	-1	1	1	5	9	S8	S8D1	1	1
-8.479595161	-8.53375528	-1	-1	-1	1	1	-1	-1	-1	1	1	6	9	S8	S8D1	1	1
-8.553042844	-6.991636763	-1	-1	-1	1	1	-1	-1	-1	1	1	7	9	S8	S8D1	1	1
-7.597145411	-7.859992138	-1	-1	-1	1	1	-1	-1	-1	1	1	8	9	S8	S8D1	1	1
-8.042217221	6.778215908	-1	-1	-1	1	1	-1	-1	-1	1	1	9	9	S8	S8D1	1	1
-8.182978405	-8.860570107	-1	-1	-1	1	1	-1	-1	-1	1	1	10	9	S8	S8D1	1	1
-8.673256327	-8.853451119	-1	-1	-1	1	1	-1	-1	-1	1	1	11	9	S8	S8D1	1	1
-8.147722444	5.144583267	-1	-1	-1	1	1	-1	-1	-1	1	1	12	9	S8	S8D1	1	1
4.25561271	5.495116943	-1	-1	-1	-1	1	0	-1	1	1	0	-2	9	S8	S8D2	1	1
-4.505349851	-5.87633424	-1	-1	-1	-1	1	0	-1	1	1	0	-1	9	S8	S8D2	1	1
-5.310739887	8.259328787	-1	-1	-1	-1	1	0	-1	1	1	0	1	9	S8	S8D2	1	1
6.372466183	8.369736722	-1	-1	-1	-1	1	0	-1	1	1	0	2	9	S8	S8D2	1	1
5.794536838	8.536897775	-1	-1	-1	-1	1	0	-1	1	1	0	3	9	S8	S8D2	1	1
-7.031299465	8.382632698	-1	-1	-1	-1	1	0	-1	1	1	0	4	9	S8	S8D2	1	1
-7.419080778	8.049586687	-1	-1	-1	-1	1	0	-1	1	1	0	5	9	S8	S8D2	1	1
-6.60055054	8.186325222	-1	-1	-1	-1	1	0	-1	1	1	0	6	9	S8	S8D2	1	1
-7.133694918	5.650733254	-1	-1	-1	-1	1	0	-1	1	1	0	7	9	S8	S8D2	1	1
-5.972536537	-6.071891796	-1	-1	-1	-1	1	0	-1	1	1	0	8	9	S8	S8D2	1	1
-5.987707498	-4.375757022	-1	-1	-1	-1	1	0	-1	1	1	0	9	9	S8	S8D2	1	1
2.602689685	7.184250006	-1	-1	-1	-1	1	0	-1	1	1	0	10	9	S8	S8D2	1	1
-5.305789381	6.853826937	-1	-1	-1	-1	1	0	-1	1	1	0	11	9	S8	S8D2	1	1
5.233778845	6.957972995	-1	-1	-1	-1	1	0	-1	1	1	0	12	9	S8	S8D2	1	1
2.803360381	-5.040194096	-1	-1	-1	1	-1	1	1	1	1	1	-2	9	S8	S8D3	1	1
3.068052935	5.990213765	-1	-1	-1	1	-1	1	1	1	1	1	-1	9	S8	S8D3	1	1
-5.150397236	2.140066163	-1	-1	-1	1	-1	1	1	1	1	1	1	9	S8	S8D3	1	1
-6.556067877	-6.991636763	-1	-1	-1	1	-1	1	1	1	1	1	2	9	S8	S8D3	1	1
-6.01980902	-7.391106926	-1	-1	-1	1	-1	1	1	1	1	1	3	9	S8	S8D3	1	1
-0.405465108	4.610157727	-1	-1	-1	1	-1	1	1	1	1	1	4	9	S8	S8D3	1	1
6.543192162	5.618587629	-1	-1	-1	1	-1	1	1	1	1	1	5	9	S8	S8D3	1	1
5.809642865	-8.028618177	-1	-1	-1	1	-1	1	1	1	1	1	6	9	S8	S8D3	1	1
-3.839452313	-7.816215432	-1	-1	-1	1	-1	1	1	1	1	1	7	9	S8	S8D3	1	1
6.273819958	-6.012491914	-1	-1	-1	1	-1	1	1	1	1	1	8	9	S8	S8D3	1	1
5.339939041	-7.65846357	-1	-1	-1	1	-1	1	1	1	1	1	9	9	S8	S8D3	1	1
-5.577841251	-7.44570957	-1	-1	-1	1	-1	1	1	1	1	1	10	9	S8	S8D3	1	1
-6.367329185	-7.615051883	-1	-1	-1	1	-1	1	1	1	1	1	11	9	S8	S8D3	1	1
-5.738183901	-7.397867861	-1	-1	-1	1	-1	1	1	1	1	1	12	9	S8	S8D3	1	1
-3.998200702	-3.157000421	-1	-1	-1	-1	0	0	1	-1	0	0	-2	9	S8	S8D4	1	1
4.987025428	3.979681654	-1	-1	-1	-1	0	0	1	-1	0	0	-1	9	S8	S8D4	1	1
5.954541193	7.165879799	-1	-1	-1	-1	0	0	1	-1	0	0	1	9	S8	S8D4	1	1
5.43153621	7.672990536	-1	-1	-1	-1	0	0	1	-1	0	0	2	9	S8	S8D4	1	1
6.062621741	-5.33513134	-1	-1	-1	-1	0	0	1	-1	0	0	3	9	S8	S8D4	1	1
6.45126	-6.954161652	-1	-1	-1	-1	0	0	1	-1	0	0	4	9	S8	S8D4	1	1
6.149536102	-7.233094343	-1	-1	-1	-1	0	0	1	-1	0	0	5	9	S8	S8D4	1	1
5.161924742	-7.586549953	-1	-1	-1	-1	0	0	1	-1	0	0	6	9	S8	S8D4	1	1
5.457455588	-7.537696384	-1	-1	-1	-1	0	0	1	-1	0	0	7	9	S8	S8D4	1	1
6.410996912	-6.861187643	-1	-1	-1	-1	0	0	1	-1	0	0	8	9	S8	S8D4	1	1
5.589119566	-7.614065446	-1	-1	-1	-1	0	0	1	-1	0	0	9	9	S8	S8D4	1	1
-6.567375418	-8.28840876	-1	-1	-1	-1	0	0	1	-1	0	0	10	9	S8	S8D4	1	1
-5.776103136	-8.006867443	-1	-1	-1	-1	0	0	1	-1	0	0	11	9	S8	S8D4	1	1
5.349485653	-7.079605536	-1	-1	-1	-1	0	0	1	-1	0	0	12	9	S8	S8D4	1	1
3.701301974	-4.74927053	-1	-1	-1	1	1	1	1	-1	1	1	-2	9	S14	S14D1	2	1
-5.766757274	4.923623917	-1	-1	-1	1	1	1	1	-1	1	1	-1	9	S14	S14D1	2	1
-7.549872288	5.647212123	-1	-1	-1	1	1	1	1	-1	1	1	1	9	S14	S14D1	2	1
-8.439772044	7.126489122	-1	-1	-1	1	1	1	1	-1	1	1	2	9	S14	S14D1	2	1
-8.363225828	-6.624729018	-1	-1	-1	1	1	1	1	-1	1	1	3	9	S14	S14D1	2	1
-7.374315486	-7.952439226	-1	-1	-1	1	1	1	1	-1	1	1	4	9	S14	S14D1	2	1
-8.394912557	-8.170892816	-1	-1	-1	1	1	1	1	-1	1	1	5	9	S14	S14D1	2	1
-8.068246305	6.513971676	-1	-1	-1	1	1	1	1	-1	1	1	6	9	S14	S14D1	2	1
-7.90082185	-6.125776885	-1	-1	-1	1	1	1	1	-1	1	1	7	9	S14	S14D1	2	1
-8.271164768	-6.332391134	-1	-1	-1	1	1	1	1	-1	1	1	8	9	S14	S14D1	2	1
-8.187160178	-8.000852387	-1	-1	-1	1	1	1	1	-1	1	1	9	9	S14	S14D1	2	1
-7.786344144	6.346513169	-1	-1	-1	1	1	1	1	-1	1	1	10	9	S14	S14D1	2	1
-7.374315486	6.497528854	-1	-1	-1	1	1	1	1	-1	1	1	11	9	S14	S14D1	2	1
-7.708635159	-7.314885666	-1	-1	-1	1	1	1	1	-1	1	1	12	9	S14	S14D1	2	1
5.000584958	5.791488055	-1	-1	-1	-1	-1	-1	-1	-1	1	1	-2	9	S14	S14D2	2	1
-5.37296091	-5.585374244	-1	-1	-1	-1	-1	-1	-1	-1	1	1	-1	9	S14	S14D2	2	1
-7.133694918	-7.411858357	-1	-1	-1	-1	-1	-1	-1	-1	1	1	1	9	S14	S14D2	2	1
-7.859220086	7.635545403	-1	-1	-1	-1	-1	-1	-1	-1	1	1	2	9	S14	S14D2	2	1
-7.5307482	8.136079174	-1	-1	-1	-1	-1	-1	-1	-1	1	1	3	9	S14	S14D2	2	1
6.01980902	7.813793634	-1	-1	-1	-1	-1	-1	-1	-1	1	1	4	9	S14	S14D2	2	1
-6.425679069	-5.928258471	-1	-1	-1	-1	-1	-1	-1	-1	1	1	5	9	S14	S14D2	2	1
-7.563979105	6.677712986	-1	-1	-1	-1	-1	-1	-1	-1	1	1	6	9	S14	S14D2	2	1
-8.139878127	6.014936903	-1	-1	-1	-1	-1	-1	-1	-1	1	1	7	9	S14	S14D2	2	1
-7.02687076	8.438907273	-1	-1	-1	-1	-1	-1	-1	-1	1	1	8	9	S14	S14D2	2	1
7.070299208	7.625838945	-1	-1	-1	-1	-1	-1	-1	-1	1	1	9	9	S14	S14D2	2	1
6.703801422	7.888896983	-1	-1	-1	-1	-1	-1	-1	-1	1	1	10	9	S14	S14D2	2	1
6.808487277	7.459050835	-1	-1	-1	-1	-1	-1	-1	-1	1	1	11	9	S14	S14D2	2	1
-7.117610936	7.000790145	-1	-1	-1	-1	-1	-1	-1	-1	1	1	12	9	S14	S14D2	2	1
7.738705964	-7.110287876	-1	-1	-1	-1	0	1	1	1	0	1	-2	9	S14	S14D3	2	1
-7.053153482	7.75769251	-1	-1	-1	-1	0	1	1	1	0	1	-1	9	S14	S14D3	2	1
7.736088732	8.364158555	-1	-1	-1	-1	0	1	1	1	0	1	1	9	S14	S14D3	2	1
8.286143469	6.614055134	-1	-1	-1	-1	0	1	1	1	0	1	2	9	S14	S14D3	2	1
8.331706631	-8.4212328	-1	-1	-1	-1	0	1	1	1	0	1	3	9	S14	S14D3	2	1
8.374592223	-7.899709915	-1	-1	-1	-1	0	1	1	1	0	1	4	9	S14	S14D3	2	1
8.403464426	-7.340511247	-1	-1	-1	-1	0	1	1	1	0	1	5	9	S14	S14D3	2	1
8.37482285	-7.58502711	-1	-1	-1	-1	0	1	1	1	0	1	6	9	S14	S14D3	2	1
8.382632698	-7.881371077	-1	-1	-1	-1	0	1	1	1	0	1	7	9	S14	S14D3	2	1
8.459458141	-7.744353242	-1	-1	-1	-1	0	1	1	1	0	1	8	9	S14	S14D3	2	1
8.27931664	6.446513155	-1	-1	-1	-1	0	1	1	1	0	1	9	9	S14	S14D3	2	1
8.179059575	8.046709447	-1	-1	-1	-1	0	1	1	1	0	1	10	9	S14	S14D3	2	1
8.386286922	7.030415292	-1	-1	-1	-1	0	1	1	1	0	1	11	9	S14	S14D3	2	1
8.342958845	6.014936903	-1	-1	-1	-1	0	1	1	1	0	1	12	9	S14	S14D3	2	1
-6.000176488	6.22356784	-1	-1	-1	1	0	-1	-1	1	0	1	-2	9	S14	S14D4	2	1
6.40440167	-7.6432433	-1	-1	-1	1	0	-1	-1	1	0	1	-1	9	S14	S14D4	2	1
-7.705037224	-8.260363582	-1	-1	-1	1	0	-1	-1	1	0	1	1	9	S14	S14D4	2	1
-8.272698314	7.545653985	-1	-1	-1	1	0	-1	-1	1	0	1	2	9	S14	S14D4	2	1
5.959715849	7.716683493	-1	-1	-1	1	0	-1	-1	1	0	1	3	9	S14	S14D4	2	1
6.868494565	6.978679617	-1	-1	-1	1	0	-1	-1	1	0	1	4	9	S14	S14D4	2	1
-5.033700567	8.173998409	-1	-1	-1	1	0	-1	-1	1	0	1	5	9	S14	S14D4	2	1
5.865050622	-7.81177098	-1	-1	-1	1	0	-1	-1	1	0	1	6	9	S14	S14D4	2	1
-7.692797724	4.527208645	-1	-1	-1	1	0	-1	-1	1	0	1	7	9	S14	S14D4	2	1
6.26435019	5.554895694	-1	-1	-1	1	0	-1	-1	1	0	1	8	9	S14	S14D4	2	1
-6.534515318	-7.272745555	-1	-1	-1	1	0	-1	-1	1	0	1	9	9	S14	S14D4	2	1
-8.175125328	8.207810692	-1	-1	-1	1	0	-1	-1	1	0	1	10	9	S14	S14D4	2	1
-7.221470528	8.065108063	-1	-1	-1	1	0	-1	-1	1	0	1	11	9	S14	S14D4	2	1
-6.878841269	8.235228079	-1	-1	-1	1	0	-1	-1	1	0	1	12	9	S14	S14D4	2	1
6.203547151	6.965552378	-1	-1	-1	1	0	0	-1	1	0	0	-2	9	S15	S15D1	2	1
-7.479017272	-5.738183901	-1	-1	-1	1	0	0	-1	1	0	0	-1	9	S15	S15D1	2	1
-8.353614877	8.199601589	-1	-1	-1	1	0	0	-1	1	0	0	1	9	S15	S15D1	2	1
-8.118654043	7.945732529	-1	-1	-1	1	0	0	-1	1	0	0	2	9	S15	S15D1	2	1
-8.735283999	7.66129176	-1	-1	-1	1	0	0	-1	1	0	0	3	9	S15	S15D1	2	1
7.599150927	8.402118984	-1	-1	-1	1	0	0	-1	1	0	0	4	9	S15	S15D1	2	1
-7.411858357	7.786759426	-1	-1	-1	1	0	0	-1	1	0	0	5	9	S15	S15D1	2	1
-7.905257266	8.370663399	-1	-1	-1	1	0	0	-1	1	0	0	6	9	S15	S15D1	2	1
-7.551449576	7.957702396	-1	-1	-1	1	0	0	-1	1	0	0	7	9	S15	S15D1	2	1
-7.835776934	8.647431668	-1	-1	-1	1	0	0	-1	1	0	0	8	9	S15	S15D1	2	1
4.297285406	7.575328208	-1	-1	-1	1	0	0	-1	1	0	0	9	9	S15	S15D1	2	1
-5.763622475	8.103645507	-1	-1	-1	1	0	0	-1	1	0	0	10	9	S15	S15D1	2	1
-7.701878377	7.755553014	-1	-1	-1	1	0	0	-1	1	0	0	11	9	S15	S15D1	2	1
5.944110851	7.605641214	-1	-1	-1	1	0	0	-1	1	0	0	12	9	S15	S15D1	2	1
-7.856125904	7.879480718	-1	-1	-1	-1	1	0	1	-1	1	0	-2	9	S15	S15D2	2	1
6.58271742	-6.868494565	-1	-1	-1	-1	1	0	1	-1	1	0	-1	9	S15	S15D2	2	1
-6.644440563	6.714777142	-1	-1	-1	-1	1	0	1	-1	1	0	1	9	S15	S15D2	2	1
-7.358512376	5.903998521	-1	-1	-1	-1	1	0	1	-1	1	0	2	9	S15	S15D2	2	1
-8.495254284	8.060697912	-1	-1	-1	-1	1	0	1	-1	1	0	3	9	S15	S15D2	2	1
-8.36485753	7.702330252	-1	-1	-1	-1	1	0	1	-1	1	0	4	9	S15	S15D2	2	1
-7.170504085	7.560340848	-1	-1	-1	-1	1	0	1	-1	1	0	5	9	S15	S15D2	2	1
-6.483871585	7.009860502	-1	-1	-1	-1	1	0	1	-1	1	0	6	9	S15	S15D2	2	1
-8.44408472	8.051500258	-1	-1	-1	-1	1	0	1	-1	1	0	7	9	S15	S15D2	2	1
-6.380969636	8.188550226	-1	-1	-1	-1	1	0	1	-1	1	0	8	9	S15	S15D2	2	1
-8.008864448	7.664111973	-1	-1	-1	-1	1	0	1	-1	1	0	9	9	S15	S15D2	2	1
-7.090493416	8.340336674	-1	-1	-1	-1	1	0	1	-1	1	0	10	9	S15	S15D2	2	1
-8.067932923	6.851713888	-1	-1	-1	-1	1	0	1	-1	1	0	11	9	S15	S15D2	2	1
-6.889082014	8.206447179	-1	-1	-1	-1	1	0	1	-1	1	0	12	9	S15	S15D2	2	1
-7.253116463	-6.611368766	-1	-1	-1	-1	-1	1	-1	-1	1	1	-2	9	S15	S15D3	2	1
7.551974786	6.178980921	-1	-1	-1	-1	-1	1	-1	-1	1	1	-1	9	S15	S15D3	2	1
8.22724188	-8.06918586	-1	-1	-1	-1	-1	1	-1	-1	1	1	1	9	S15	S15D3	2	1
8.781785741	-8.042217221	-1	-1	-1	-1	-1	1	-1	-1	1	1	2	9	S15	S15D3	2	1
8.640914118	-8.527836352	-1	-1	-1	-1	-1	1	-1	-1	1	1	3	9	S15	S15D3	2	1
8.434789365	-8.483946598	-1	-1	-1	-1	-1	1	-1	-1	1	1	4	9	S15	S15D3	2	1
8.191878477	-8.044786678	-1	-1	-1	-1	-1	1	-1	-1	1	1	5	9	S15	S15D3	2	1
8.320813277	-7.30552418	-1	-1	-1	-1	-1	1	-1	-1	1	1	6	9	S15	S15D3	2	1
8.492388072	-8.171740753	-1	-1	-1	-1	-1	1	-1	-1	1	1	7	9	S15	S15D3	2	1
8.456274776	-8.390154958	-1	-1	-1	-1	-1	1	-1	-1	1	1	8	9	S15	S15D3	2	1
7.221470528	7.22366031	-1	-1	-1	-1	-1	1	-1	-1	1	1	9	9	S15	S15D3	2	1
8.080082605	-5.685279003	-1	-1	-1	-1	-1	1	-1	-1	1	1	10	9	S15	S15D3	2	1
8.978597452	-7.633127607	-1	-1	-1	-1	-1	1	-1	-1	1	1	11	9	S15	S15D3	2	1
8.076670691	-9.196799101	-1	-1	-1	-1	-1	1	-1	-1	1	1	12	9	S15	S15D3	2	1
-3.650658241	5.223054882	-1	-1	-1	1	1	1	1	1	1	1	-2	9	S15	S15D4	2	1
4.90897164	-5.643678551	-1	-1	-1	1	1	1	1	1	1	1	-1	9	S15	S15D4	2	1
5.499215309	-6.335940384	-1	-1	-1	1	1	1	1	1	1	1	1	9	S15	S15D4	2	1
5.614951261	-6.611368766	-1	-1	-1	1	1	1	1	1	1	1	2	9	S15	S15D4	2	1
-4.677490848	-8.219460783	-1	-1	-1	1	1	1	1	1	1	1	3	9	S15	S15D4	2	1
-7.160457633	-8.156079841	-1	-1	-1	1	1	1	1	1	1	1	4	9	S15	S15D4	2	1
-7.231648733	-7.239573847	-1	-1	-1	1	1	1	1	1	1	1	5	9	S15	S15D4	2	1
-6.153795959	-7.978825065	-1	-1	-1	1	1	1	1	1	1	1	6	9	S15	S15D4	2	1
-6.838940963	6.572981599	-1	-1	-1	1	1	1	1	1	1	1	7	9	S15	S15D4	2	1
-6.856988162	7.457320731	-1	-1	-1	1	1	1	1	1	1	1	8	9	S15	S15D4	2	1
-7.031299465	7.894131618	-1	-1	-1	1	1	1	1	1	1	1	9	9	S15	S15D4	2	1
-7.02331362	7.868828154	-1	-1	-1	1	1	1	1	1	1	1	10	9	S15	S15D4	2	1
-6.945532643	7.879859076	-1	-1	-1	1	1	1	1	1	1	1	11	9	S15	S15D4	2	1
-6.715989263	7.913703883	-1	-1	-1	1	1	1	1	1	1	1	12	9	S15	S15D4	2	1
6.491481972	-5.671603576	-1	-1	-1	-1	1	1	-1	-1	1	1	-2	5	S16	S16D1	2	1
-5.74779936	5.54322241	-1	-1	-1	-1	1	1	-1	-1	1	1	-1	5	S16	S16D1	2	1
-6.468474822	-6.643138479	-1	-1	-1	-1	1	1	-1	-1	1	1	1	5	S16	S16D1	2	1
-8.40234335	7.270660773	-1	-1	-1	-1	1	1	-1	-1	1	1	2	5	S16	S16D1	2	1
-8.538856831	-7.616529715	-1	-1	-1	-1	1	1	-1	-1	1	1	3	5	S16	S16D1	2	1
-7.873026633	-8.510269276	-1	-1	-1	-1	1	1	-1	-1	1	1	4	5	S16	S16D1	2	1
-7.990407548	-8.273974476	-1	-1	-1	-1	1	1	-1	-1	1	1	5	5	S16	S16D1	2	1
-6.901234062	-7.927504719	-1	-1	-1	-1	1	1	-1	-1	1	1	6	5	S16	S16D1	2	1
-9.08777718	-6.827087376	-1	-1	-1	-1	1	1	-1	-1	1	1	7	5	S16	S16D1	2	1
-9.123856129	8.296172385	-1	-1	-1	-1	1	1	-1	-1	1	1	8	5	S16	S16D1	2	1
-8.549757182	3.481240089	-1	-1	-1	-1	1	1	-1	-1	1	1	9	5	S16	S16D1	2	1
-8.082556706	8.138418699	-1	-1	-1	-1	1	1	-1	-1	1	1	10	5	S16	S16D1	2	1
-6.048553514	-8.176532194	-1	-1	-1	-1	1	1	-1	-1	1	1	11	5	S16	S16D1	2	1
-8.307335984	-8.455849561	-1	-1	-1	-1	1	1	-1	-1	1	1	12	5	S16	S16D1	2	1
7.329421766	7.015263487	-1	-1	-1	1	-1	0	-1	1	1	0	-2	5	S16	S16D2	2	1
-8.05054393	-7.140849161	-1	-1	-1	1	-1	0	-1	1	1	0	-1	5	S16	S16D2	2	1
-8.114773441	8.527638449	-1	-1	-1	1	-1	0	-1	1	1	0	1	5	S16	S16D2	2	1
7.725109263	7.590599567	-1	-1	-1	1	-1	0	-1	1	1	0	2	5	S16	S16D2	2	1
8.686513936	8.933993809	-1	-1	-1	1	-1	0	-1	1	1	0	3	5	S16	S16D2	2	1
9.482235991	-7.569669757	-1	-1	-1	1	-1	0	-1	1	1	0	4	5	S16	S16D2	2	1
8.652161052	-8.279062898	-1	-1	-1	1	-1	0	-1	1	1	0	5	5	S16	S16D2	2	1
7.716238058	8.442792869	-1	-1	-1	1	-1	0	-1	1	1	0	6	5	S16	S16D2	2	1
-6.922151159	-7.828635463	-1	-1	-1	1	-1	0	-1	1	1	0	7	5	S16	S16D2	2	1
-8.744886377	8.943571421	-1	-1	-1	1	-1	0	-1	1	1	0	8	5	S16	S16D2	2	1
-5.178970609	8.284125559	-1	-1	-1	1	-1	0	-1	1	1	0	9	5	S16	S16D2	2	1
5.744604469	6.007583929	-1	-1	-1	1	-1	0	-1	1	1	0	10	5	S16	S16D2	2	1
-7.888896983	-6.65221766	-1	-1	-1	1	-1	0	-1	1	1	0	11	5	S16	S16D2	2	1
-8.960788675	8.474181301	-1	-1	-1	1	-1	0	-1	1	1	0	12	5	S16	S16D2	2	1
7.611100285	-7.580444618	-1	-1	-1	-1	0	-1	1	1	0	1	-2	5	S16	S16D3	2	1
-6.50353939	8.212161481	-1	-1	-1	-1	0	-1	1	1	0	1	-1	5	S16	S16D3	2	1
-6.37927472	7.758547029	-1	-1	-1	-1	0	-1	1	1	0	1	1	5	S16	S16D3	2	1
-7.541948317	7.625838945	-1	-1	-1	-1	0	-1	1	1	0	1	2	5	S16	S16D3	2	1
6.728030348	7.908938478	-1	-1	-1	-1	0	-1	1	1	0	1	3	5	S16	S16D3	2	1
-5.566434284	-5.33513134	-1	-1	-1	-1	0	-1	1	1	0	1	4	5	S16	S16D3	2	1
-7.230201031	6.908255154	-1	-1	-1	-1	0	-1	1	1	0	1	5	5	S16	S16D3	2	1
-7.854575216	8.44473002	-1	-1	-1	-1	0	-1	1	1	0	1	6	5	S16	S16D3	2	1
7.235979307	8.199601589	-1	-1	-1	-1	0	-1	1	1	0	1	7	5	S16	S16D3	2	1
7.953494078	-6.407704728	-1	-1	-1	-1	0	-1	1	1	0	1	8	5	S16	S16D3	2	1
8.064793696	-7.203777476	-1	-1	-1	-1	0	-1	1	1	0	1	9	5	S16	S16D3	2	1
8.499741798	-7.476755467	-1	-1	-1	-1	0	-1	1	1	0	1	10	5	S16	S16D3	2	1
8.331947363	-7.639401759	-1	-1	-1	-1	0	-1	1	1	0	1	11	5	S16	S16D3	2	1
7.772963221	-6.636602508	-1	-1	-1	-1	0	-1	1	1	0	1	12	5	S16	S16D3	2	1
6.773652294	-4.537961436	-1	-1	-1	1	0	-1	1	-1	0	1	-2	5	S16	S16D4	2	1
-7.351479099	6.01980902	-1	-1	-1	1	0	-1	1	-1	0	1	-1	5	S16	S16D4	2	1
5.788429949	7.213400052	-1	-1	-1	1	0	-1	1	-1	0	1	1	5	S16	S16D4	2	1
6.473118794	6.627379782	-1	-1	-1	1	0	-1	1	-1	0	1	2	5	S16	S16D4	2	1
7.670661704	-7.411254127	-1	-1	-1	1	0	-1	1	-1	0	1	3	5	S16	S16D4	2	1
-4.855928904	-8.115670303	-1	-1	-1	1	0	-1	1	-1	0	1	4	5	S16	S16D4	2	1
7.425059869	7.125685263	-1	-1	-1	1	0	-1	1	-1	0	1	5	5	S16	S16D4	2	1
7.323500696	-7.197809536	-1	-1	-1	1	0	-1	1	-1	0	1	6	5	S16	S16D4	2	1
7.271356183	6.95702152	-1	-1	-1	1	0	-1	1	-1	0	1	7	5	S16	S16D4	2	1
8.22134453	8.031872858	-1	-1	-1	1	0	-1	1	-1	0	1	8	5	S16	S16D4	2	1
8.147433008	-7.722456155	-1	-1	-1	1	0	-1	1	-1	0	1	9	5	S16	S16D4	2	1
7.291996751	7.850687942	-1	-1	-1	1	0	-1	1	-1	0	1	10	5	S16	S16D4	2	1
8.561688431	7.422672521	-1	-1	-1	1	0	-1	1	-1	0	1	11	5	S16	S16D4	2	1
9.142757221	-7.575328208	-1	-1	-1	1	0	-1	1	-1	0	1	12	5	S16	S16D4	2	1
-3.198673118	-5.987707498	-1	-1	-1	1	-1	0	-1	1	1	0	-2	9	S17	S17D1	2	1
5.702114418	7.021530293	-1	-1	-1	1	-1	0	-1	1	1	0	-1	9	S17	S17D1	2	1
8.353850393	6.351757937	-1	-1	-1	1	-1	0	-1	1	1	0	1	9	S17	S17D1	2	1
7.953494078	-7.545125444	-1	-1	-1	1	-1	0	-1	1	1	0	2	9	S17	S17D1	2	1
-5.592850914	6.477741298	-1	-1	-1	1	-1	0	-1	1	1	0	3	9	S17	S17D1	2	1
-6.782758789	-6.65092567	-1	-1	-1	1	-1	0	-1	1	1	0	4	9	S17	S17D1	2	1
5.260096154	6.407704728	-1	-1	-1	1	-1	0	-1	1	1	0	5	9	S17	S17D1	2	1
6.28133173	-6.636602508	-1	-1	-1	1	-1	0	-1	1	1	0	6	9	S17	S17D1	2	1
7.187279164	-7.376195186	-1	-1	-1	1	-1	0	-1	1	1	0	7	9	S17	S17D1	2	1
-6.823830044	-7.213400052	-1	-1	-1	1	-1	0	-1	1	1	0	8	9	S17	S17D1	2	1
6.743470085	-6.476202836	-1	-1	-1	1	-1	0	-1	1	1	0	9	9	S17	S17D1	2	1
-6.441743671	-6.647039655	-1	-1	-1	1	-1	0	-1	1	1	0	10	9	S17	S17D1	2	1
-7.385541049	6.596463341	-1	-1	-1	1	-1	0	-1	1	1	0	11	9	S17	S17D1	2	1
6.85593553	-7.507964464	-1	-1	-1	1	-1	0	-1	1	1	0	12	9	S17	S17D1	2	1
6.256709274	-6.537415973	-1	-1	-1	-1	-1	-1	1	1	1	1	-2	9	S17	S17D2	2	1
-6.017375929	7.262277908	-1	-1	-1	-1	-1	-1	1	1	1	1	-1	9	S17	S17D2	2	1
-7.850687942	7.303506695	-1	-1	-1	-1	-1	-1	1	1	1	1	1	9	S17	S17D2	2	1
-7.965719169	5.97761914	-1	-1	-1	-1	-1	-1	1	1	1	1	2	9	S17	S17D2	2	1
-6.505036397	8.255698549	-1	-1	-1	-1	-1	-1	1	1	1	1	3	9	S17	S17D2	2	1
-7.964677141	7.82264503	-1	-1	-1	-1	-1	-1	1	1	1	1	4	9	S17	S17D2	2	1
-7.394185746	8.027313332	-1	-1	-1	-1	-1	-1	1	1	1	1	5	9	S17	S17D2	2	1
-6.014936903	7.619969522	-1	-1	-1	-1	-1	-1	1	1	1	1	6	9	S17	S17D2	2	1
-7.638920527	6.509514016	-1	-1	-1	-1	-1	-1	1	1	1	1	7	9	S17	S17D2	2	1
-8.211618666	8.234166931	-1	-1	-1	-1	-1	-1	1	1	1	1	8	9	S17	S17D2	2	1
-7.414874041	8.877730666	-1	-1	-1	-1	-1	-1	1	1	1	1	9	9	S17	S17D2	2	1
-6.50204014	7.777164025	-1	-1	-1	-1	-1	-1	1	1	1	1	10	9	S17	S17D2	2	1
-2.014903021	8.021091963	-1	-1	-1	-1	-1	-1	1	1	1	1	11	9	S17	S17D2	2	1
-1.252762968	6.521357234	-1	-1	-1	-1	-1	-1	1	1	1	1	12	9	S17	S17D2	2	1
4.412798293	-7.515072203	-1	-1	-1	-1	0	-1	1	-1	0	1	-2	9	S17	S17D3	2	1
-5.515442846	6.941673497	-1	-1	-1	-1	0	-1	1	-1	0	1	-1	9	S17	S17D3	2	1
2.602689685	7.846785498	-1	-1	-1	-1	0	-1	1	-1	0	1	1	9	S17	S17D3	2	1
7.20154367	-7.655627359	-1	-1	-1	-1	0	-1	1	-1	0	1	2	9	S17	S17D3	2	1
6.792905437	-7.719795989	-1	-1	-1	-1	0	-1	1	-1	0	1	3	9	S17	S17D3	2	1
5.574053368	-7.89599451	-1	-1	-1	-1	0	-1	1	-1	0	1	4	9	S17	S17D3	2	1
0.405465108	-6.372466183	-1	-1	-1	-1	0	-1	1	-1	0	1	5	9	S17	S17D3	2	1
4.460144414	7.785928689	-1	-1	-1	-1	0	-1	1	-1	0	1	6	9	S17	S17D3	2	1
7.189545026	7.439853038	-1	-1	-1	-1	0	-1	1	-1	0	1	7	9	S17	S17D3	2	1
6.881924519	7.495264128	-1	-1	-1	-1	0	-1	1	-1	0	1	8	9	S17	S17D3	2	1
7.322180128	-6.420808929	-1	-1	-1	-1	0	-1	1	-1	0	1	9	9	S17	S17D3	2	1
7.208970366	8.10545847	-1	-1	-1	-1	0	-1	1	-1	0	1	10	9	S17	S17D3	2	1
7.160457633	-4.212127598	-1	-1	-1	-1	0	-1	1	-1	0	1	11	9	S17	S17D3	2	1
4.80811103	7.718018606	-1	-1	-1	-1	0	-1	1	-1	0	1	12	9	S17	S17D3	2	1
4.579852378	-2.251291799	-1	-1	-1	1	-1	1	-1	-1	1	1	-2	9	S17	S17D4	2	1
-4.80811103	-2.674148649	-1	-1	-1	1	-1	1	-1	-1	1	1	-1	9	S17	S17D4	2	1
6.54175124	4.135166557	-1	-1	-1	1	-1	1	-1	-1	1	1	1	9	S17	S17D4	2	1
7.151093538	5.990213765	-1	-1	-1	1	-1	1	-1	-1	1	1	2	9	S17	S17D4	2	1
-5.244389025	-7.721126957	-1	-1	-1	1	-1	1	-1	-1	1	1	3	9	S17	S17D4	2	1
7.185765732	-7.531820298	-1	-1	-1	1	-1	1	-1	-1	1	1	4	9	S17	S17D4	2	1
7.591104617	-7.93648144	-1	-1	-1	1	-1	1	-1	-1	1	1	5	9	S17	S17D4	2	1
6.081076706	-8.50522182	-1	-1	-1	1	-1	1	-1	-1	1	1	6	9	S17	S17D4	2	1
5.827473947	-8.720705301	-1	-1	-1	1	-1	1	-1	-1	1	1	7	9	S17	S17D4	2	1
6.138806385	-8.489307988	-1	-1	-1	1	-1	1	-1	-1	1	1	8	9	S17	S17D4	2	1
7.001700892	-8.319839212	-1	-1	-1	1	-1	1	-1	-1	1	1	9	9	S17	S17D4	2	1
6.18929029	-8.415714022	-1	-1	-1	1	-1	1	-1	-1	1	1	10	9	S17	S17D4	2	1
6.781625002	-8.445589773	-1	-1	-1	1	-1	1	-1	-1	1	1	11	9	S17	S17D4	2	1
6.685236532	-8.363459091	-1	-1	-1	1	-1	1	-1	-1	1	1	12	9	S17	S17D4	2	1
-5.178970609	6.071891796	-1	-1	-1	-1	-1	0	1	1	1	0	-2	5	S1	S1D1	2	1
5.260096154	-5.320567975	-1	-1	-1	-1	-1	0	1	1	1	0	-1	5	S1	S1D1	2	1
4.069026754	-5.678464667	-1	-1	-1	-1	-1	0	1	1	1	0	1	5	S1	S1D1	2	1
5.363636833	-5.386786015	-1	-1	-1	-1	-1	0	1	1	1	0	2	5	S1	S1D1	2	1
2.602689685	6.588238483	-1	-1	-1	-1	-1	0	1	1	1	0	3	5	S1	S1D1	2	1
5.295814236	-6.399426535	-1	-1	-1	-1	-1	0	1	1	1	0	4	5	S1	S1D1	2	1
5.108971195	-7.510704192	-1	-1	-1	-1	-1	0	1	1	1	0	5	5	S1	S1D1	2	1
6.067267511	5.040194096	-1	-1	-1	-1	-1	0	1	1	1	0	6	5	S1	S1D1	2	1
4.388257184	-6.907255154	-1	-1	-1	-1	-1	0	1	1	1	0	7	5	S1	S1D1	2	1
-5.391352233	-8.334351499	-1	-1	-1	-1	-1	0	1	1	1	0	8	5	S1	S1D1	2	1
6.185179288	-8.393781847	-1	-1	-1	-1	-1	0	1	1	1	0	9	5	S1	S1D1	2	1
-5.325446034	-7.845220246	-1	-1	-1	-1	-1	0	1	1	1	0	10	5	S1	S1D1	2	1
-6.812894998	-7.235979307	-1	-1	-1	-1	-1	0	1	1	1	0	11	5	S1	S1D1	2	1
4.886582645	-7.742619012	-1	-1	-1	-1	-1	0	1	1	1	0	12	5	S1	S1D1	2	1
7.500805843	-7.957702396	-1	-1	-1	-1	0	1	1	-1	0	1	-2	5	S1	S1D2	2	1
-6.824917001	7.471078472	-1	-1	-1	-1	0	1	1	-1	0	1	-1	5	S1	S1D2	2	1
8.040930012	-7.280352783	-1	-1	-1	-1	0	1	1	-1	0	1	1	5	S1	S1D2	2	1
8.748701659	-7.300135148	-1	-1	-1	-1	0	1	1	-1	0	1	2	5	S1	S1D2	2	1
8.360422415	-7.902672331	-1	-1	-1	-1	0	1	1	-1	0	1	3	5	S1	S1D2	2	1
8.303133259	-8.356907061	-1	-1	-1	-1	0	1	1	-1	0	1	4	5	S1	S1D2	2	1
8.543153293	-8.833827086	-1	-1	-1	-1	0	1	1	-1	0	1	5	5	S1	S1D2	2	1
8.521683097	-8.739936663	-1	-1	-1	-1	0	1	1	-1	0	1	6	5	S1	S1D2	2	1
8.344623926	-8.437825256	-1	-1	-1	-1	0	1	1	-1	0	1	7	5	S1	S1D2	2	1
7.902302509	-7.813389431	-1	-1	-1	-1	0	1	1	-1	0	1	8	5	S1	S1D2	2	1
7.47505575	-6.999878568	-1	-1	-1	-1	0	1	1	-1	0	1	9	5	S1	S1D2	2	1
8.69793016	-8.085332772	-1	-1	-1	-1	0	1	1	-1	0	1	10	5	S1	S1D2	2	1
8.577441272	-7.726433182	-1	-1	-1	-1	0	1	1	-1	0	1	11	5	S1	S1D2	2	1
8.431526365	-8.326879785	-1	-1	-1	-1	0	1	1	-1	0	1	12	5	S1	S1D2	2	1
-3.921973336	-3.068052935	-1	-1	-1	1	1	0	-1	1	1	0	-2	5	S1	S1D3	2	1
3.597312261	-2.917770732	-1	-1	-1	1	1	0	-1	1	1	0	-1	5	S1	S1D3	2	1
5.12693575	-7.369915731	-1	-1	-1	1	1	0	-1	1	1	0	1	5	S1	S1D3	2	1
-4.471638793	-6.288787497	-1	-1	-1	1	1	0	-1	1	1	0	2	5	S1	S1D3	2	1
-6.407704728	7.069448868	-1	-1	-1	1	1	0	-1	1	1	0	3	5	S1	S1D3	2	1
-6.781625002	6.910252159	-1	-1	-1	1	1	0	-1	1	1	0	4	5	S1	S1D3	2	1
-7.188790309	6.944569252	-1	-1	-1	1	1	0	-1	1	1	0	5	5	S1	S1D3	2	1
-7.796674814	5.625820933	-1	-1	-1	1	1	0	-1	1	1	0	6	5	S1	S1D3	2	1
-7.705937922	6.677712986	-1	-1	-1	1	1	0	-1	1	1	0	7	5	S1	S1D3	2	1
-7.459050835	7.604645446	-1	-1	-1	1	1	0	-1	1	1	0	8	5	S1	S1D3	2	1
-7.762808701	7.376195186	-1	-1	-1	1	1	0	-1	1	1	0	9	5	S1	S1D3	2	1
-7.66972865	6.810693566	-1	-1	-1	1	1	0	-1	1	1	0	10	5	S1	S1D3	2	1
-7.705037224	7.687767993	-1	-1	-1	1	1	0	-1	1	1	0	11	5	S1	S1D3	2	1
-7.736525413	7.853798969	-1	-1	-1	1	1	0	-1	1	1	0	12	5	S1	S1D3	2	1
7.203777476	3.676300672	-1	-1	-1	1	-1	-1	-1	-1	1	1	-2	5	S1	S1D4	2	1
-6.362165663	-5.285738584	-1	-1	-1	1	-1	-1	-1	-1	1	1	-1	5	S1	S1D4	2	1
6.195425279	-7.880615362	-1	-1	-1	1	-1	-1	-1	-1	1	1	1	5	S1	S1D4	2	1
-5.964863865	-7.345041999	-1	-1	-1	1	-1	-1	-1	-1	1	1	2	5	S1	S1D4	2	1
-5.325446034	-7.283791576	-1	-1	-1	1	-1	-1	-1	-1	1	1	3	5	S1	S1D4	2	1
-4.740574823	-6.637913125	-1	-1	-1	1	-1	-1	-1	-1	1	1	4	5	S1	S1D4	2	1
-7.038344849	6.406054563	-1	-1	-1	1	-1	-1	-1	-1	1	1	5	5	S1	S1D4	2	1
5.223054882	-7.697348358	-1	-1	-1	1	-1	-1	-1	-1	1	1	6	5	S1	S1D4	2	1
7.961195849	-8.693077406	-1	-1	-1	1	-1	-1	-1	-1	1	1	7	5	S1	S1D4	2	1
7.897853938	6.845347819	-1	-1	-1	1	-1	-1	-1	-1	1	1	8	5	S1	S1D4	2	1
-5.992713767	-8.213517229	-1	-1	-1	1	-1	-1	-1	-1	1	1	9	5	S1	S1D4	2	1
-6.435348765	-8.315199399	-1	-1	-1	1	-1	-1	-1	-1	1	1	10	5	S1	S1D4	2	1
7.298106749	-7.737398204	-1	-1	-1	1	-1	-1	-1	-1	1	1	11	5	S1	S1D4	2	1
6.444925853	-8.525458936	-1	-1	-1	1	-1	-1	-1	-1	1	1	12	5	S1	S1D4	2	1
-5.657738536	-6.424058323	-1	-1	-1	-1	1	1	1	1	1	1	-2	5	S22	S22D1	2	1
4.350277936	6.199494461	-1	-1	-1	-1	1	1	1	1	1	1	-1	5	S22	S22D1	2	1
6.641834698	-8.129911754	-1	-1	-1	-1	1	1	1	1	1	1	1	5	S22	S22D1	2	1
6.271933165	-8.636841154	-1	-1	-1	-1	1	1	1	1	1	1	2	5	S22	S22D1	2	1
7.150309224	-5.470167623	-1	-1	-1	-1	1	1	1	1	1	1	3	5	S22	S22D1	2	1
8.125778907	-7.790489227	-1	-1	-1	-1	1	1	1	1	1	1	4	5	S22	S22D1	2	1
7.067746015	-7.992099596	-1	-1	-1	-1	1	1	1	1	1	1	5	5	S22	S22D1	2	1
7.799138375	-7.411254127	-1	-1	-1	-1	1	1	1	1	1	1	6	5	S22	S22D1	2	1
8.198501932	-7.944669453	-1	-1	-1	-1	1	1	1	1	1	1	7	5	S22	S22D1	2	1
7.39357074	-7.58451898	-1	-1	-1	-1	1	1	1	1	1	1	8	5	S22	S22D1	2	1
6.697651341	-7.840509737	-1	-1	-1	-1	1	1	1	1	1	1	9	5	S22	S22D1	2	1
6.114787763	-7.974704887	-1	-1	-1	-1	1	1	1	1	1	1	10	5	S22	S22D1	2	1
6.500538638	-8.216763546	-1	-1	-1	-1	1	1	1	1	1	1	11	5	S22	S22D1	2	1
7.248859628	-8.28538723	-1	-1	-1	-1	1	1	1	1	1	1	12	5	S22	S22D1	2	1
-5.285738584	7.092989257	-1	-1	-1	1	-1	1	1	-1	1	1	-2	5	S22	S22D2	2	1
5.305789381	-5.71538161	-1	-1	-1	1	-1	1	1	-1	1	1	-1	5	S22	S22D2	2	1
7.384299969	6.380969636	-1	-1	-1	1	-1	1	1	-1	1	1	1	5	S22	S22D2	2	1
-3.511545439	6.614055134	-1	-1	-1	1	-1	1	1	-1	1	1	2	5	S22	S22D2	2	1
-7.320857814	7.982245626	-1	-1	-1	1	-1	1	1	-1	1	1	3	5	S22	S22D2	2	1
-6.999878568	7.924615066	-1	-1	-1	1	-1	1	1	-1	1	1	4	5	S22	S22D2	2	1
6.022236206	-4.363098625	-1	-1	-1	1	-1	1	1	-1	1	1	5	5	S22	S22D2	2	1
4.569543008	7.938267155	-1	-1	-1	1	-1	1	1	-1	1	1	6	5	S22	S22D2	2	1
6.627379782	7.904888399	-1	-1	-1	1	-1	1	1	-1	1	1	7	5	S22	S22D2	2	1
-6.465366817	8.192708812	-1	-1	-1	1	-1	1	1	-1	1	1	8	5	S22	S22D2	2	1
5.195730778	6.671399834	-1	-1	-1	1	-1	1	1	-1	1	1	9	5	S22	S22D2	2	1
7.402756352	6.119197914	-1	-1	-1	1	-1	1	1	-1	1	1	10	5	S22	S22D2	2	1
7.972293587	7.364230308	-1	-1	-1	1	-1	1	1	-1	1	1	11	5	S22	S22D2	2	1
-8.113576374	8.184932076	-1	-1	-1	1	-1	1	1	-1	1	1	12	5	S22	S22D2	2	1
-2.862200881	7.192558211	-1	-1	-1	-1	-1	-1	-1	1	1	1	-2	5	S22	S22D4	2	1
-3.676300672	-6.538863151	-1	-1	-1	-1	-1	-1	-1	1	1	1	-1	5	S22	S22D4	2	1
4.799914263	-6.140961558	-1	-1	-1	-1	-1	-1	-1	1	1	1	1	5	S22	S22D4	2	1
5.718671087	-7.09961454	-1	-1	-1	-1	-1	-1	-1	1	1	1	2	5	S22	S22D4	2	1
6.094697802	-7.166652	-1	-1	-1	-1	-1	-1	-1	1	1	1	3	5	S22	S22D4	2	1
6.424058323	-7.787589474	-1	-1	-1	-1	-1	-1	-1	1	1	1	4	5	S22	S22D4	2	1
6.766767586	-7.586042597	-1	-1	-1	-1	-1	-1	-1	1	1	1	5	5	S22	S22D4	2	1
6.835722076	-7.996822155	-1	-1	-1	-1	-1	-1	-1	1	1	1	6	5	S22	S22D4	2	1
6.972137538	-7.178926799	-1	-1	-1	-1	-1	-1	-1	1	1	1	7	5	S22	S22D4	2	1
6.649632009	-7.519421218	-1	-1	-1	-1	-1	-1	-1	1	1	1	8	5	S22	S22D4	2	1
6.797382222	6.593729231	-1	-1	-1	-1	-1	-1	-1	1	1	1	9	5	S22	S22D4	2	1
6.178980921	6.601909236	-1	-1	-1	-1	-1	-1	-1	1	1	1	10	5	S22	S22D4	2	1
6.603266088	6.972137538	-1	-1	-1	-1	-1	-1	-1	1	1	1	11	5	S22	S22D4	2	1
7.039222042	-6.686484972	-1	-1	-1	-1	-1	-1	-1	1	1	1	12	5	S22	S22D4	2	1
-4.945207489	6.231465215	-1	-1	-1	-1	1	1	1	1	1	1	-2	5	S23	S23D1	2	1
4.855928904	-6.77250813	-1	-1	-1	-1	1	1	1	1	1	1	-1	5	S23	S23D1	2	1
3.979681654	-6.391079242	-1	-1	-1	-1	1	1	1	1	1	1	1	5	S23	S23D1	2	1
5.574053368	-7.619969522	-1	-1	-1	-1	1	1	1	1	1	1	2	5	S23	S23D1	2	1
-7.761106211	7.87644869	-1	-1	-1	-1	1	1	1	1	1	1	3	5	S23	S23D1	2	1
-8.036088169	8.683978009	-1	-1	-1	-1	1	1	1	1	1	1	4	5	S23	S23D1	2	1
-7.908203319	8.36299251	-1	-1	-1	-1	1	1	1	1	1	1	5	5	S23	S23D1	2	1
-6.358708442	7.449207096	-1	-1	-1	-1	1	1	1	1	1	1	6	5	S23	S23D1	2	1
-6.535966697	8.214600506	-1	-1	-1	-1	1	1	1	1	1	1	7	5	S23	S23D1	2	1
-6.363889801	7.91297222	-1	-1	-1	-1	1	1	1	1	1	1	8	5	S23	S23D1	2	1
-6.835722076	7.977796611	-1	-1	-1	-1	1	1	1	1	1	1	9	5	S23	S23D1	2	1
-7.368655094	8.271931835	-1	-1	-1	-1	1	1	1	1	1	1	10	5	S23	S23D1	2	1
-7.257355254	7.781347256	-1	-1	-1	-1	1	1	1	1	1	1	11	5	S23	S23D1	2	1
-7.167423605	7.940405812	-1	-1	-1	-1	1	1	1	1	1	1	12	5	S23	S23D1	2	1
4.629862799	-5.695414225	-1	-1	-1	1	0	1	-1	-1	0	1	-2	5	S23	S23D2	2	1
-4.212127598	5.570251082	-1	-1	-1	1	0	1	-1	-1	0	1	-1	5	S23	S23D2	2	1
-6.748173209	7.413065722	-1	-1	-1	1	0	1	-1	-1	0	1	1	5	S23	S23D2	2	1
-7.300135148	8.04125197	-1	-1	-1	1	0	1	-1	-1	0	1	2	5	S23	S23D2	2	1
-7.166652	8.144534035	-1	-1	-1	1	0	1	-1	-1	0	1	3	5	S23	S23D2	2	1
-7.797907353	9.048585856	-1	-1	-1	1	0	1	-1	-1	0	1	4	5	S23	S23D2	2	1
4.966335035	8.40009742	-1	-1	-1	1	0	1	-1	-1	0	1	5	5	S23	S23D2	2	1
7.521588653	5.233778845	-1	-1	-1	1	0	1	-1	-1	0	1	6	5	S23	S23D2	2	1
7.770012122	4.731802837	-1	-1	-1	1	0	1	-1	-1	0	1	7	5	S23	S23D2	2	1
7.52967495	5.156177599	-1	-1	-1	1	0	1	-1	-1	0	1	8	5	S23	S23D2	2	1
7.496929869	-6.72922652	-1	-1	-1	1	0	1	-1	-1	0	1	9	5	S23	S23D2	2	1
-7.28584919	8.153493633	-1	-1	-1	1	0	1	-1	-1	0	1	10	5	S23	S23D2	2	1
-7.70683781	8.262171901	-1	-1	-1	1	0	1	-1	-1	0	1	11	5	S23	S23D2	2	1
-7.808932373	8.368345095	-1	-1	-1	1	0	1	-1	-1	0	1	12	5	S23	S23D2	2	1
-4.182050143	5.201255654	-1	-1	-1	-1	0	-1	-1	1	0	1	-2	5	S23	S23D3	2	1
3.795489189	-3.749504076	-1	-1	-1	-1	0	-1	-1	1	0	1	-1	5	S23	S23D3	2	1
4.714024591	-4.824305716	-1	-1	-1	-1	0	-1	-1	1	0	1	1	5	S23	S23D3	2	1
5.000584958	5.173320876	-1	-1	-1	-1	0	-1	-1	1	0	1	2	5	S23	S23D3	2	1
-0.405465108	6.076494796	-1	-1	-1	-1	0	-1	-1	1	0	1	3	5	S23	S23D3	2	1
-3.384390263	-4.668144985	-1	-1	-1	-1	0	-1	-1	1	0	1	4	5	S23	S23D3	2	1
-4.863680881	-2.602689685	-1	-1	-1	-1	0	-1	-1	1	0	1	5	5	S23	S23D3	2	1
-5.078293943	5.71538161	-1	-1	-1	-1	0	-1	-1	1	0	1	6	5	S23	S23D3	2	1
-6.681481835	6.698884387	-1	-1	-1	-1	0	-1	-1	1	0	1	7	5	S23	S23D3	2	1
-6.819470364	6.277582898	-1	-1	-1	-1	0	-1	-1	1	0	1	8	5	S23	S23D3	2	1
-6.798498293	7.310215878	-1	-1	-1	-1	0	-1	-1	1	0	1	9	5	S23	S23D3	2	1
-6.946495107	7.189545026	-1	-1	-1	-1	0	-1	-1	1	0	1	10	5	S23	S23D3	2	1
-7.060905458	7.137675815	-1	-1	-1	-1	0	-1	-1	1	0	1	11	5	S23	S23D3	2	1
-7.139263747	5.275560379	-1	-1	-1	-1	0	-1	-1	1	0	1	12	5	S23	S23D3	2	1
3.068052935	-5.078293943	-1	-1	-1	1	-1	1	1	-1	1	1	-2	5	S23	S23D4	2	1
-2.351375257	4.085976313	-1	-1	-1	1	-1	1	1	-1	1	1	-1	5	S23	S23D4	2	1
-4.324132656	6.327043528	-1	-1	-1	1	-1	1	1	-1	1	1	1	5	S23	S23D4	2	1
-5.173320876	7.054881344	-1	-1	-1	1	-1	1	1	-1	1	1	2	5	S23	S23D4	2	1
-4.959342	7.076231429	-1	-1	-1	1	-1	1	1	-1	1	1	3	5	S23	S23D4	2	1
-5.239098007	7.359785856	-1	-1	-1	1	-1	1	1	-1	1	1	4	5	S23	S23D4	2	1
-5.217649463	7.376820968	-1	-1	-1	1	-1	1	1	-1	1	1	5	5	S23	S23D4	2	1
-5.531411249	7.476189215	-1	-1	-1	1	-1	1	1	-1	1	1	6	5	S23	S23D4	2	1
-5.782285536	7.410044572	-1	-1	-1	1	-1	1	1	-1	1	1	7	5	S23	S23D4	2	1
-5.54322241	7.334002926	-1	-1	-1	1	-1	1	1	-1	1	1	8	5	S23	S23D4	2	1
-5.300814247	7.335307984	-1	-1	-1	1	-1	1	1	-1	1	1	9	5	S23	S23D4	2	1
-4.938064601	7.54035596	-1	-1	-1	1	-1	1	1	-1	1	1	10	5	S23	S23D4	2	1
4.649187071	6.982398822	-1	-1	-1	1	-1	1	1	-1	1	1	11	5	S23	S23D4	2	1
4.766438334	7.012565643	-1	-1	-1	1	-1	1	1	-1	1	1	12	5	S23	S23D4	2	1
-5.315666005	-6.980540949	-1	-1	-1	1	-1	-1	1	1	1	1	-2	5	S24	S24D1	2	1
5.898526551	7.213400052	-1	-1	-1	1	-1	-1	1	1	1	1	-1	5	S24	S24D1	2	1
5.895779297	6.337710296	-1	-1	-1	1	-1	-1	1	1	1	1	1	5	S24	S24D1	2	1
-4.916324615	6.678970848	-1	-1	-1	1	-1	-1	1	1	1	1	2	5	S24	S24D1	2	1
-5.535363823	8.015822726	-1	-1	-1	1	-1	-1	1	1	1	1	3	5	S24	S24D1	2	1
-7.178164023	7.870738739	-1	-1	-1	1	-1	-1	1	1	1	1	4	5	S24	S24D1	2	1
-7.108653221	8.162088443	-1	-1	-1	1	-1	-1	1	1	1	1	5	5	S24	S24D1	2	1
-4.863680881	8.217573481	-1	-1	-1	1	-1	-1	1	1	1	1	6	5	S24	S24D1	2	1
6.770215865	7.722456155	-1	-1	-1	1	-1	-1	1	1	1	1	7	5	S24	S24D1	2	1
6.864325721	7.928946421	-1	-1	-1	1	-1	-1	1	1	1	1	8	5	S24	S24D1	2	1
-4.722953222	-7.591609413	-1	-1	-1	1	-1	-1	1	1	1	1	9	5	S24	S24D1	2	1
-4.871373227	-8.028618177	-1	-1	-1	1	-1	-1	1	1	1	1	10	5	S24	S24D1	2	1
5.91215074	5.486869473	-1	-1	-1	1	-1	-1	1	1	1	1	11	5	S24	S24D1	2	1
5.949339621	6.225548038	-1	-1	-1	1	-1	-1	1	1	1	1	12	5	S24	S24D1	2	1
-4.516338972	-6.002651736	-1	-1	-1	-1	1	-1	1	-1	1	1	-2	5	S24	S24D2	2	1
4.722953222	4.791649753	-1	-1	-1	-1	1	-1	1	-1	1	1	-1	5	S24	S24D2	2	1
-4.923623917	5.554895694	-1	-1	-1	-1	1	-1	1	-1	1	1	1	5	S24	S24D2	2	1
7.416679095	8.252055083	-1	-1	-1	-1	1	-1	1	-1	1	1	2	5	S24	S24D2	2	1
7.428036062	7.803230871	-1	-1	-1	-1	1	-1	1	-1	1	1	3	5	S24	S24D2	2	1
7.598148671	8.06981174	-1	-1	-1	-1	1	-1	1	-1	1	1	4	5	S24	S24D2	2	1
7.500805843	-4.686750173	-1	-1	-1	-1	1	-1	1	-1	1	1	5	5	S24	S24D2	2	1
7.227299325	6.271933165	-1	-1	-1	-1	1	-1	1	-1	1	1	6	5	S24	S24D2	2	1
8.024043753	7.719795989	-1	-1	-1	-1	1	-1	1	-1	1	1	7	5	S24	S24D2	2	1
7.736525413	-6.35697534	-1	-1	-1	-1	1	-1	1	-1	1	1	8	5	S24	S24D2	2	1
7.714007906	-7.091326055	-1	-1	-1	-1	1	-1	1	-1	1	1	9	5	S24	S24D2	2	1
7.106196218	5.901266279	-1	-1	-1	-1	1	-1	1	-1	1	1	10	5	S24	S24D2	2	1
5.987707498	6.1235887	-1	-1	-1	-1	1	-1	1	-1	1	1	11	5	S24	S24D2	2	1
6.509514016	3.725693427	-1	-1	-1	-1	1	-1	1	-1	1	1	12	5	S24	S24D2	2	1
-4.658710953	-5.741399338	-1	-1	-1	-1	0	1	-1	1	0	1	-2	5	S24	S24D3	2	1
5.519458915	4.363098625	-1	-1	-1	-1	0	1	-1	1	0	1	-1	5	S24	S24D3	2	1
-7.339212967	7.994463663	-1	-1	-1	-1	0	1	-1	1	0	1	1	5	S24	S24D3	2	1
7.375569012	7.714007906	-1	-1	-1	-1	0	1	-1	1	0	1	2	5	S24	S24D3	2	1
8.186325222	-6.612712852	-1	-1	-1	-1	0	1	-1	1	0	1	3	5	S24	S24D3	2	1
8.015822726	7.936123914	-1	-1	-1	-1	0	1	-1	1	0	1	4	5	S24	S24D3	2	1
-5.212214667	7.926060936	-1	-1	-1	-1	0	1	-1	1	0	1	5	5	S24	S24D3	2	1
-7.337913	6.681481835	-1	-1	-1	-1	0	1	-1	1	0	1	6	5	S24	S24D3	2	1
-7.69416509	8.760845003	-1	-1	-1	-1	0	1	-1	1	0	1	7	5	S24	S24D3	2	1
-7.343102762	8.359720333	-1	-1	-1	-1	0	1	-1	1	0	1	8	5	S24	S24D3	2	1
-7.670661704	9.058528621	-1	-1	-1	-1	0	1	-1	1	0	1	9	5	S24	S24D3	2	1
-7.053153482	8.698597661	-1	-1	-1	-1	0	1	-1	1	0	1	10	5	S24	S24D3	2	1
6.683986532	8.485186395	-1	-1	-1	-1	0	1	-1	1	0	1	11	5	S24	S24D3	2	1
8.121331819	-8.109375318	-1	-1	-1	-1	0	1	-1	1	0	1	12	5	S24	S24D3	2	1
4.436751534	-5.815621956	-1	-1	-1	1	-1	1	-1	-1	1	1	-2	9	S26	S26D1	2	1
-3.198673118	5.636573725	-1	-1	-1	1	-1	1	-1	-1	1	1	-1	9	S26	S26D1	2	1
-5.618587629	-5.794536838	-1	-1	-1	1	-1	1	-1	-1	1	1	1	9	S26	S26D1	2	1
-6.497528854	-7.332696164	-1	-1	-1	1	-1	1	-1	-1	1	1	2	9	S26	S26D1	2	1
-6.890100344	-6.967438281	-1	-1	-1	1	-1	1	-1	-1	1	1	3	9	S26	S26D1	2	1
-6.579945415	7.463076143	-1	-1	-1	1	-1	1	-1	-1	1	1	4	9	S26	S26D1	2	1
-6.119197914	-7.792555344	-1	-1	-1	1	-1	1	-1	-1	1	1	5	9	S26	S26D1	2	1
-6.071891796	-6.935856709	-1	-1	-1	1	-1	1	-1	-1	1	1	6	9	S26	S26D1	2	1
-5.741399338	-6.688977185	-1	-1	-1	1	-1	1	-1	-1	1	1	7	9	S26	S26D1	2	1
-6.75518668	4.766438334	-1	-1	-1	1	-1	1	-1	-1	1	1	8	9	S26	S26D1	2	1
-6.358708442	3.795489189	-1	-1	-1	1	-1	1	-1	-1	1	1	9	9	S26	S26D1	2	1
-7.728635826	-5.161924742	-1	-1	-1	1	-1	1	-1	-1	1	1	10	9	S26	S26D1	2	1
-8.176250979	8.018460815	-1	-1	-1	1	-1	1	-1	-1	1	1	11	9	S26	S26D1	2	1
-8.151477503	7.965719169	-1	-1	-1	1	-1	1	-1	-1	1	1	12	9	S26	S26D1	2	1
5.80663986	-7.717573766	-1	-1	-1	-1	0	0	1	1	0	0	-2	9	S26	S26D2	2	1
-6.711131937	8.045428012	-1	-1	-1	-1	0	0	1	1	0	0	-1	9	S26	S26D2	2	1
7.923529289	7.181211644	-1	-1	-1	-1	0	0	1	1	0	0	1	9	S26	S26D2	2	1
7.435142991	5.797576354	-1	-1	-1	-1	0	0	1	1	0	0	2	9	S26	S26D2	2	1
7.896738696	-6.455984418	-1	-1	-1	-1	0	0	1	1	0	0	3	9	S26	S26D2	2	1
8.251794327	-5.178970609	-1	-1	-1	-1	0	0	1	1	0	0	4	9	S26	S26D2	2	1
7.579934153	-6.000176488	-1	-1	-1	-1	0	0	1	1	0	0	5	9	S26	S26D2	2	1
5.890262042	-6.616734305	-1	-1	-1	-1	0	0	1	1	0	0	6	9	S26	S26D2	2	1
7.484649503	-7.728195685	-1	-1	-1	-1	0	0	1	1	0	0	7	9	S26	S26D2	2	1
7.120848494	6.845347819	-1	-1	-1	-1	0	0	1	1	0	0	8	9	S26	S26D2	2	1
7.362962479	-7.576353587	-1	-1	-1	-1	0	0	1	1	0	0	9	9	S26	S26D2	2	1
7.522670611	6.380969636	-1	-1	-1	-1	0	0	1	1	0	0	10	9	S26	S26D2	2	1
8.239197389	-8.375053424	-1	-1	-1	-1	0	0	1	1	0	0	11	9	S26	S26D2	2	1
8.470625556	-8.40032224	-1	-1	-1	-1	0	0	1	1	0	0	12	9	S26	S26D2	2	1
-3.449987546	-7.388637026	-1	-1	-1	-1	1	1	-1	1	1	1	-2	9	S26	S26D3	2	1
2.014903021	6.849596365	-1	-1	-1	-1	1	1	-1	1	1	1	-1	9	S26	S26D3	2	1
3.941581808	-6.872646102	-1	-1	-1	-1	1	1	-1	1	1	1	1	9	S26	S26D3	2	1
-6.663771062	-4.677490848	-1	-1	-1	-1	1	1	-1	1	1	1	2	9	S26	S26D3	2	1
-5.108971195	-7.838146135	-1	-1	-1	-1	1	1	-1	1	1	1	3	9	S26	S26D3	2	1
-6.697651341	-7.270660773	-1	-1	-1	-1	1	1	-1	1	1	1	4	9	S26	S26D3	2	1
-7.626326512	5.901266279	-1	-1	-1	-1	1	1	-1	1	1	1	5	9	S26	S26D3	2	1
-7.816215432	5.404927102	-1	-1	-1	-1	1	1	-1	1	1	1	6	9	S26	S26D3	2	1
-6.959873233	7.759400817	-1	-1	-1	-1	1	1	-1	1	1	1	7	9	S26	S26D3	2	1
6.172743894	-8.026660271	-1	-1	-1	-1	1	1	-1	1	1	1	8	9	S26	S26D3	2	1
-7.571731082	-6.936828526	-1	-1	-1	-1	1	1	-1	1	1	1	9	9	S26	S26D3	2	1
-7.933617647	8.130206305	-1	-1	-1	-1	1	1	-1	1	1	1	10	9	S26	S26D3	2	1
-7.08128833	7.27205111	-1	-1	-1	-1	1	1	-1	1	1	1	11	9	S26	S26D3	2	1
-5.325446034	7.307537604	-1	-1	-1	-1	1	1	-1	1	1	1	12	9	S26	S26D3	2	1
4.799914263	-4.966335035	-1	-1	-1	1	0	0	1	-1	0	0	-2	9	S26	S26D4	2	1
-4.424846632	4.722953222	-1	-1	-1	1	0	0	1	-1	0	0	-1	9	S26	S26D4	2	1
7.025093771	-6.788408521	-1	-1	-1	1	0	0	1	-1	0	0	1	9	S26	S26D4	2	1
7.715792425	-7.943960108	-1	-1	-1	1	0	0	1	-1	0	0	2	9	S26	S26D4	2	1
-6.722027929	2.014903021	-1	-1	-1	1	0	0	1	-1	0	0	3	9	S26	S26D4	2	1
-8.599049638	8.620200941	-1	-1	-1	1	0	0	1	-1	0	0	4	9	S26	S26D4	2	1
-8.631325125	8.355027141	-1	-1	-1	1	0	0	1	-1	0	0	5	9	S26	S26D4	2	1
-7.858833836	8.12281638	-1	-1	-1	1	0	0	1	-1	0	0	6	9	S26	S26D4	2	1
-6.971199452	7.014365014	-1	-1	-1	1	0	0	1	-1	0	0	7	9	S26	S26D4	2	1
-7.399703847	7.91297222	-1	-1	-1	1	0	0	1	-1	0	0	8	9	S26	S26D4	2	1
-7.397867861	-6.491481972	-1	-1	-1	1	0	0	1	-1	0	0	9	9	S26	S26D4	2	1
-7.863074398	5.859360706	-1	-1	-1	1	0	0	1	-1	0	0	10	9	S26	S26D4	2	1
-7.992437662	7.629732841	-1	-1	-1	1	0	0	1	-1	0	0	11	9	S26	S26D4	2	1
-6.350012735	7.624374816	-1	-1	-1	1	0	0	1	-1	0	0	12	9	S26	S26D4	2	1
6.031886462	7.270660773	-1	-1	-1	-1	-1	1	1	-1	1	1	-2	9	S28	S28D1	2	1
-6.479277397	-6.773652294	-1	-1	-1	-1	-1	1	1	-1	1	1	-1	9	S28	S28D1	2	1
-6.833570381	7.411254127	-1	-1	-1	-1	-1	1	1	-1	1	1	1	9	S28	S28D1	2	1
-7.083807223	4.527208645	-1	-1	-1	-1	-1	1	1	-1	1	1	2	9	S28	S28D1	2	1
-6.343001313	6.816188085	-1	-1	-1	-1	-1	1	1	-1	1	1	3	9	S28	S28D1	2	1
-6.656083644	-5.74779936	-1	-1	-1	-1	-1	1	1	-1	1	1	4	9	S28	S28D1	2	1
4.766438334	7.530211719	-1	-1	-1	-1	-1	1	1	-1	1	1	5	9	S28	S28D1	2	1
6.586861072	7.802822374	-1	-1	-1	-1	-1	1	1	-1	1	1	6	9	S28	S28D1	2	1
6.668863371	8.011189258	-1	-1	-1	-1	-1	1	1	-1	1	1	7	9	S28	S28D1	2	1
7.115988218	7.717573766	-1	-1	-1	-1	-1	1	1	-1	1	1	8	9	S28	S28D1	2	1
7.060047089	6.834646807	-1	-1	-1	-1	-1	1	1	-1	1	1	9	9	S28	S28D1	2	1
3.198673118	6.707473397	-1	-1	-1	-1	-1	1	1	-1	1	1	10	9	S28	S28D1	2	1
-6.227524324	7.739141504	-1	-1	-1	-1	-1	1	1	-1	1	1	11	9	S28	S28D1	2	1
5.078293943	-4.80811103	-1	-1	-1	-1	-1	1	1	-1	1	1	12	9	S28	S28D1	2	1
-4.871373227	-6.03667689	-1	-1	-1	-1	0	-1	-1	1	0	1	-2	9	S28	S28D2	2	1
5.671603576	6.069582326	-1	-1	-1	-1	0	-1	-1	1	0	1	-1	9	S28	S28D2	2	1
5.444579874	7.034828362	-1	-1	-1	-1	0	-1	-1	1	0	1	1	9	S28	S28D2	2	1
5.078293943	-7.574815125	-1	-1	-1	-1	0	-1	-1	1	0	1	2	9	S28	S28D2	2	1
3.314186005	-8.179900618	-1	-1	-1	-1	0	-1	-1	1	0	1	3	9	S28	S28D2	2	1
-6.649632009	-6.492997124	-1	-1	-1	-1	0	-1	-1	1	0	1	4	9	S28	S28D2	2	1
-6.65221766	6.863280789	-1	-1	-1	-1	0	-1	-1	1	0	1	5	9	S28	S28D2	2	1
-6.751686093	6.773652294	-1	-1	-1	-1	0	-1	-1	1	0	1	6	9	S28	S28D2	2	1
-5.611301622	6.225548038	-1	-1	-1	-1	0	-1	-1	1	0	1	7	9	S28	S28D2	2	1
5.254887809	7.997494989	-1	-1	-1	-1	0	-1	-1	1	0	1	8	9	S28	S28D2	2	1
6.756350825	8.260880579	-1	-1	-1	-1	0	-1	-1	1	0	1	9	9	S28	S28D2	2	1
7.800367884	8.156079841	-1	-1	-1	-1	0	-1	-1	1	0	1	10	9	S28	S28D2	2	1
7.542478539	8.375283945	-1	-1	-1	-1	0	-1	-1	1	0	1	11	9	S28	S28D2	2	1
7.422672521	8.408605251	-1	-1	-1	-1	0	-1	-1	1	0	1	12	9	S28	S28D2	2	1
6.007583929	-5.305789381	-1	-1	-1	1	0	0	1	1	0	0	-2	9	S28	S28D3	2	1
-5.132852927	6.130138942	-1	-1	-1	1	0	0	1	1	0	0	-1	9	S28	S28D3	2	1
4.600157644	6.213607598	-1	-1	-1	1	0	0	1	1	0	0	1	9	S28	S28D3	2	1
-5.824524092	-6.365610972	-1	-1	-1	1	0	0	1	1	0	0	2	9	S28	S28D3	2	1
-6.337710296	6.151668299	-1	-1	-1	1	0	0	1	1	0	0	3	9	S28	S28D3	2	1
-5.785362462	7.424463566	-1	-1	-1	1	0	0	1	1	0	0	4	9	S28	S28D3	2	1
-6.550365794	7.603648685	-1	-1	-1	1	0	0	1	1	0	0	5	9	S28	S28D3	2	1
-6.509514016	8.166358304	-1	-1	-1	1	0	0	1	1	0	0	6	9	S28	S28D3	2	1
6.462249121	6.681481835	-1	-1	-1	1	0	0	1	1	0	0	7	9	S28	S28D3	2	1
6.696416773	-5.184588601	-1	-1	-1	1	0	0	1	1	0	0	8	9	S28	S28D3	2	1
7.005335607	-4.375757022	-1	-1	-1	1	0	0	1	1	0	0	9	9	S28	S28D3	2	1
6.389401389	7.033947304	-1	-1	-1	1	0	0	1	1	0	0	10	9	S28	S28D3	2	1
6.497528854	8.022404945	-1	-1	-1	1	0	0	1	1	0	0	11	9	S28	S28D3	2	1
6.633976112	7.640844067	-1	-1	-1	1	0	0	1	1	0	0	12	9	S28	S28D3	2	1
6.140961558	6.327043528	-1	-1	-1	1	1	1	-1	-1	1	1	-2	9	S28	S28D4	2	1
-6.483871585	-7.029530336	-1	-1	-1	1	1	1	-1	-1	1	1	-1	9	S28	S28D4	2	1
-6.719616837	-8.366486574	-1	-1	-1	1	1	1	-1	-1	1	1	1	9	S28	S28D4	2	1
-7.08128833	-8.695757699	-1	-1	-1	1	1	1	-1	-1	1	1	2	9	S28	S28D4	2	1
-7.535563618	-8.50522182	-1	-1	-1	1	1	1	-1	-1	1	1	3	9	S28	S28D4	2	1
-7.240291207	-8.378505672	-1	-1	-1	1	1	1	-1	-1	1	1	4	9	S28	S28D4	2	1
-6.614055134	-8.346286239	-1	-1	-1	1	1	1	-1	-1	1	1	5	9	S28	S28D4	2	1
-6.767918334	-8.055633809	-1	-1	-1	1	1	1	-1	-1	1	1	6	9	S28	S28D4	2	1
-7.243870309	-7.819837166	-1	-1	-1	1	1	1	-1	-1	1	1	7	9	S28	S28D4	2	1
-6.967438281	-8.118951928	-1	-1	-1	1	1	1	-1	-1	1	1	8	9	S28	S28D4	2	1
-6.483871585	-8.150323601	-1	-1	-1	1	1	1	-1	-1	1	1	9	9	S28	S28D4	2	1
-6.952250519	-7.952439226	-1	-1	-1	1	1	1	-1	-1	1	1	10	9	S28	S28D4	2	1
-7.093819822	-7.858447438	-1	-1	-1	1	1	1	-1	-1	1	1	11	9	S28	S28D4	2	1
-6.531606225	-8.310046013	-1	-1	-1	1	1	1	-1	-1	1	1	12	9	S28	S28D4	2	1
6.688977185	-6.053264948	-1	-1	-1	-1	0	0	-1	1	0	0	-2	9	S29	S29D1	2	1
-5.788429949	6.818377468	-1	-1	-1	-1	0	0	-1	1	0	0	-1	9	S29	S29D1	2	1
-6.1014394	-6.509514016	-1	-1	-1	-1	0	0	-1	1	0	0	1	9	S29	S29D1	2	1
-6.881924519	-6.948417261	-1	-1	-1	-1	0	0	-1	1	0	0	2	9	S29	S29D1	2	1
-7.327451969	-7.098788776	-1	-1	-1	-1	0	0	-1	1	0	0	3	9	S29	S29D1	2	1
-6.430525605	-6.105908681	-1	-1	-1	-1	0	0	-1	1	0	0	4	9	S29	S29D1	2	1
7.30552418	6.564560497	-1	-1	-1	-1	0	0	-1	1	0	0	5	9	S29	S29D1	2	1
-6.774795152	4.412798293	-1	-1	-1	-1	0	0	-1	1	0	0	6	9	S29	S29D1	2	1
6.854881789	0.405465108	-1	-1	-1	-1	0	0	-1	1	0	0	7	9	S29	S29D1	2	1
6.88295016	7.189545026	-1	-1	-1	-1	0	0	-1	1	0	0	8	9	S29	S29D1	2	1
-6.757513616	5.603962139	-1	-1	-1	-1	0	0	-1	1	0	0	9	9	S29	S29D1	2	1
-5.824524092	7.703684654	-1	-1	-1	-1	0	0	-1	1	0	0	10	9	S29	S29D1	2	1
-7.246724396	5.870708346	-1	-1	-1	-1	0	0	-1	1	0	0	11	9	S29	S29D1	2	1
5.114995309	7.111104203	-1	-1	-1	-1	0	0	-1	1	0	0	12	9	S29	S29D1	2	1
-7.578912442	-5.797576354	-1	-1	-1	-1	1	0	-1	-1	1	0	-2	9	S29	S29D2	2	1
7.511797984	5.09681299	-1	-1	-1	-1	1	0	-1	-1	1	0	-1	9	S29	S29D2	2	1
-8.483739815	-8.423871034	-1	-1	-1	-1	1	0	-1	-1	1	0	1	9	S29	S29D2	2	1
-8.071999241	8.637905267	-1	-1	-1	-1	1	0	-1	-1	1	0	2	9	S29	S29D2	2	1
6.637913125	8.387426133	-1	-1	-1	-1	1	0	-1	-1	1	0	3	9	S29	S29D2	2	1
8.087486619	8.190770291	-1	-1	-1	-1	1	0	-1	-1	1	0	4	9	S29	S29D2	2	1
6.409352175	5.413875707	-1	-1	-1	-1	1	0	-1	-1	1	0	5	9	S29	S29D2	2	1
-6.344758783	7.260873907	-1	-1	-1	-1	1	0	-1	-1	1	0	6	9	S29	S29D2	2	1
8.394008091	8.739456355	-1	-1	-1	-1	1	0	-1	-1	1	0	7	9	S29	S29D2	2	1
7.982928336	7.917354188	-1	-1	-1	-1	1	0	-1	-1	1	0	8	9	S29	S29D2	2	1
7.076231429	8.078223005	-1	-1	-1	-1	1	0	-1	-1	1	0	9	9	S29	S29D2	2	1
5.54322241	7.732149996	-1	-1	-1	-1	1	0	-1	-1	1	0	10	9	S29	S29D2	2	1
-7.247436647	7.443956209	-1	-1	-1	-1	1	0	-1	-1	1	0	11	9	S29	S29D2	2	1
-7.412462222	5.827473947	-1	-1	-1	-1	1	0	-1	-1	1	0	12	9	S29	S29D2	2	1
6.636602508	1.252762968	-1	-1	-1	1	1	1	1	-1	1	1	-2	9	S29	S29D3	2	1
-6.570182437	3.795489189	-1	-1	-1	1	1	1	1	-1	1	1	-1	9	S29	S29D3	2	1
7.500253051	-6.275703198	-1	-1	-1	1	1	1	1	-1	1	1	1	9	S29	S29D3	2	1
7.287902579	-5.260096154	-1	-1	-1	1	1	1	1	-1	1	1	2	9	S29	S29D3	2	1
7.554072872	-3.860729711	-1	-1	-1	1	1	1	1	-1	1	1	3	9	S29	S29D3	2	1
6.691463203	-5.824524092	-1	-1	-1	1	1	1	1	-1	1	1	4	9	S29	S29D3	2	1
6.894163325	-6.425679069	-1	-1	-1	1	1	1	1	-1	1	1	5	9	S29	S29D3	2	1
7.362962479	4.816241156	-1	-1	-1	1	1	1	1	-1	1	1	6	9	S29	S29D3	2	1
7.708186125	-6.556067877	-1	-1	-1	1	1	1	1	-1	1	1	7	9	S29	S29D3	2	1
7.55929891	-7.096307386	-1	-1	-1	1	1	1	1	-1	1	1	8	9	S29	S29D3	2	1
7.209710011	-7.730833629	-1	-1	-1	1	1	1	1	-1	1	1	9	9	S29	S29D3	2	1
7.479017272	-7.680868241	-1	-1	-1	1	1	1	1	-1	1	1	10	9	S29	S29D3	2	1
7.551449576	-7.337262382	-1	-1	-1	1	1	1	1	-1	1	1	11	9	S29	S29D3	2	1
8.164367971	-6.99713884	-1	-1	-1	1	1	1	1	-1	1	1	12	9	S29	S29D3	2	1
-3.998200702	-6.078788375	-1	-1	-1	1	0	0	1	1	0	0	-2	9	S29	S29D4	2	1
3.941581808	4.350277936	-1	-1	-1	1	0	0	1	1	0	0	-1	9	S29	S29D4	2	1
5.391352233	6.556067877	-1	-1	-1	1	0	0	1	1	0	0	1	9	S29	S29D4	2	1
-6.65092567	-7.171272724	-1	-1	-1	1	0	0	1	1	0	0	2	9	S29	S29D4	2	1
-7.063476154	-7.359785856	-1	-1	-1	1	0	0	1	1	0	0	3	9	S29	S29D4	2	1
-7.274132998	-7.859992138	-1	-1	-1	1	0	0	1	1	0	0	4	9	S29	S29D4	2	1
-6.22356784	-7.537696384	-1	-1	-1	1	0	0	1	1	0	0	5	9	S29	S29D4	2	1
-6.876780475	-7.686391846	-1	-1	-1	1	0	0	1	1	0	0	6	9	S29	S29D4	2	1
6.685236532	-6.677712986	-1	-1	-1	1	0	0	1	1	0	0	7	9	S29	S29D4	2	1
-6.567375418	-3.157000421	-1	-1	-1	1	0	0	1	1	0	0	8	9	S29	S29D4	2	1
6.743470085	5.734958092	-1	-1	-1	1	0	0	1	1	0	0	9	9	S29	S29D4	2	1
-6.406054563	-7.815812206	-1	-1	-1	1	0	0	1	1	0	0	10	9	S29	S29D4	2	1
-4.375757022	7.054017786	-1	-1	-1	1	0	0	1	1	0	0	11	9	S29	S29D4	2	1
-6.860139425	6.452837287	-1	-1	-1	1	0	0	1	1	0	0	12	9	S29	S29D4	2	1
4.714024591	5.422744945	-1	-1	-1	-1	1	0	-1	1	1	0	-2	5	S2	S2D1	2	1
-3.068052935	-4.182050143	-1	-1	-1	-1	1	0	-1	1	1	0	-1	5	S2	S2D1	2	1
-5.930918047	-4.590056548	-1	-1	-1	-1	1	0	-1	1	1	0	1	5	S2	S2D1	2	1
-5.114995309	-6.5532209	-1	-1	-1	-1	1	0	-1	1	1	0	2	5	S2	S2D1	2	1
-6.350012735	-3.449987546	-1	-1	-1	-1	1	0	-1	1	1	0	3	5	S2	S2D1	2	1
-6.745824412	-5.562602861	-1	-1	-1	-1	1	0	-1	1	1	0	4	5	S2	S2D1	2	1
-6.913240209	-4.516338972	-1	-1	-1	-1	1	0	-1	1	1	0	5	5	S2	S2D1	2	1
-6.980540949	6.471573198	-1	-1	-1	-1	1	0	-1	1	1	0	6	5	S2	S2D1	2	1
-7.142432066	5.695414225	-1	-1	-1	-1	1	0	-1	1	1	0	7	5	S2	S2D1	2	1
-7.382435456	6.67645354	-1	-1	-1	-1	1	0	-1	1	1	0	8	5	S2	S2D1	2	1
-7.43159584	7.198557479	-1	-1	-1	-1	1	0	-1	1	1	0	9	5	S2	S2D1	2	1
-7.389255073	6.151668299	-1	-1	-1	-1	1	0	-1	1	1	0	10	5	S2	S2D1	2	1
-7.472216452	6.085637717	-1	-1	-1	-1	1	0	-1	1	1	0	11	5	S2	S2D1	2	1
-7.533426294	6.14525802	-1	-1	-1	-1	1	0	-1	1	1	0	12	5	S2	S2D1	2	1
3.941581808	-7.306866913	-1	-1	-1	1	1	-1	1	1	1	1	-2	5	S2	S2D2	2	1
-3.998200702	5.818598149	-1	-1	-1	1	1	-1	1	1	1	1	-1	5	S2	S2D2	2	1
-5.725217755	5.320567975	-1	-1	-1	1	1	-1	1	1	1	1	1	5	S2	S2D2	2	1
-5.562602861	7.7325884	-1	-1	-1	1	1	-1	1	1	1	1	2	5	S2	S2D2	2	1
-4.952299717	5.033700567	-1	-1	-1	1	1	-1	1	1	1	1	3	5	S2	S2D2	2	1
-3.817712326	-4.649187071	-1	-1	-1	1	1	-1	1	1	1	1	4	5	S2	S2D2	2	1
-5.794536838	7.083807223	-1	-1	-1	1	1	-1	1	1	1	1	5	5	S2	S2D2	2	1
-5.995207533	7.550398327	-1	-1	-1	1	1	-1	1	1	1	1	6	5	S2	S2D2	2	1
-6.076494796	5.884714177	-1	-1	-1	1	1	-1	1	1	1	1	7	5	S2	S2D2	2	1
-5.909440712	4.791649753	-1	-1	-1	1	1	-1	1	1	1	1	8	5	S2	S2D2	2	1
-6.166467723	3.725693427	-1	-1	-1	1	1	-1	1	1	1	1	9	5	S2	S2D2	2	1
-6.321667171	8.281597432	-1	-1	-1	1	1	-1	1	1	1	1	10	5	S2	S2D2	2	1
5.310739887	5.925591803	-1	-1	-1	1	1	-1	1	1	1	1	11	5	S2	S2D2	2	1
6.852770971	-8.245253226	-1	-1	-1	1	1	-1	1	1	1	1	12	5	S2	S2D2	2	1
-4.901564199	5.949339621	-1	-1	-1	-1	0	0	-1	-1	0	0	-2	5	S2	S2D3	2	1
4.483002552	-4.722953222	-1	-1	-1	-1	0	0	-1	-1	0	0	-1	5	S2	S2D3	2	1
1.871802177	7.821442625	-1	-1	-1	-1	0	0	-1	-1	0	0	1	5	S2	S2D3	2	1
5.007296393	8.254918923	-1	-1	-1	-1	0	0	-1	-1	0	0	2	5	S2	S2D3	2	1
6.65993474	8.001187508	-1	-1	-1	-1	0	0	-1	-1	0	0	3	5	S2	S2D3	2	1
7.312886998	-5.884714177	-1	-1	-1	-1	0	0	-1	-1	0	0	4	5	S2	S2D3	2	1
7.266478125	5.427150238	-1	-1	-1	-1	0	0	-1	-1	0	0	5	5	S2	S2D3	2	1
6.852770971	6.789534648	-1	-1	-1	-1	0	0	-1	-1	0	0	6	5	S2	S2D3	2	1
7.138470096	6.266251332	-1	-1	-1	-1	0	0	-1	-1	0	0	7	5	S2	S2D3	2	1
7.135289179	-5.589119566	-1	-1	-1	-1	0	0	-1	-1	0	0	8	5	S2	S2D3	2	1
7.419080778	5.964863865	-1	-1	-1	-1	0	0	-1	-1	0	0	9	5	S2	S2D3	2	1
7.357875028	3.860729711	-1	-1	-1	-1	0	0	-1	-1	0	0	10	5	S2	S2D3	2	1
7.191052753	-8.156653647	-1	-1	-1	-1	0	0	-1	-1	0	0	11	5	S2	S2D3	2	1
-6.982398822	-7.395414625	-1	-1	-1	-1	0	0	-1	-1	0	0	12	5	S2	S2D3	2	1
5.664695086	7.770012122	-1	-1	-1	1	0	-1	1	-1	0	1	-2	5	S2	S2D4	2	1
-6.217603607	-8.455424165	-1	-1	-1	1	0	-1	1	-1	0	1	-1	5	S2	S2D4	2	1
-8.757075859	8.620922377	-1	-1	-1	1	0	-1	1	-1	0	1	1	5	S2	S2D4	2	1
9.33437052	9.977690163	-1	-1	-1	1	0	-1	1	-1	0	1	2	5	S2	S2D4	2	1
9.594752071	-8.701595914	-1	-1	-1	1	0	-1	1	-1	0	1	3	5	S2	S2D4	2	1
9.442205777	-8.090249052	-1	-1	-1	1	0	-1	1	-1	0	1	4	5	S2	S2D4	2	1
9.001038087	-8.793232752	-1	-1	-1	1	0	-1	1	-1	0	1	5	5	S2	S2D4	2	1
7.806899852	-8.29442457	-1	-1	-1	1	0	-1	1	-1	0	1	6	5	S2	S2D4	2	1
-7.538761063	7.109470883	-1	-1	-1	1	0	-1	1	-1	0	1	7	5	S2	S2D4	2	1
7.914069514	8.047349549	-1	-1	-1	1	0	-1	1	-1	0	1	8	5	S2	S2D4	2	1
8.272187393	-8.182139948	-1	-1	-1	1	0	-1	1	-1	0	1	9	5	S2	S2D4	2	1
-7.579423428	-5.731721843	-1	-1	-1	1	0	-1	1	-1	0	1	10	5	S2	S2D4	2	1
6.231465215	3.795489189	-1	-1	-1	1	0	-1	1	-1	0	1	11	5	S2	S2D4	2	1
-6.225548038	5.791488055	-1	-1	-1	1	0	-1	1	-1	0	1	12	5	S2	S2D4	2	1
-4.102643365	1.504077397	-1	-1	-1	-1	-1	1	-1	-1	1	1	-2	5	S30	S30D1	2	1
-1.504077397	3.624340933	-1	-1	-1	-1	-1	1	-1	-1	1	1	-1	5	S30	S30D1	2	1
5.633002293	6.835722076	-1	-1	-1	-1	-1	1	-1	-1	1	1	1	5	S30	S30D1	2	1
-5.519458915	-6.348264483	-1	-1	-1	-1	-1	1	-1	-1	1	1	2	5	S30	S30D1	2	1
1.504077397	-7.123269803	-1	-1	-1	-1	-1	1	-1	-1	1	1	3	5	S30	S30D1	2	1
5.585374244	-5.418320159	-1	-1	-1	-1	-1	1	-1	-1	1	1	4	5	S30	S30D1	2	1
4.505349851	-7.345687577	-1	-1	-1	-1	-1	1	-1	-1	1	1	5	5	S30	S30D1	2	1
-4.388257184	-7.430410655	-1	-1	-1	-1	-1	1	-1	-1	1	1	6	5	S30	S30D1	2	1
-4.226833745	-7.048820719	-1	-1	-1	-1	-1	1	-1	-1	1	1	7	5	S30	S30D1	2	1
3.020424886	-7.076231429	-1	-1	-1	-1	-1	1	-1	-1	1	1	8	5	S30	S30D1	2	1
5.836271658	-6.741110202	-1	-1	-1	-1	-1	1	-1	-1	1	1	9	5	S30	S30D1	2	1
6.217603607	-6.511002111	-1	-1	-1	-1	-1	1	-1	-1	1	1	10	5	S30	S30D1	2	1
5.625820933	-7.317544359	-1	-1	-1	-1	-1	1	-1	-1	1	1	11	5	S30	S30D1	2	1
3.481240089	-7.549872288	-1	-1	-1	-1	-1	1	-1	-1	1	1	12	5	S30	S30D1	2	1
6.43695133	5.856503562	-1	-1	-1	1	0	-1	1	1	0	1	-2	5	S30	S30D2	2	1
-5.972536537	-5.574053368	-1	-1	-1	1	0	-1	1	1	0	1	-1	5	S30	S30D2	2	1
6.906254153	4.799914263	-1	-1	-1	1	0	-1	1	1	0	1	1	5	S30	S30D2	2	1
7.02687076	7.857674192	-1	-1	-1	1	0	-1	1	1	0	1	2	5	S30	S30D2	2	1
7.197809536	8.047029549	-1	-1	-1	1	0	-1	1	1	0	1	3	5	S30	S30D2	2	1
7.288586106	6.766767586	-1	-1	-1	1	0	-1	1	1	0	1	4	5	S30	S30D2	2	1
5.354224998	-4.799914263	-1	-1	-1	1	0	-1	1	1	0	1	5	5	S30	S30D2	2	1
-7.079605536	7.324819523	-1	-1	-1	1	0	-1	1	1	0	1	6	5	S30	S30D2	2	1
-2.442347035	8.218382761	-1	-1	-1	1	0	-1	1	1	0	1	7	5	S30	S30D2	2	1
6.645740953	8.213788158	-1	-1	-1	1	0	-1	1	1	0	1	8	5	S30	S30D2	2	1
7.306866913	8.318620294	-1	-1	-1	1	0	-1	1	1	0	1	9	5	S30	S30D2	2	1
-6.316261752	7.380567461	-1	-1	-1	1	0	-1	1	1	0	1	10	5	S30	S30D2	2	1
-8.334831634	-9.4325635	-1	-1	-1	1	0	-1	1	1	0	1	11	5	S30	S30D2	2	1
-8.967950289	7.465941474	-1	-1	-1	1	0	-1	1	1	0	1	12	5	S30	S30D2	2	1
-6.229496711	6.608675162	-1	-1	-1	1	0	-1	-1	1	0	1	-2	5	S30	S30D3	2	1
6.433743628	-6.134482054	-1	-1	-1	1	0	-1	-1	1	0	1	-1	5	S30	S30D3	2	1
6.982398822	-7.132098111	-1	-1	-1	1	0	-1	-1	1	0	1	1	5	S30	S30D3	2	1
7.272745555	-7.725109263	-1	-1	-1	1	0	-1	-1	1	0	1	2	5	S30	S30D3	2	1
7.448042613	-7.930386047	-1	-1	-1	1	0	-1	-1	1	0	1	3	5	S30	S30D3	2	1
7.380567461	-7.072845899	-1	-1	-1	1	0	-1	-1	1	0	1	4	5	S30	S30D3	2	1
7.10701589	-6.917210438	-1	-1	-1	1	0	-1	-1	1	0	1	5	5	S30	S30D3	2	1
7.175872196	5.265277512	-1	-1	-1	1	0	-1	-1	1	0	1	6	5	S30	S30D3	2	1
-4.993828176	-8.324215054	-1	-1	-1	1	0	-1	-1	1	0	1	7	5	S30	S30D3	2	1
-7.158124817	-4.197201948	-1	-1	-1	1	0	-1	-1	1	0	1	8	5	S30	S30D3	2	1
6.399426535	-3.540959324	-1	-1	-1	1	0	-1	-1	1	0	1	9	5	S30	S30D3	2	1
7.090493416	-6.622071209	-1	-1	-1	1	0	-1	-1	1	0	1	10	5	S30	S30D3	2	1
7.410044572	-7.214872264	-1	-1	-1	1	0	-1	-1	1	0	1	11	5	S30	S30D3	2	1
7.541417813	-7.46250209	-1	-1	-1	1	0	-1	-1	1	0	1	12	5	S30	S30D3	2	1
3.314186005	-3.860729711	-1	-1	-1	-1	-1	-1	1	-1	1	1	-2	5	S30	S30D4	2	1
-3.749504076	4.26969745	-1	-1	-1	-1	-1	-1	1	-1	1	1	-1	5	S30	S30D4	2	1
-4.987025428	6.372466183	-1	-1	-1	-1	-1	-1	1	-1	1	1	1	5	S30	S30D4	2	1
-6.22356784	7.812985063	-1	-1	-1	-1	-1	-1	1	-1	1	1	2	5	S30	S30D4	2	1
-6.607325634	6.971199452	-1	-1	-1	-1	-1	-1	1	-1	1	1	3	5	S30	S30D4	2	1
-6.328829243	-5.400422589	-1	-1	-1	-1	-1	-1	1	-1	1	1	4	5	S30	S30D4	2	1
-6.143112097	6.303534308	-1	-1	-1	-1	-1	-1	1	-1	1	1	5	5	S30	S30D4	2	1
-6.325254619	7.759827439	-1	-1	-1	-1	-1	-1	1	-1	1	1	6	5	S30	S30D4	2	1
-7.238855972	-7.383678851	-1	-1	-1	-1	-1	-1	1	-1	1	1	7	5	S30	S30D4	2	1
-7.021530293	-6.353500097	-1	-1	-1	-1	-1	-1	1	-1	1	1	8	5	S30	S30D4	2	1
-7.238137581	-5.898526551	-1	-1	-1	-1	-1	-1	1	-1	1	1	9	5	S30	S30D4	2	1
-7.280352783	-6.344758783	-1	-1	-1	-1	-1	-1	1	-1	1	1	10	5	S30	S30D4	2	1
-7.330732812	-6.854881789	-1	-1	-1	-1	-1	-1	1	-1	1	1	11	5	S30	S30D4	2	1
-7.230201031	-6.788408521	-1	-1	-1	-1	-1	-1	1	-1	1	1	12	5	S30	S30D4	2	1
-7.813389431	-7.65610062	-1	-1	-1	-1	1	0	-1	1	1	0	-2	5	S32	S32D1	2	1
6.369044452	7.74521923	-1	-1	-1	-1	1	0	-1	1	1	0	-1	5	S32	S32D1	2	1
7.140056768	-7.163559613	-1	-1	-1	-1	1	0	-1	1	1	0	1	5	S32	S32D1	2	1
7.721126957	-7.789247505	-1	-1	-1	-1	1	0	-1	1	1	0	2	5	S32	S32D1	2	1
6.127960292	-7.537696384	-1	-1	-1	-1	1	0	-1	1	1	0	3	5	S32	S32D1	2	1
-8.916707294	7.895622209	-1	-1	-1	-1	1	0	-1	1	1	0	4	5	S32	S32D1	2	1
-7.769167349	8.264749554	-1	-1	-1	-1	1	0	-1	1	1	0	5	5	S32	S32D1	2	1
-7.996485568	8.340575338	-1	-1	-1	-1	1	0	-1	1	1	0	6	5	S32	S32D1	2	1
-7.762808701	8.047349549	-1	-1	-1	-1	1	0	-1	1	1	0	7	5	S32	S32D1	2	1
-6.691463203	-6.538863151	-1	-1	-1	-1	1	0	-1	1	1	0	8	5	S32	S32D1	2	1
-8.297418958	7.904150255	-1	-1	-1	-1	1	0	-1	1	1	0	9	5	S32	S32D1	2	1
-7.919537992	8.025352868	-1	-1	-1	-1	1	0	-1	1	1	0	10	5	S32	S32D1	2	1
-8.511275718	8.472091218	-1	-1	-1	-1	1	0	-1	1	1	0	11	5	S32	S32D1	2	1
-8.887169282	7.484649503	-1	-1	-1	-1	1	0	-1	1	1	0	12	5	S32	S32D1	2	1
-5.33513134	7.460777951	-1	-1	-1	1	1	0	-1	-1	1	0	-2	5	S32	S32D2	2	1
-4.460144414	-7.810555421	-1	-1	-1	1	1	0	-1	-1	1	0	-1	5	S32	S32D2	2	1
-7.634578986	-7.394185746	-1	-1	-1	1	1	0	-1	-1	1	0	1	5	S32	S32D2	2	1
-7.019743781	-5.363636833	-1	-1	-1	1	1	0	-1	-1	1	0	2	5	S32	S32D2	2	1
-7.39357074	-7.729955087	-1	-1	-1	1	1	0	-1	-1	1	0	3	5	S32	S32D2	2	1
-7.331387691	8.617309983	-1	-1	-1	1	1	0	-1	-1	1	0	4	5	S32	S32D2	2	1
-4.639571613	-8.269116374	-1	-1	-1	1	1	0	-1	-1	1	0	5	5	S32	S32D2	2	1
-7.570700951	-8.034793042	-1	-1	-1	1	1	0	-1	-1	1	0	6	5	S32	S32D2	2	1
-7.99142312	-6.800726706	-1	-1	-1	1	1	0	-1	-1	1	0	7	5	S32	S32D2	2	1
-8.044786678	8.391062914	-1	-1	-1	1	1	0	-1	-1	1	0	8	5	S32	S32D2	2	1
4.677490848	7.39357074	-1	-1	-1	1	1	0	-1	-1	1	0	9	5	S32	S32D2	2	1
-6.455984418	-8.242361531	-1	-1	-1	1	1	0	-1	-1	1	0	10	5	S32	S32D2	2	1
5.48272009	7.798728203	-1	-1	-1	1	1	0	-1	-1	1	0	11	5	S32	S32D2	2	1
-6.557488331	-7.154224656	-1	-1	-1	1	1	0	-1	-1	1	0	12	5	S32	S32D2	2	1
6.012491914	8.259328787	-1	-1	-1	-1	-1	0	1	-1	1	0	-2	5	S32	S32D3	2	1
-7.197061033	-7.999846351	-1	-1	-1	-1	-1	0	1	-1	1	0	-1	5	S32	S32D3	2	1
-7.888146936	8.118654043	-1	-1	-1	-1	-1	0	1	-1	1	0	1	5	S32	S32D3	2	1
7.295395802	8.407936205	-1	-1	-1	-1	-1	0	1	-1	1	0	2	5	S32	S32D3	2	1
7.599150927	8.157227123	-1	-1	-1	-1	-1	0	1	-1	1	0	3	5	S32	S32D3	2	1
7.334655668	8.093920465	-1	-1	-1	-1	-1	0	1	-1	1	0	4	5	S32	S32D3	2	1
-5.228431239	7.972983124	-1	-1	-1	-1	-1	0	1	-1	1	0	5	5	S32	S32D3	2	1
-7.300135148	7.562421473	-1	-1	-1	-1	-1	0	1	-1	1	0	6	5	S32	S32D3	2	1
-6.56173763	7.835381521	-1	-1	-1	-1	-1	0	1	-1	1	0	7	5	S32	S32D3	2	1
-6.656083644	8.413276078	-1	-1	-1	-1	-1	0	1	-1	1	0	8	5	S32	S32D3	2	1
6.351757937	8.449663535	-1	-1	-1	-1	-1	0	1	-1	1	0	9	5	S32	S32D3	2	1
6.007583929	8.220806678	-1	-1	-1	-1	-1	0	1	-1	1	0	10	5	S32	S32D3	2	1
-5.708770016	8.183536986	-1	-1	-1	-1	-1	0	1	-1	1	0	11	5	S32	S32D3	2	1
-7.499699954	8.461574768	-1	-1	-1	-1	-1	0	1	-1	1	0	12	5	S32	S32D3	2	1
-7.173575105	6.682734968	-1	-1	-1	1	1	0	1	1	1	0	-2	5	S32	S32D4	2	1
6.585481762	-6.974011075	-1	-1	-1	1	1	0	1	1	1	0	-1	5	S32	S32D4	2	1
-1.871802177	6.407704728	-1	-1	-1	1	1	0	1	1	1	0	1	5	S32	S32D4	2	1
7.151093538	-8.109375318	-1	-1	-1	1	1	0	1	1	1	0	2	5	S32	S32D4	2	1
-7.096307386	-6.702574428	-1	-1	-1	1	1	0	1	1	1	0	3	5	S32	S32D4	2	1
6.610022871	-8.622723693	-1	-1	-1	1	1	0	1	1	1	0	4	5	S32	S32D4	2	1
-8.264234555	-8.97947962	-1	-1	-1	1	1	0	1	1	1	0	5	5	S32	S32D4	2	1
-8.031222769	6.983326466	-1	-1	-1	1	1	0	1	1	1	0	6	5	S32	S32D4	2	1
-8.023716206	-7.868828154	-1	-1	-1	1	1	0	1	1	1	0	7	5	S32	S32D4	2	1
-6.392754284	-5.96229317	-1	-1	-1	1	1	0	1	1	1	0	8	5	S32	S32D4	2	1
7.774645661	6.80959103	-1	-1	-1	1	1	0	1	1	1	0	9	5	S32	S32D4	2	1
-4.135166557	-8.033496235	-1	-1	-1	1	1	0	1	1	1	0	10	5	S32	S32D4	2	1
-6.733996953	5.078293943	-1	-1	-1	1	1	0	1	1	1	0	11	5	S32	S32D4	2	1
-5.040194096	6.715989263	-1	-1	-1	1	1	0	1	1	1	0	12	5	S32	S32D4	2	1
-4.832305759	-6.924120633	-1	-1	-1	-1	-1	-1	1	-1	1	1	-2	5	S33	S33D1	2	1
5.992713767	6.786152457	-1	-1	-1	-1	-1	-1	1	-1	1	1	-1	5	S33	S33D1	2	1
6.499034878	-8.217573481	-1	-1	-1	-1	-1	-1	1	-1	1	1	1	5	S33	S33D1	2	1
-6.506531165	-9.338073738	-1	-1	-1	-1	-1	-1	1	-1	1	1	2	5	S33	S33D1	2	1
-7.240291207	-9.499458912	-1	-1	-1	-1	-1	-1	1	-1	1	1	3	5	S33	S33D1	2	1
-7.312886998	-9.470972368	-1	-1	-1	-1	-1	-1	1	-1	1	1	4	5	S33	S33D1	2	1
-7.484649503	-9.115754929	-1	-1	-1	-1	-1	-1	1	-1	1	1	5	5	S33	S33D1	2	1
-7.619969522	-9.190902678	-1	-1	-1	-1	-1	-1	1	-1	1	1	6	5	S33	S33D1	2	1
-7.168194615	-8.84800659	-1	-1	-1	-1	-1	-1	1	-1	1	1	7	5	S33	S33D1	2	1
-7.28584919	-9.213585102	-1	-1	-1	-1	-1	-1	1	-1	1	1	8	5	S33	S33D1	2	1
-7.357875028	-8.950338315	-1	-1	-1	-1	-1	-1	1	-1	1	1	9	5	S33	S33D1	2	1
-7.274825999	-8.853165303	-1	-1	-1	-1	-1	-1	1	-1	1	1	10	5	S33	S33D1	2	1
-7.105375873	-7.831021625	-1	-1	-1	-1	-1	-1	1	-1	1	1	11	5	S33	S33D1	2	1
-7.050556078	7.170504085	-1	-1	-1	-1	-1	-1	1	-1	1	1	12	5	S33	S33D1	2	1
-5.078293943	-5.132852927	-1	-1	-1	1	-1	0	1	1	1	0	-2	5	S33	S33D2	2	1
3.725693427	5.920237038	-1	-1	-1	1	-1	0	1	1	1	0	-1	5	S33	S33D2	2	1
-6.239300711	-6.680227129	-1	-1	-1	1	-1	0	1	1	1	0	1	5	S33	S33D2	2	1
-8.111778082	7.215607558	-1	-1	-1	1	-1	0	1	1	1	0	2	5	S33	S33D2	2	1
-7.976423691	7.597145411	-1	-1	-1	1	-1	0	1	1	1	0	3	5	S33	S33D2	2	1
-5.862209711	-7.054017786	-1	-1	-1	1	-1	0	1	1	1	0	4	5	S33	S33D2	2	1
-6.155919102	-7.630703951	-1	-1	-1	1	-1	0	1	1	1	0	5	5	S33	S33D2	2	1
-7.190299174	7.999175097	-1	-1	-1	1	-1	0	1	1	1	0	6	5	S33	S33D2	2	1
-8.002861428	7.988033861	-1	-1	-1	1	-1	0	1	1	1	0	7	5	S33	S33D2	2	1
-8.404136469	8.192155332	-1	-1	-1	1	-1	0	1	1	1	0	8	5	S33	S33D2	2	1
-8.111778082	8.401221015	-1	-1	-1	1	-1	0	1	1	1	0	9	5	S33	S33D2	2	1
-8.122519644	8.142208791	-1	-1	-1	1	-1	0	1	1	1	0	10	5	S33	S33D2	2	1
-7.521588653	7.144012469	-1	-1	-1	1	-1	0	1	1	1	0	11	5	S33	S33D2	2	1
3.979681654	-6.8281708	-1	-1	-1	1	-1	0	1	1	1	0	12	5	S33	S33D2	2	1
-4.705015521	5.486869473	-1	-1	-1	-1	-1	1	-1	-1	1	1	-2	5	S33	S33D3	2	1
5.330300412	-5.2907891	-1	-1	-1	-1	-1	1	-1	-1	1	1	-1	5	S33	S33D3	2	1
4.731802837	-6.462249121	-1	-1	-1	-1	-1	1	-1	-1	1	1	1	5	S33	S33D3	2	1
5.708770016	-6.850655687	-1	-1	-1	-1	-1	1	-1	-1	1	1	2	5	S33	S33D3	2	1
-5.944110851	-8.568741453	-1	-1	-1	-1	-1	1	-1	-1	1	1	3	5	S33	S33D3	2	1
-7.44570957	-8.889515081	-1	-1	-1	-1	-1	1	-1	-1	1	1	4	5	S33	S33D3	2	1
-7.355321563	-8.467057122	-1	-1	-1	-1	-1	1	-1	-1	1	1	5	5	S33	S33D3	2	1
-7.396028498	-7.071997722	-1	-1	-1	-1	-1	1	-1	-1	1	1	6	5	S33	S33D3	2	1
-7.363596594	6.486922694	-1	-1	-1	-1	-1	1	-1	-1	1	1	7	5	S33	S33D3	2	1
-7.380567461	7.061763091	-1	-1	-1	-1	-1	1	-1	-1	1	1	8	5	S33	S33D3	2	1
-7.184250006	6.37927472	-1	-1	-1	-1	-1	1	-1	-1	1	1	9	5	S33	S33D3	2	1
-7.017058014	7.297429701	-1	-1	-1	-1	-1	1	-1	-1	1	1	10	5	S33	S33D3	2	1
5.865050622	6.782758789	-1	-1	-1	-1	-1	1	-1	-1	1	1	11	5	S33	S33D3	2	1
6.72082311	-7.978139546	-1	-1	-1	-1	-1	1	-1	-1	1	1	12	5	S33	S33D3	2	1
-3.881563798	5.585374244	-1	-1	-1	1	0	1	-1	1	0	1	-2	5	S33	S33D4	2	1
-3.314186005	-5.499215309	-1	-1	-1	1	0	1	-1	1	0	1	-1	5	S33	S33D4	2	1
-7.017954071	6.868494565	-1	-1	-1	1	0	1	-1	1	0	1	1	5	S33	S33D4	2	1
-7.013465733	7.40397475	-1	-1	-1	1	0	1	-1	1	0	1	2	5	S33	S33D4	2	1
-6.815091594	8.214871142	-1	-1	-1	1	0	1	-1	1	0	1	3	5	S33	S33D4	2	1
-7.763233871	7.712667423	-1	-1	-1	1	0	1	-1	1	0	1	4	5	S33	S33D4	2	1
-7.065186287	6.176906231	-1	-1	-1	1	0	1	-1	1	0	1	5	5	S33	S33D4	2	1
7.452112386	6.619406318	-1	-1	-1	1	0	1	-1	1	0	1	6	5	S33	S33D4	2	1
7.151877237	6.667592722	-1	-1	-1	1	0	1	-1	1	0	1	7	5	S33	S33D4	2	1
7.453272143	-8.074181967	-1	-1	-1	1	0	1	-1	1	0	1	8	5	S33	S33D4	2	1
7.685473361	-8.075427104	-1	-1	-1	1	0	1	-1	1	0	1	9	5	S33	S33D4	2	1
-5.515442846	-7.312219887	-1	-1	-1	1	0	1	-1	1	0	1	10	5	S33	S33D4	2	1
-8.409942001	6.392754284	-1	-1	-1	1	0	1	-1	1	0	1	11	5	S33	S33D4	2	1
-7.664581236	6.932935578	-1	-1	-1	1	0	1	-1	1	0	1	12	5	S33	S33D4	2	1
4.783316371	6.778215908	-1	-1	-1	1	1	-1	1	1	1	1	-2	5	S4	S4D1	2	1
-4.629862799	-7.229476394	-1	-1	-1	1	1	-1	1	1	1	1	-1	5	S4	S4D1	2	1
-6.488444764	-6.963662911	-1	-1	-1	1	1	-1	1	1	1	1	1	5	S4	S4D1	2	1
-6.723231299	-6.931959968	-1	-1	-1	1	1	-1	1	1	1	1	2	5	S4	S4D1	2	1
-6.513971676	-4.639571613	-1	-1	-1	1	1	-1	1	1	1	1	3	5	S4	S4D1	2	1
-6.505036397	5.959715849	-1	-1	-1	1	1	-1	1	1	1	1	4	5	S4	S4D1	2	1
4.182050143	-6.614055134	-1	-1	-1	1	1	-1	1	1	1	1	5	5	S4	S4D1	2	1
5.344723739	6.959873233	-1	-1	-1	1	1	-1	1	1	1	1	6	5	S4	S4D1	2	1
6.271933165	7.358512376	-1	-1	-1	1	1	-1	1	1	1	1	7	5	S4	S4D1	2	1
5.731721843	6.500538638	-1	-1	-1	1	1	-1	1	1	1	1	8	5	S4	S4D1	2	1
-4.590056548	5.499215309	-1	-1	-1	1	1	-1	1	1	1	1	9	5	S4	S4D1	2	1
-5.295814236	7.188790309	-1	-1	-1	1	1	-1	1	1	1	1	10	5	S4	S4D1	2	1
-5.629418059	7.314885666	-1	-1	-1	1	1	-1	1	1	1	1	11	5	S4	S4D1	2	1
-6.083359812	7.283104763	-1	-1	-1	1	1	-1	1	1	1	1	12	5	S4	S4D1	2	1
-5.731721843	1.704748092	-1	-1	-1	-1	0	-1	-1	-1	0	1	-2	5	S4	S4D2	2	1
5.354224998	-4.695924549	-1	-1	-1	-1	0	-1	-1	-1	0	1	-1	5	S4	S4D2	2	1
5.982676041	-4.212127598	-1	-1	-1	-1	0	-1	-1	-1	0	1	1	5	S4	S4D2	2	1
6.394426525	6.85593553	-1	-1	-1	-1	0	-1	-1	-1	0	1	2	5	S4	S4D2	2	1
6.59509722	7.439853038	-1	-1	-1	-1	0	-1	-1	-1	0	1	3	5	S4	S4D2	2	1
6.424058323	7.225845308	-1	-1	-1	-1	0	-1	-1	-1	0	1	4	5	S4	S4D2	2	1
6.926086236	-4.102643365	-1	-1	-1	-1	0	-1	-1	-1	0	1	5	5	S4	S4D2	2	1
6.254789888	-7.325478284	-1	-1	-1	-1	0	-1	-1	-1	0	1	6	5	S4	S4D2	2	1
6.995308176	7.1819721	-1	-1	-1	-1	0	-1	-1	-1	0	1	7	5	S4	S4D2	2	1
-4.731802837	-7.269964878	-1	-1	-1	-1	0	-1	-1	-1	0	1	8	5	S4	S4D2	2	1
-4.424846632	7.290633888	-1	-1	-1	-1	0	-1	-1	-1	0	1	9	5	S4	S4D2	2	1
6.193384462	-8.058801877	-1	-1	-1	-1	0	-1	-1	-1	0	1	10	5	S4	S4D2	2	1
6.627379782	-8.150034917	-1	-1	-1	-1	0	-1	-1	-1	0	1	11	5	S4	S4D2	2	1
6.584100546	-8.509060208	-1	-1	-1	-1	0	-1	-1	-1	0	1	12	5	S4	S4D2	2	1
-1.504077397	-3.020424886	-1	-1	-1	1	-1	1	-1	1	1	1	-2	5	S4	S4D3	2	1
1.704748092	-4.016383021	-1	-1	-1	1	-1	1	-1	1	1	1	-1	5	S4	S4D3	2	1
-2.251291799	-7.146378401	-1	-1	-1	1	-1	1	-1	1	1	1	1	5	S4	S4D3	2	1
-3.384390263	-8.016812826	-1	-1	-1	1	-1	1	-1	1	1	1	2	5	S4	S4D3	2	1
5.643678551	-8.074493397	-1	-1	-1	1	-1	1	-1	1	1	1	3	5	S4	S4D3	2	1
5.844992643	-8.237876035	-1	-1	-1	1	-1	1	-1	1	1	1	4	5	S4	S4D3	2	1
5.688668837	-8.321056646	-1	-1	-1	1	-1	1	-1	1	1	1	5	5	S4	S4D3	2	1
5.206750173	-8.311766761	-1	-1	-1	1	-1	1	-1	1	1	1	6	5	S4	S4D3	2	1
4.069026754	-8.373207341	-1	-1	-1	1	-1	1	-1	1	1	1	7	5	S4	S4D3	2	1
-4.241326753	-8.331224994	-1	-1	-1	1	-1	1	-1	1	1	1	8	5	S4	S4D3	2	1
-6.28320089	-8.139878127	-1	-1	-1	1	-1	1	-1	1	1	1	9	5	S4	S4D3	2	1
-7.21854334	-6.318066807	-1	-1	-1	1	-1	1	-1	1	1	1	10	5	S4	S4D3	2	1
-5.444579874	-6.459121675	-1	-1	-1	1	-1	1	-1	1	1	1	11	5	S4	S4D3	2	1
5.132852927	6.742290839	-1	-1	-1	1	-1	1	-1	1	1	1	12	5	S4	S4D3	2	1
-5.797576354	5.295814236	-1	-1	-1	-1	1	1	1	-1	1	1	-2	5	S4	S4D4	2	1
6.039063526	-5.705447754	-1	-1	-1	-1	1	1	1	-1	1	1	-1	5	S4	S4D4	2	1
6.917210438	6.325254619	-1	-1	-1	-1	1	1	1	-1	1	1	1	5	S4	S4D4	2	1
7.237418674	7.032182857	-1	-1	-1	-1	1	1	1	-1	1	1	2	5	S4	S4D4	2	1
7.172808233	7.369915731	-1	-1	-1	-1	1	1	1	-1	1	1	3	5	S4	S4D4	2	1
7.068597804	7.503013959	-1	-1	-1	-1	1	1	1	-1	1	1	4	5	S4	S4D4	2	1
7.32151919	7.443956209	-1	-1	-1	-1	1	1	1	-1	1	1	5	5	S4	S4D4	2	1
7.403365737	7.476189215	-1	-1	-1	-1	1	1	1	-1	1	1	6	5	S4	S4D4	2	1
7.361057717	7.770012122	-1	-1	-1	-1	1	1	1	-1	1	1	7	5	S4	S4D4	2	1
7.394800374	7.533961054	-1	-1	-1	-1	1	1	1	-1	1	1	8	5	S4	S4D4	2	1
7.433962005	7.495264128	-1	-1	-1	-1	1	1	1	-1	1	1	9	5	S4	S4D4	2	1
7.411254127	7.777164025	-1	-1	-1	-1	1	1	1	-1	1	1	10	5	S4	S4D4	2	1
7.489132559	8.277284894	-1	-1	-1	-1	1	1	1	-1	1	1	11	5	S4	S4D4	2	1
7.499146551	8.42781538	-1	-1	-1	-1	1	1	1	-1	1	1	12	5	S4	S4D4	2	1
1.504077397	-7.334655668	-1	-1	-1	1	1	0	-1	-1	1	0	-2	9	S5	S5D1	2	1
5.000584958	7.967106854	-1	-1	-1	1	1	0	-1	-1	1	0	-1	9	S5	S5D1	2	1
7.293357758	6.986104245	-1	-1	-1	1	1	0	-1	-1	1	0	1	9	S5	S5D1	2	1
7.24957036	7.547765361	-1	-1	-1	1	1	0	-1	-1	1	0	2	9	S5	S5D1	2	1
8.038673402	2.970414466	-1	-1	-1	1	1	0	-1	-1	1	0	3	9	S5	S5D1	2	1
8.018460815	5.531411249	-1	-1	-1	1	1	0	-1	-1	1	0	4	9	S5	S5D1	2	1
7.68409405	7.565534316	-1	-1	-1	1	1	0	-1	-1	1	0	5	9	S5	S5D1	2	1
7.513981988	7.663172785	-1	-1	-1	1	1	0	-1	-1	1	0	6	9	S5	S5D1	2	1
7.842867765	8.164937042	-1	-1	-1	1	1	0	-1	-1	1	0	7	9	S5	S5D1	2	1
7.589082883	7.896366672	-1	-1	-1	1	1	0	-1	-1	1	0	8	9	S5	S5D1	2	1
7.448625024	6.554645401	-1	-1	-1	1	1	0	-1	-1	1	0	9	9	S5	S5D1	2	1
7.582483874	7.419080778	-1	-1	-1	1	1	0	-1	-1	1	0	10	9	S5	S5D1	2	1
7.616037347	7.547765361	-1	-1	-1	1	1	0	-1	-1	1	0	11	9	S5	S5D1	2	1
7.785097261	-6.732806477	-1	-1	-1	1	1	0	-1	-1	1	0	12	9	S5	S5D1	2	1
4.436751534	-5.54322241	-1	-1	-1	1	1	-1	1	-1	1	1	-2	9	S5	S5D2	2	1
-5.650733254	5.96229317	-1	-1	-1	1	1	-1	1	-1	1	1	-1	9	S5	S5D2	2	1
-6.567375418	7.040974123	-1	-1	-1	1	1	-1	1	-1	1	1	1	9	S5	S5D2	2	1
-6.515453157	7.453851517	-1	-1	-1	1	1	-1	1	-1	1	1	2	9	S5	S5D2	2	1
-6.130138942	7.797085829	-1	-1	-1	1	1	-1	1	-1	1	1	3	9	S5	S5D2	2	1
-5.12693575	7.332696164	-1	-1	-1	1	1	-1	1	-1	1	1	4	9	S5	S5D2	2	1
-5.97761914	8.706407604	-1	-1	-1	1	1	-1	1	-1	1	1	5	9	S5	S5D2	2	1
-4.483002552	7.936123914	-1	-1	-1	1	1	-1	1	-1	1	1	6	9	S5	S5D2	2	1
-4.241326753	7.416077773	-1	-1	-1	1	1	-1	1	-1	1	1	7	9	S5	S5D2	2	1
-6.081076706	7.457320731	-1	-1	-1	1	1	-1	1	-1	1	1	8	9	S5	S5D2	2	1
-7.034828362	7.343102762	-1	-1	-1	1	1	-1	1	-1	1	1	9	9	S5	S5D2	2	1
-6.965552378	7.684554032	-1	-1	-1	1	1	-1	1	-1	1	1	10	9	S5	S5D2	2	1
-5.906723319	8.530602878	-1	-1	-1	1	1	-1	1	-1	1	1	11	9	S5	S5D2	2	1
-5.020585625	5.363636833	-1	-1	-1	1	1	-1	1	-1	1	1	12	9	S5	S5D2	2	1
5.698769933	-8.050224951	-1	-1	-1	-1	-1	1	-1	1	1	1	-2	9	S5	S5D3	2	1
4.350277936	8.22510141	-1	-1	-1	-1	-1	1	-1	1	1	1	-1	9	S5	S5D3	2	1
6.996223927	7.332696164	-1	-1	-1	-1	-1	1	-1	1	1	1	1	9	S5	S5D3	2	1
6.221583712	7.919537992	-1	-1	-1	-1	-1	1	-1	1	1	1	2	9	S5	S5D3	2	1
-7.032182857	-7.124880758	-1	-1	-1	-1	-1	1	-1	1	1	1	3	9	S5	S5D3	2	1
-7.78800424	-7.846394415	-1	-1	-1	-1	-1	1	-1	1	1	1	4	9	S5	S5D3	2	1
-7.06261999	6.951293581	-1	-1	-1	-1	-1	1	-1	1	1	1	5	9	S5	S5D3	2	1
6.298029707	8.354321258	-1	-1	-1	-1	-1	1	-1	1	1	1	6	9	S5	S5D3	2	1
-7.124075605	8.385374617	-1	-1	-1	-1	-1	1	-1	1	1	1	7	9	S5	S5D3	2	1
-7.450370225	7.891143754	-1	-1	-1	-1	-1	1	-1	1	1	1	8	9	S5	S5D3	2	1
-7.495819683	4.548599834	-1	-1	-1	-1	-1	1	-1	1	1	1	9	9	S5	S5D3	2	1
7.250990311	6.648336672	-1	-1	-1	-1	-1	1	-1	1	1	1	10	9	S5	S5D3	2	1
-7.191052753	-8.268090601	-1	-1	-1	-1	-1	1	-1	1	1	1	11	9	S5	S5D3	2	1
-8.19795165	-7.846785498	-1	-1	-1	-1	-1	1	-1	1	1	1	12	9	S5	S5D3	2	1
-4.686750173	5.74779936	-1	-1	-1	-1	-1	0	1	1	1	0	-2	9	S5	S5D4	2	1
3.569532696	-6.889082014	-1	-1	-1	-1	-1	0	1	1	1	0	-1	9	S5	S5D4	2	1
-5.980150787	-8.351256664	-1	-1	-1	-1	-1	0	1	1	1	0	1	9	S5	S5D4	2	1
-6.653507983	-8.538465327	-1	-1	-1	-1	-1	0	1	1	1	0	2	9	S5	S5D4	2	1
5.928258471	-8.607673545	-1	-1	-1	-1	-1	0	1	1	1	0	3	9	S5	S5D4	2	1
7.573274292	-8.518292587	-1	-1	-1	-1	-1	0	1	1	1	0	4	9	S5	S5D4	2	1
7.697802284	-8.207538138	-1	-1	-1	-1	-1	0	1	1	1	0	5	9	S5	S5D4	2	1
7.877207559	-8.231242952	-1	-1	-1	-1	-1	0	1	1	1	0	6	9	S5	S5D4	2	1
7.934692531	-8.147722444	-1	-1	-1	-1	-1	0	1	1	1	0	7	9	S5	S5D4	2	1
7.352761562	-7.967106854	-1	-1	-1	-1	-1	0	1	1	1	0	8	9	S5	S5D4	2	1
7.879102217	-7.641804451	-1	-1	-1	-1	-1	0	1	1	1	0	9	9	S5	S5D4	2	1
7.314219887	-5.692047218	-1	-1	-1	-1	-1	0	1	1	1	0	10	9	S5	S5D4	2	1
7.162785019	-8.177656263	-1	-1	-1	-1	-1	0	1	1	1	0	11	9	S5	S5D4	2	1
-6.938769333	-9.000051346	-1	-1	-1	-1	-1	0	1	1	1	0	12	9	S5	S5D4	2	1
-7.876069039	8.488485027	-1	-1	-1	-1	0	1	-1	1	0	1	-2	9	S6	S6D1	2	1
6.8281708	-8.638082509	-1	-1	-1	-1	0	1	-1	1	0	1	-1	9	S6	S6D1	2	1
-6.597827598	-8.661380112	-1	-1	-1	-1	0	1	-1	1	0	1	1	9	S6	S6D1	2	1
-6.50204014	-8.725913222	-1	-1	-1	-1	0	1	-1	1	0	1	2	9	S6	S6D1	2	1
-6.266251332	-8.368112968	-1	-1	-1	-1	0	1	-1	1	0	1	3	9	S6	S6D1	2	1
-4.363098625	-8.356202505	-1	-1	-1	-1	0	1	-1	1	0	1	4	9	S6	S6D1	2	1
-5.633002293	-8.293424445	-1	-1	-1	-1	0	1	-1	1	0	1	5	9	S6	S6D1	2	1
-6.26053703	-8.535524148	-1	-1	-1	-1	0	1	-1	1	0	1	6	9	S6	S6D1	2	1
-7.184250006	-8.224833529	-1	-1	-1	-1	0	1	-1	1	0	1	7	9	S6	S6D1	2	1
-8.262171901	-8.110577422	-1	-1	-1	-1	0	1	-1	1	0	1	8	9	S6	S6D1	2	1
-8.877172669	6.775936704	-1	-1	-1	-1	0	1	-1	1	0	1	9	9	S6	S6D1	2	1
-8.714157025	8.439988121	-1	-1	-1	-1	0	1	-1	1	0	1	10	9	S6	S6D1	2	1
-8.815444215	-7.229476394	-1	-1	-1	-1	0	1	-1	1	0	1	11	9	S6	S6D1	2	1
-8.810086661	-6.743470085	-1	-1	-1	-1	0	1	-1	1	0	1	12	9	S6	S6D1	2	1
-5.539300836	5.244389025	-1	-1	-1	1	1	-1	1	-1	1	1	-2	9	S6	S6D2	2	1
6.305362462	-4.668144985	-1	-1	-1	1	1	-1	1	-1	1	1	-1	9	S6	S6D2	2	1
7.943250258	-7.064331586	-1	-1	-1	1	1	-1	1	-1	1	1	1	9	S6	S6D2	2	1
8.145114502	-7.673920552	-1	-1	-1	1	1	-1	1	-1	1	1	2	9	S6	S6D2	2	1
8.478140464	-7.87340744	-1	-1	-1	1	1	-1	1	-1	1	1	3	9	S6	S6D2	2	1
8.541593078	-8.132265735	-1	-1	-1	1	1	-1	1	-1	1	1	4	9	S6	S6D2	2	1
8.783626091	-8.479387477	-1	-1	-1	1	1	-1	1	-1	1	1	5	9	S6	S6D2	2	1
5.893024474	-8.537485895	-1	-1	-1	1	1	-1	1	-1	1	1	6	9	S6	S6D2	2	1
8.11835607	-8.329778688	-1	-1	-1	1	1	-1	1	-1	1	1	7	9	S6	S6D2	2	1
7.562421473	-9.25047413	-1	-1	-1	1	1	-1	1	-1	1	1	8	9	S6	S6D2	2	1
7.535563618	-6.534515318	-1	-1	-1	1	1	-1	1	-1	1	1	9	9	S6	S6D2	2	1
8.685162242	-8.494640787	-1	-1	-1	1	1	-1	1	-1	1	1	10	9	S6	S6D2	2	1
8.747590371	-8.547237313	-1	-1	-1	1	1	-1	1	-1	1	1	11	9	S6	S6D2	2	1
8.846424994	-8.807696281	-1	-1	-1	1	1	-1	1	-1	1	1	12	9	S6	S6D2	2	1
-6.560323202	6.913240209	-1	-1	-1	-1	0	1	1	1	0	1	-2	9	S6	S6D3	2	1
5.457455588	-5.678464667	-1	-1	-1	-1	0	1	1	1	0	1	-1	9	S6	S6D3	2	1
7.376195186	-7.787174536	-1	-1	-1	-1	0	1	1	1	0	1	1	9	S6	S6D3	2	1
7.346977484	-8.636841154	-1	-1	-1	-1	0	1	1	1	0	1	2	9	S6	S6D3	2	1
7.200051689	-8.483326122	-1	-1	-1	-1	0	1	1	1	0	1	3	9	S6	S6D3	2	1
-6.844282856	-8.40659677	-1	-1	-1	-1	0	1	1	1	0	1	4	9	S6	S6D3	2	1
-8.251533503	-8.434572163	-1	-1	-1	-1	0	1	1	1	0	1	5	9	S6	S6D3	2	1
-8.447950289	-7.670195286	-1	-1	-1	-1	0	1	1	1	0	1	6	9	S6	S6D3	2	1
-8.510269276	7.057467552	-1	-1	-1	-1	0	1	1	1	0	1	7	9	S6	S6D3	2	1
-8.663455698	-6.901234062	-1	-1	-1	-1	0	1	1	1	0	1	8	9	S6	S6D3	2	1
-8.721031592	-5.643678551	-1	-1	-1	-1	0	1	1	1	0	1	9	9	S6	S6D3	2	1
-8.631503538	-7.820640218	-1	-1	-1	-1	0	1	1	1	0	1	10	9	S6	S6D3	2	1
-8.546072151	-7.830624326	-1	-1	-1	-1	0	1	1	1	0	1	11	9	S6	S6D3	2	1
-8.587931206	-8.243151005	-1	-1	-1	-1	0	1	1	1	0	1	12	9	S6	S6D3	2	1
-4.25561271	-5.66122286	-1	-1	-1	1	1	-1	-1	-1	1	1	-2	9	S6	S6D4	2	1
4.483002552	6.330611774	-1	-1	-1	1	1	-1	-1	-1	1	1	-1	9	S6	S6D4	2	1
5.013963084	5.013963084	-1	-1	-1	1	1	-1	-1	-1	1	1	1	9	S6	S6D4	2	1
7.825045511	-6.592359368	-1	-1	-1	1	1	-1	-1	-1	1	1	2	9	S6	S6D4	2	1
8.783319601	-8.243676974	-1	-1	-1	1	1	-1	-1	-1	1	1	3	9	S6	S6D4	2	1
9.127121793	-8.895424127	-1	-1	-1	1	1	-1	-1	-1	1	1	4	9	S6	S6D4	2	1
8.668969626	-9.364819569	-1	-1	-1	1	1	-1	-1	-1	1	1	5	9	S6	S6D4	2	1
8.203714564	-8.624342107	-1	-1	-1	1	1	-1	-1	-1	1	1	6	9	S6	S6D4	2	1
7.799958215	-8.586625966	-1	-1	-1	1	1	-1	-1	-1	1	1	7	9	S6	S6D4	2	1
8.03802772	-8.446878018	-1	-1	-1	1	1	-1	-1	-1	1	1	8	9	S6	S6D4	2	1
8.12281638	-8.512080142	-1	-1	-1	1	1	-1	-1	-1	1	1	9	9	S6	S6D4	2	1
[truncated: 145,085 more rows]
