# Supplementary material for: Valence and Intensity of Video Stimuli of Dogs and Conspecifics in Sheep: Approach-Avoidance, Operant Response, and Attention
Source: Animals (Basel). 2018 Jul 17;8(7):121. doi: 10.3390/ani8070121 (PMC6070861; doi:10.3390/ani8070121)
Supplement: Supplementary file 1 [file animals-08-00121-s001.zip › AttentionTestfNIRSDefinitions_Raoult-Gygax.txt]

Description of the data set 'AttentionTestfNIRSRawData_Raoult-Gygax.csv':

Outcome variables:

HHbT
Changes in the concentration of deoxyhaemoglobin.

O2HbT
Changes in the concentration of oxyhaemoglobin.

Fixed effects:

tim3
Sequences of 3 s averaged that corresponds to the phases of the test in relation with
the video stimulus projection: -2 and -1= 6 sec pre-stimulus; 0 to 10= 30 sec stimulus;
11 and 12= 6 sec post-stimulus.

nT
Amount of habituation before the test: 5= 5 days habituation;
9= 9 days habituation.

SrS
Sheep video stimulus projected on the right side: 1= Sheep; -1= Dog.

di
Presumed intensity of the dog video stimuli: -1= one dog lying calmly;
1= one dog moving and eventually barking.

si
Presumed intensity of the sheep video stimuli: -1= one sheep; 1= several sheep.

dd.lin
Distance of the dog in the dog video stimuli within di, coded as linear term:
-1= foreground; 0= middle ground; 1= background.

dd.sqa
Distance of the dog in the dog video stimuli within di, coded as linear term:
1= foreground; 0= middle ground; 1= background.

sd.lin
Distance of the sheep in the sheep video stimuli within si, coded as linear term:
-1= foreground; 0= middle ground; 1= background.

sd.sqa
Distance of the sheep in the sheep video stimuli within si, coded as quadratic term:
1= foreground; 0= middle ground; 1= background.

prodis
Light path's longitudinal position: -1= caudal; 1= cranial.

rile
Light path's head laterality: -1= right; 1= left.

sholo
Light path's measurement depth: -1= superficial; 1= deep.


Random effects:

AnimalID
Identificator for each sheep.

session
Identificator for each test day within AnimalID with AnimalID coded as described above.

trialID
Identificator for each trial within test day within AnimalID.

path
Identificator for each single light paths.
