# Supplementary material for: Valence and Intensity of Video Stimuli of Dogs and Conspecifics in Sheep: Approach-Avoidance, Operant Response, and Attention
Source: Animals (Basel). 2018 Jul 17;8(7):121. doi: 10.3390/ani8070121 (PMC6070861; doi:10.3390/ani8070121)
Supplement: Supplementary file 1 [file animals-08-00121-s001.zip › OperantCondRawData_Raoult-Gygax.csv]

TargetTouch	TestDay	VidIntensity	VidValence	VidCondition	GroupNo	AnimalID	VidID	TestWeek
11	1	1	S	Normal	1	18304026	S 1 3	1
9	2	1	S	Normal	1	18304026	S 1 5	1
8	3	1	S	Normal	1	18304026	S 1 15	1
13	4	1	S	Normal	1	18304026	S 1 13	1
14	1	2	S	Normal	1	18304026	S 2 8	2
14	2	2	S	Normal	1	18304026	S 2 6	2
10	3	2	S	Normal	1	18304026	S 2 11	2
11	4	2	S	Normal	1	18304026	S 2 10	2
8	1	1	S	Normal	1	18304026	S 1 3	3
6	2	1	S	Normal	1	18304026	S 1 5	3
5	3	1	S	Normal	1	18304026	S 1 15	3
11	4	1	S	Normal	1	18304026	S 1 13	3
13	1	1	D	Normal	1	18304026	D 1 T5	4
6	2	1	D	Normal	1	18304026	D 1 T4	4
8	3	1	D	Normal	1	18304026	D 1 T2	4
5	4	1	D	Normal	1	18304026	D 1 T6	4
6	1	2	D	Normal	1	18304026	D 2 E6	5
4	2	2	D	Normal	1	18304026	D 2 E10	5
4	3	2	D	Normal	1	18304026	D 2 E11	5
6	4	2	D	Normal	1	18304026	D 2 E7	5
4	1	2	D	Reversed	1	18304026	D 2 E6	6
1	2	2	D	Reversed	1	18304026	D 2 E10	6
2	3	2	D	Reversed	1	18304026	D 2 E11	6
0	4	2	D	Reversed	1	18304026	D 2 E7	6
11	1	1	S	Normal	1	17611233	S 1 4	1
11	2	1	S	Normal	1	17611233	S 1 6	1
13	3	1	S	Normal	1	17611233	S 1 10	1
8	4	1	S	Normal	1	17611233	S 1 16	1
15	1	2	S	Normal	1	17611233	S 2 7	2
13	2	2	S	Normal	1	17611233	S 2 13	2
9	3	2	S	Normal	1	17611233	S 2 12	2
8	4	2	S	Normal	1	17611233	S 2 5	2
6	1	1	S	Normal	1	17611233	S 1 4	3
3	2	1	S	Normal	1	17611233	S 1 6	3
7	3	1	S	Normal	1	17611233	S 1 10	3
7	4	1	S	Normal	1	17611233	S 1 16	3
7	1	1	D	Normal	1	17611233	D 1 T4	4
4	2	1	D	Normal	1	17611233	D 1 T6	4
9	3	1	D	Normal	1	17611233	D 1 T1	4
3	4	1	D	Normal	1	17611233	D 1 T7	4
6	1	2	D	Normal	1	17611233	D 2 M2	5
6	2	2	D	Normal	1	17611233	D 2 M6	5
9	3	2	D	Normal	1	17611233	D 2 M4	5
5	4	2	D	Normal	1	17611233	D 2 M3	5
8	1	2	D	Reversed	1	17611233	D 2 M2	6
5	2	2	D	Reversed	1	17611233	D 2 M6	6
3	3	2	D	Reversed	1	17611233	D 2 M4	6
3	4	2	D	Reversed	1	17611233	D 2 M3	6
5	1	1	S	Normal	1	17611248	S 1 15	1
3	2	1	S	Normal	1	17611248	S 1 3	1
8	3	1	S	Normal	1	17611248	S 1 4	1
11	4	1	S	Normal	1	17611248	S 1 8	1
11	1	2	S	Normal	1	17611248	S 2 3	2
12	2	2	S	Normal	1	17611248	S 2 7	2
6	3	2	S	Normal	1	17611248	S 2 8	2
11	4	2	S	Normal	1	17611248	S 2 10	2
9	1	1	S	Normal	1	17611248	S 1 15	3
7	2	1	S	Normal	1	17611248	S 1 3	3
9	3	1	S	Normal	1	17611248	S 1 4	3
9	4	1	S	Normal	1	17611248	S 1 8	3
5	1	1	D	Normal	1	17611248	D 1 M2	4
7	2	1	D	Normal	1	17611248	D 1 M4	4
5	3	1	D	Normal	1	17611248	D 1 M1	4
5	4	1	D	Normal	1	17611248	D 1 M3	4
8	1	2	D	Normal	1	17611248	D 2 E8	5
9	2	2	D	Normal	1	17611248	D 2 E9	5
8	3	2	D	Normal	1	17611248	D 2 E3	5
9	4	2	D	Normal	1	17611248	D 2 E6	5
9	1	2	D	Reversed	1	17611248	D 2 E8	6
6	2	2	D	Reversed	1	17611248	D 2 E9	6
6	3	2	D	Reversed	1	17611248	D 2 E3	6
6	4	2	D	Reversed	1	17611248	D 2 E6	6
11	1	2	S	Normal	1	17611198	S 2 6	1
9	2	2	S	Normal	1	17611198	S 2 3	1
15	3	2	S	Normal	1	17611198	S 2 5	1
10	4	2	S	Normal	1	17611198	S 2 13	1
11	1	1	S	Normal	1	17611198	S 1 13	2
10	2	1	S	Normal	1	17611198	S 1 5	2
7	3	1	S	Normal	1	17611198	S 1 16	2
6	4	1	S	Normal	1	17611198	S 1 6	2
5	1	2	S	Normal	1	17611198	S 2 6	3
5	2	2	S	Normal	1	17611198	S 2 3	3
7	3	2	S	Normal	1	17611198	S 2 5	3
4	4	2	S	Normal	1	17611198	S 2 13	3
8	1	2	D	Normal	1	17611198	D 2 E7	4
4	2	2	D	Normal	1	17611198	D 2 E3	4
4	3	2	D	Normal	1	17611198	D 2 E11	4
8	4	2	D	Normal	1	17611198	D 2 E10	4
6	1	1	D	Normal	1	17611198	D 1 E9	5
5	2	1	D	Normal	1	17611198	D 1 E10	5
4	3	1	D	Normal	1	17611198	D 1 E7	5
1	4	1	D	Normal	1	17611198	D 1 E8	5
2	1	1	D	Reversed	1	17611198	D 1 E9	6
3	2	1	D	Reversed	1	17611198	D 1 E10	6
2	3	1	D	Reversed	1	17611198	D 1 E7	6
2	4	1	D	Reversed	1	17611198	D 1 E8	6
9	1	2	S	Normal	2	17611281	S 2 11	1
7	2	2	S	Normal	2	17611281	S 2 12	1
7	3	2	S	Normal	2	17611281	S 2 3	1
6	4	2	S	Normal	2	17611281	S 2 7	1
3	1	1	S	Normal	2	17611281	S 1 8	2
7	2	1	S	Normal	2	17611281	S 1 10	2
9	3	1	S	Normal	2	17611281	S 1 6	2
6	4	1	S	Normal	2	17611281	S 1 5	2
9	1	2	S	Normal	2	17611281	S 2 11	3
7	2	2	S	Normal	2	17611281	S 2 12	3
9	3	2	S	Normal	2	17611281	S 2 3	3
7	4	2	S	Normal	2	17611281	S 2 7	3
4	1	2	D	Normal	2	17611281	D 2 T10	4
4	2	2	D	Normal	2	17611281	D 2 T2	4
5	3	2	D	Normal	2	17611281	D 2 T7	4
5	4	2	D	Normal	2	17611281	D 2 T9	4
6	1	1	D	Normal	2	17611281	D 1 M4	5
5	2	1	D	Normal	2	17611281	D 1 M1	5
3	3	1	D	Normal	2	17611281	D 1 M2	5
2	4	1	D	Normal	2	17611281	D 1 M3	5
5	1	1	D	Reversed	2	17611281	D 1 M4	6
1	2	1	D	Reversed	2	17611281	D 1 M1	6
3	3	1	D	Reversed	2	17611281	D 1 M2	6
0	4	1	D	Reversed	2	17611281	D 1 M3	6
10	1	2	S	Normal	2	18304081	S 2 13	1
6	2	2	S	Normal	2	18304081	S 2 4	1
10	3	2	S	Normal	2	18304081	S 2 11	1
11	4	2	S	Normal	2	18304081	S 2 8	1
14	1	1	S	Normal	2	18304081	S 1 13	2
10	2	1	S	Normal	2	18304081	S 1 15	2
4	3	1	S	Normal	2	18304081	S 1 4	2
6	4	1	S	Normal	2	18304081	S 1 3	2
8	1	2	S	Normal	2	18304081	S 2 13	3
5	2	2	S	Normal	2	18304081	S 2 4	3
5	3	2	S	Normal	2	18304081	S 2 11	3
6	4	2	S	Normal	2	18304081	S 2 8	3
7	1	2	D	Normal	2	18304081	D 2 T4	4
5	2	2	D	Normal	2	18304081	D 2 T11	4
5	3	2	D	Normal	2	18304081	D 2 T1	4
6	4	2	D	Normal	2	18304081	D 2 T5	4
3	1	1	D	Normal	2	18304081	D 1 T5	5
5	2	1	D	Normal	2	18304081	D 1 T1	5
4	3	1	D	Normal	2	18304081	D 1 T6	5
5	4	1	D	Normal	2	18304081	D 1 T7	5
3	1	1	D	Reversed	2	18304081	D 1 T5	6
4	2	1	D	Reversed	2	18304081	D 1 T1	6
3	3	1	D	Reversed	2	18304081	D 1 T6	6
2	4	1	D	Reversed	2	18304081	D 1 T7	6
4	1	1	D	Normal	2	17611273	D 1 E4	1
7	2	1	D	Normal	2	17611273	D 1 E9	1
11	3	1	D	Normal	2	17611273	D 1 E8	1
13	4	1	D	Normal	2	17611273	D 1 E6	1
15	1	2	D	Normal	2	17611273	D 2 T2	2
14	2	2	D	Normal	2	17611273	D 2 T10	2
9	3	2	D	Normal	2	17611273	D 2 T5	2
8	4	2	D	Normal	2	17611273	D 2 T11	2
11	1	1	D	Normal	2	17611273	D 1 E4	3
7	2	1	D	Normal	2	17611273	D 1 E9	3
10	3	1	D	Normal	2	17611273	D 1 E8	3
5	4	1	D	Normal	2	17611273	D 1 E6	3
4	1	1	S	Normal	2	17611273	S 1 16	4
2	2	1	S	Normal	2	17611273	S 1 4	4
4	3	1	S	Normal	2	17611273	S 1 6	4
5	4	1	S	Normal	2	17611273	S 1 5	4
8	1	2	S	Normal	2	17611273	S 2 8	5
3	2	2	S	Normal	2	17611273	S 2 10	5
2	3	2	S	Normal	2	17611273	S 2 7	5
3	4	2	S	Normal	2	17611273	S 2 13	5
4	1	2	S	Reversed	2	17611273	S 2 8	6
2	2	2	S	Reversed	2	17611273	S 2 10	6
4	3	2	S	Reversed	2	17611273	S 2 7	6
2	4	2	S	Reversed	2	17611273	S 2 13	6
8	1	1	D	Normal	2	17611170	D 1 E8	1
2	2	1	D	Normal	2	17611170	D 1 E7	1
13	3	1	D	Normal	2	17611170	D 1 E5	1
16	4	1	D	Normal	2	17611170	D 1 E4	1
18	1	2	D	Normal	2	17611170	D 2 T7	2
21	2	2	D	Normal	2	17611170	D 2 T1	2
16	3	2	D	Normal	2	17611170	D 2 T4	2
13	4	2	D	Normal	2	17611170	D 2 T9	2
12	1	1	D	Normal	2	17611170	D 1 E8	3
5	2	1	D	Normal	2	17611170	D 1 E7	3
11	3	1	D	Normal	2	17611170	D 1 E5	3
10	4	1	D	Normal	2	17611170	D 1 E4	3
12	1	1	S	Normal	2	17611170	S 1 13	4
7	2	1	S	Normal	2	17611170	S 1 8	4
6	3	1	S	Normal	2	17611170	S 1 15	4
9	4	1	S	Normal	2	17611170	S 1 4	4
7	1	2	S	Normal	2	17611170	S 2 5	5
8	2	2	S	Normal	2	17611170	S 2 11	5
5	3	2	S	Normal	2	17611170	S 2 12	5
9	4	2	S	Normal	2	17611170	S 2 6	5
5	1	2	S	Reversed	2	17611170	S 2 5	6
10	2	2	S	Reversed	2	17611170	S 2 11	6
8	3	2	S	Reversed	2	17611170	S 2 12	6
10	4	2	S	Reversed	2	17611170	S 2 6	6
5	1	1	D	Normal	3	18304045	D 1 T7	1
1	2	1	D	Normal	3	18304045	D 1 T1	1
3	3	1	D	Normal	3	18304045	D 1 T5	1
4	4	1	D	Normal	3	18304045	D 1 T2	1
8	1	2	D	Normal	3	18304045	D 2 M5	2
11	2	2	D	Normal	3	18304045	D 2 M4	2
9	3	2	D	Normal	3	18304045	D 2 M3	2
8	4	2	D	Normal	3	18304045	D 2 M2	2
11	1	1	D	Normal	3	18304045	D 1 T7	3
13	2	1	D	Normal	3	18304045	D 1 T1	3
10	3	1	D	Normal	3	18304045	D 1 T5	3
9	4	1	D	Normal	3	18304045	D 1 T2	3
6	1	1	S	Normal	3	18304045	S 1 2	4
4	2	1	S	Normal	3	18304045	S 1 16	4
6	3	1	S	Normal	3	18304045	S 1 8	4
2	4	1	S	Normal	3	18304045	S 1 7	4
1	1	2	S	Normal	3	18304045	S 2 4	5
2	2	2	S	Normal	3	18304045	S 2 13	5
1	3	2	S	Normal	3	18304045	S 2 7	5
2	4	2	S	Normal	3	18304045	S 2 3	5
0	1	2	S	Reversed	3	18304045	S 2 4	6
3	2	2	S	Reversed	3	18304045	S 2 13	6
3	3	2	S	Reversed	3	18304045	S 2 7	6
3	4	2	S	Reversed	3	18304045	S 2 3	6
12	1	2	D	Normal	3	18304086	D 2 E1	1
2	2	2	D	Normal	3	18304086	D 2 E4	1
14	3	2	D	Normal	3	18304086	D 2 E9	1
15	4	2	D	Normal	3	18304086	D 2 E11	1
12	1	1	D	Normal	3	18304086	D 1 T6	2
7	2	1	D	Normal	3	18304086	D 1 T3	2
3	3	1	D	Normal	3	18304086	D 1 T4	2
3	4	1	D	Normal	3	18304086	D 1 T2	2
4	1	2	D	Normal	3	18304086	D 2 E1	3
3	2	2	D	Normal	3	18304086	D 2 E4	3
1	3	2	D	Normal	3	18304086	D 2 E9	3
0	4	2	D	Normal	3	18304086	D 2 E11	3
2	1	2	S	Normal	3	18304086	S 2 12	4
2	2	2	S	Normal	3	18304086	S 2 4	4
5	3	2	S	Normal	3	18304086	S 2 3	4
5	4	2	S	Normal	3	18304086	S 2 7	4
2	1	1	S	Normal	3	18304086	S 1 10	5
1	2	1	S	Normal	3	18304086	S 1 5	5
2	3	1	S	Normal	3	18304086	S 1 12	5
1	4	1	S	Normal	3	18304086	S 1 11	5
2	1	1	S	Reversed	3	18304086	S 1 10	6
2	2	1	S	Reversed	3	18304086	S 1 5	6
2	3	1	S	Reversed	3	18304086	S 1 12	6
5	4	1	S	Reversed	3	18304086	S 1 11	6
11	1	2	D	Normal	3	18304197	D 2 E8	1
12	2	2	D	Normal	3	18304197	D 2 E10	1
12	3	2	D	Normal	3	18304197	D 2 E2	1
17	4	2	D	Normal	3	18304197	D 2 E3	1
13	1	1	D	Normal	3	18304197	D 1 E6	2
10	2	1	D	Normal	3	18304197	D 1 E3	2
8	3	1	D	Normal	3	18304197	D 1 E8	2
9	4	1	D	Normal	3	18304197	D 1 E4	2
11	1	2	D	Normal	3	18304197	D 2 E8	3
5	2	2	D	Normal	3	18304197	D 2 E10	3
7	3	2	D	Normal	3	18304197	D 2 E2	3
7	4	2	D	Normal	3	18304197	D 2 E3	3
4	1	2	S	Normal	3	18304197	S 2 7	4
1	2	2	S	Normal	3	18304197	S 2 5	4
4	3	2	S	Normal	3	18304197	S 2 13	4
4	4	2	S	Normal	3	18304197	S 2 8	4
4	1	1	S	Normal	3	18304197	S 1 8	5
4	2	1	S	Normal	3	18304197	S 1 3	5
5	3	1	S	Normal	3	18304197	S 1 1	5
4	4	1	S	Normal	3	18304197	S 1 10	5
4	1	1	S	Reversed	3	18304197	S 1 8	6
5	2	1	S	Reversed	3	18304197	S 1 3	6
6	3	1	S	Reversed	3	18304197	S 1 1	6
5	4	1	S	Reversed	3	18304197	S 1 10	6
12	1	2	D	Normal	3	18304145	D 2 T1	1
4	2	2	D	Normal	3	18304145	D 2 T11	1
4	3	2	D	Normal	3	18304145	D 2 T9	1
4	4	2	D	Normal	3	18304145	D 2 T7	1
9	1	1	D	Normal	3	18304145	D 1 T4	2
14	2	1	D	Normal	3	18304145	D 1 T5	2
11	3	1	D	Normal	3	18304145	D 1 T6	2
8	4	1	D	Normal	3	18304145	D 1 T1	2
11	1	2	D	Normal	3	18304145	D 2 T1	3
6	2	2	D	Normal	3	18304145	D 2 T11	3
7	3	2	D	Normal	3	18304145	D 2 T9	3
8	4	2	D	Normal	3	18304145	D 2 T7	3
8	1	2	S	Normal	3	18304145	S 2 8	4
2	2	2	S	Normal	3	18304145	S 2 12	4
5	3	2	S	Normal	3	18304145	S 2 5	4
2	4	2	S	Normal	3	18304145	S 2 7	4
1	1	1	S	Normal	3	18304145	S 1 12	5
4	2	1	S	Normal	3	18304145	S 1 15	5
2	3	1	S	Normal	3	18304145	S 1 11	5
3	4	1	S	Normal	3	18304145	S 1 14	5
4	1	1	S	Reversed	3	18304145	S 1 12	6
3	2	1	S	Reversed	3	18304145	S 1 15	6
3	3	1	S	Reversed	3	18304145	S 1 11	6
4	4	1	S	Reversed	3	18304145	S 1 14	6
12	1	1	S	Normal	4	17611119	S 1 16	1
4	2	1	S	Normal	4	17611119	S 1 11	1
6	3	1	S	Normal	4	17611119	S 1 10	1
3	4	1	S	Normal	4	17611119	S 1 3	1
13	1	2	S	Normal	4	17611119	S 2 12	2
14	2	2	S	Normal	4	17611119	S 2 1	2
14	3	2	S	Normal	4	17611119	S 2 11	2
12	4	2	S	Normal	4	17611119	S 2 13	2
15	1	1	S	Normal	4	17611119	S 1 16	3
8	2	1	S	Normal	4	17611119	S 1 11	3
9	3	1	S	Normal	4	17611119	S 1 10	3
6	4	1	S	Normal	4	17611119	S 1 3	3
8	1	1	D	Normal	4	17611119	D 1 E4	4
1	2	1	D	Normal	4	17611119	D 1 E9	4
4	3	1	D	Normal	4	17611119	D 1 E7	4
3	4	1	D	Normal	4	17611119	D 1 E1	4
4	1	2	D	Normal	4	17611119	D 2 T10	5
4	2	2	D	Normal	4	17611119	D 2 T3	5
2	3	2	D	Normal	4	17611119	D 2 T4	5
1	4	2	D	Normal	4	17611119	D 2 T8	5
2	1	2	D	Reversed	4	17611119	D 2 T10	6
1	2	2	D	Reversed	4	17611119	D 2 T3	6
1	3	2	D	Reversed	4	17611119	D 2 T4	6
2	4	2	D	Reversed	4	17611119	D 2 T8	6
6	1	2	S	Normal	4	17613982	S 2 7	1
3	2	2	S	Normal	4	17613982	S 2 13	1
3	3	2	S	Normal	4	17613982	S 2 1	1
5	4	2	S	Normal	4	17613982	S 2 11	1
6	1	1	S	Normal	4	17613982	S 1 5	2
10	2	1	S	Normal	4	17613982	S 1 12	2
13	3	1	S	Normal	4	17613982	S 1 8	2
7	4	1	S	Normal	4	17613982	S 1 4	2
9	1	2	S	Normal	4	17613982	S 2 7	3
5	2	2	S	Normal	4	17613982	S 2 13	3
3	3	2	S	Normal	4	17613982	S 2 1	3
3	4	2	S	Normal	4	17613982	S 2 11	3
1	1	2	D	Normal	4	17613982	D 2 E3	4
3	2	2	D	Normal	4	17613982	D 2 E11	4
1	3	2	D	Normal	4	17613982	D 2 E4	4
1	4	2	D	Normal	4	17613982	D 2 E10	4
3	1	1	D	Normal	4	17613982	D 1 T6	5
2	2	1	D	Normal	4	17613982	D 1 T5	5
2	3	1	D	Normal	4	17613982	D 1 T2	5
2	4	1	D	Normal	4	17613982	D 1 T3	5
1	1	1	D	Reversed	4	17613982	D 1 T6	6
2	2	1	D	Reversed	4	17613982	D 1 T5	6
1	3	1	D	Reversed	4	17613982	D 1 T2	6
3	4	1	D	Reversed	4	17613982	D 1 T3	6
9	1	1	D	Normal	4	17611247	D 1 E6	1
8	2	1	D	Normal	4	17611247	D 1 E5	1
6	3	1	D	Normal	4	17611247	D 1 E10	1
7	4	1	D	Normal	4	17611247	D 1 E2	1
11	1	2	D	Normal	4	17611247	D 2 T7	2
9	2	2	D	Normal	4	17611247	D 2 T5	2
7	3	2	D	Normal	4	17611247	D 2 T1	2
10	4	2	D	Normal	4	17611247	D 2 T6	2
9	1	1	D	Normal	4	17611247	D 1 E6	3
10	2	1	D	Normal	4	17611247	D 1 E5	3
12	3	1	D	Normal	4	17611247	D 1 E10	3
9	4	1	D	Normal	4	17611247	D 1 E2	3
9	1	1	S	Normal	4	17611247	S 1 13	4
4	2	1	S	Normal	4	17611247	S 1 15	4
3	3	1	S	Normal	4	17611247	S 1 14	4
3	4	1	S	Normal	4	17611247	S 1 12	4
3	1	2	S	Normal	4	17611247	S 2 11	5
5	2	2	S	Normal	4	17611247	S 2 8	5
7	3	2	S	Normal	4	17611247	S 2 12	5
6	4	2	S	Normal	4	17611247	S 2 2	5
2	1	2	S	Reversed	4	17611247	S 2 11	6
7	2	2	S	Reversed	4	17611247	S 2 8	6
1	3	2	S	Reversed	4	17611247	S 2 12	6
3	4	2	S	Reversed	4	17611247	S 2 2	6
4	1	2	D	Normal	4	17611148	D 2 M6	1
2	2	2	D	Normal	4	17611148	D 2 M1	1
4	3	2	D	Normal	4	17611148	D 2 M4	1
7	4	2	D	Normal	4	17611148	D 2 M3	1
12	1	1	D	Normal	4	17611148	D 1 T1	2
7	2	1	D	Normal	4	17611148	D 1 T7	2
9	3	1	D	Normal	4	17611148	D 1 T4	2
9	4	1	D	Normal	4	17611148	D 1 T5	2
18	1	2	D	Normal	4	17611148	D 2 M6	3
10	2	2	D	Normal	4	17611148	D 2 M1	3
12	3	2	D	Normal	4	17611148	D 2 M4	3
13	4	2	D	Normal	4	17611148	D 2 M3	3
8	1	2	S	Normal	4	17611148	S 2 8	4
8	2	2	S	Normal	4	17611148	S 2 2	4
5	3	2	S	Normal	4	17611148	S 2 13	4
9	4	2	S	Normal	4	17611148	S 2 12	4
12	1	1	S	Normal	4	17611148	S 1 7	5
7	2	1	S	Normal	4	17611148	S 1 2	5
7	3	1	S	Normal	4	17611148	S 1 8	5
3	4	1	S	Normal	4	17611148	S 1 1	5
0	1	1	S	Reversed	4	17611148	S 1 7	6
0	2	1	S	Reversed	4	17611148	S 1 2	6
2	3	1	S	Reversed	4	17611148	S 1 8	6
1	4	1	S	Reversed	4	17611148	S 1 1	6
