# Supplementary material for: Valence and Intensity of Video Stimuli of Dogs and Conspecifics in Sheep: Approach-Avoidance, Operant Response, and Attention
Source: Animals (Basel). 2018 Jul 17;8(7):121. doi: 10.3390/ani8070121 (PMC6070861; doi:10.3390/ani8070121)
Supplement: Supplementary file 1 [file animals-08-00121-s001.zip › OperantCondDefinitions_Raoult-Gygax.txt]

Description of the data set 'OperantCondRawData_Raoult-Gygax.csv':

Outcome variables:

TargetTouch
Number of target touches per trial (i.e. 3 minutes).


Fixed effects:

VidValence
Presumed valence of the video stimuli: S= Sheep; D= Dog.

VidIntensity
Presumed valence of the video stimuli within the VidValence: 1= low; 2= high.
With S VidValence: 1= one sheep; 2= several sheep.
With D VidValence: 1= one dog lying calmly; 2= one dog moving and eventually barking.

TestDay
Day of test within TestWeek: 1= Day 1; 2= Day 2; 3= Day 3; 4= Day 4.

VidCondition
Condition to access or avoid the video stimuli within VidValence: Normal= sheep switched a
S VidValence on or switched a D VidValence off for 5 seconds when they touched the target;
Reversed= sheep switched a S VidValence off or switched a D VidValence on for 5 seconds
when they touched the target.


Random effects:

GroupNo
Identificator for each sheep group.

AnimalID
Identificator for each sheep.

VidID
Different videos: numbered within VidIntensity within Vidvalence
with VidIntensity and Vidvalence coded as described above.

Subset:

TestWeek
Week of test: week 1= habituation phase; week 2-5= experimental changes; week 6= reversal phase.
